# Supplementary material for: In vivo transomic analyses of glucose-responsive metabolism in skeletal muscle reveal core differences between the healthy and obese states
Source: Sci Rep. 2022 Aug 12;12:13719. doi: 10.1038/s41598-022-17964-9 (PMC9374747; doi:10.1038/s41598-022-17964-9)
Supplement: Supplementary file 4 — Supplementary Information 4. [file 41598_2022_17964_MOESM4_ESM.xlsx]

## Sheet: Readme
Table S3: Transcriptomic data (Figs. 3 and S5).
Sheet: Mean		Mean of transcriptomic data in the muscle of WT and ob/ob mice following oral glucose administration measured by RNA sequencing.
		Only the analysed genes are described.
	Column A to B	ID and name of genes.
	Column C to L	Mean amount of the expression of genes.
Sheet: Standard error		Standard error of transcriptomic data in the muscle of WT and ob/ob mice following oral glucose administration measured by RNA sequencing.
		Only the analysed genes are described.
	Column A to B	ID and name of genes.
	Column C to L	Standard error of amount of the expression of genes.
Sheet: Analysis		The result of our transcriptomic analysis in the muscle of WT and ob/ob mice following oral glucose administration.
	Column A to B	Same as the column A to B of Mean sheet.
	Column C	Cluster number (fig. S5).
	Column D to Q	Properties of glucose-responsive genes in WT mice.
	Column P	An increased gene (1), a decreased gene (-1), and a unchanged gene (0).
	Column Q	T1/2 of a gene in WT mice. We caluculated only for glucose-responsive gene.
	Column R to AE	Properties of glucose-responsive genes in ob/ob mice.
		Same as the columns D to Q.
	Column AF	Common to both WT mice and ob/ob mice (TRUE), otherwise (FALSE).
	Column AG	WT mice-specific (TRUE), otherwise (FALSE).
	Column AH	ob/ob mice-specific (TRUE), otherwise (FALSE).
	Column AI	Opposite between WT mice and ob/ob mice (TRUE), otherwise (FALSE).

## Sheet: Mean
Ensembl ID	Name	WT mice at 0 min	WT mice at 20 min	WT mice at 60 min	WT mice at 120 min	WT mice at 240 min	ob/ob mice at 0 min	ob/ob mice at 20 min	ob/ob mice at 60 min	ob/ob mice at 120 min	ob/ob mice at 240 min
ENSMUSG00000000001	Gnai3	5.18364	3.562	4.258	4	4.656	5.48917	4.694	4.144	4.744	5.04
ENSMUSG00000000028	Cdc45	1.35909	1.65	1.68	1.51	1.598	1.1625	1.096	1.032	1.106	1.058
ENSMUSG00000000031	H19	386.147	505.26	463.63	442.416	456.786	553.828	472.478	613.172	588.318	589.45
ENSMUSG00000000049	Apoh	0.253636	0.538	0.158	0.4175	0.314	0.684167	0.818	0.374	0.476	0.8
ENSMUSG00000000056	Narf	25.2482	29.424	30.324	26.114	23.698	26.4608	32.39	33.846	28.654	24.29
ENSMUSG00000000058	Cav2	5.13182	3.23	3.492	3.056	4.686	6.78583	4.54	3.43	3.714	6.184
ENSMUSG00000000078	Klf6	16.54	13.202	18.214	16.646	15.794	16.7833	22.05	20.4	15.8	12.18
ENSMUSG00000000085	Scmh1	21.2155	26.038	24.454	26.032	22.264	20.0667	24.418	24.38	22.126	21.686
ENSMUSG00000000088	Cox5a	311.487	286.194	264.834	293.914	254.608	313.16	250.226	245.498	262.854	284.576
ENSMUSG00000000093	Tbx2	1.08818	1.204	1.122	1.478	1.246	1.00667	1.958	1.466	1.54	1.352
ENSMUSG00000000094	Tbx4	1.44273	1.714	1.812	1.988	1.342	1.06583	1.242	0.962	1.09	1.224
ENSMUSG00000000120	Ngfr	0.91	1.214	1.28	1.12	0.652	0.809167	0.696	0.77	0.378	0.592
ENSMUSG00000000126	Wnt9a	3.10455	3.408	2.956	2.63	2.65	2.89167	4.38	3.904	4.754	2.748
ENSMUSG00000000127	Fer	3.18545	3.158	3.24	3.168	4.082	3.69917	3.564	3.762	3.094	3.57
ENSMUSG00000000131	Xpo6	8.45636	9.53	9.874	10.5	9.356	7.68	8.78	9.412	8.482	8.604
ENSMUSG00000000134	Tfe3	6.03545	6.944	6.15	5.906	4.998	4.51917	7.016	5.976	6.078	3.554
ENSMUSG00000000142	Axin2	1.85727	2.286	2.172	1.946	1.666	2.3075	4.108	3.26	3.27	1.81
ENSMUSG00000000148	Brat1	2.74636	2.976	2.898	2.886	2.306	2.17	2.502	2.692	2.218	2.26
ENSMUSG00000000149	Gna12	6.49909	6.252	6.726	7.128	6.768	5.89583	7.602	6.894	7.474	5.428
ENSMUSG00000000154	Slc22a18	0.157	0.1575	0.13	0.1375	0.134	0.162	0.198	0.296667	0.133333	0.11
ENSMUSG00000000167	Pih1d2	0.138182	0.3225	0.2	0.223333	0.163333	0.345	0.28	0.1	0.2125	0.194
ENSMUSG00000000168	Dlat	46.3527	42.144	42.742	43.444	39.822	55.3917	48.944	46.822	52.612	54.196
ENSMUSG00000000171	Sdhd	106.404	100.488	86.082	96.574	91.614	105.393	103.004	103.848	109.156	110.4
ENSMUSG00000000183	Fgf6	0.770909	1.046	1.04	0.69	0.834	0.873333	1.026	1.102	0.908	0.982
ENSMUSG00000000184	Ccnd2	1.76818	1.992	2.098	2.344	1.67	2.2175	2.672	2.876	2.074	1.66
ENSMUSG00000000194	Gpr107	6.59727	6.212	5.662	6.328	6.308	6.45417	6.08	6.116	5.654	6.788
ENSMUSG00000000197	Nalcn	0.0727273	0.066	0.088	0.084	0.085	0.0866667	0.08	0.074	0.068	0.076
ENSMUSG00000000223	Drp2	1.89818	1.76	1.89	2.026	1.954	2.88667	3.06	2.796	2.476	2.414
ENSMUSG00000000253	Gmpr	93.9118	90.31	85.356	83.466	74.136	67.4917	50.844	61.734	39.868	58.974
ENSMUSG00000000266	Mid2	1.55273	1.494	1.412	1.3	1.246	1.72667	1.838	1.712	1.704	1.664
ENSMUSG00000000275	Trim25	3.74636	3.728	3.654	3.358	3.704	2.74417	4.052	3.17	3.73	3.244
ENSMUSG00000000276	Dgke	1.17727	1.098	0.99	0.708	0.97	1.05167	1.33	1.104	0.88	1.112
ENSMUSG00000000278	Scpep1	7.00727	6.364	7.182	7.778	7.124	5.35167	6.294	5.174	6.178	5.566
ENSMUSG00000000282	Mnt	2.78909	3.628	5.7	4.452	3.038	2.8025	5.448	5.722	6.436	2.842
ENSMUSG00000000290	Itgb2	1.15091	1.036	1.276	1.328	1.592	1.3825	1.648	1.278	1.234	1.37
ENSMUSG00000000295	Hddc2	5.10091	4.59	3.918	3.882	4.488	5.55667	3.172	3.636	2.954	4.698
ENSMUSG00000000296	Tpd52l1	22.9236	22.326	22.086	22.352	19.118	22.7117	18.872	22.762	18.684	21.076
ENSMUSG00000000301	Pemt	1.18455	1.72	1.022	1.474	1.006	0.779167	1.218	0.976	0.94	0.828
ENSMUSG00000000303	Cdh1	0.14	0.14	0.158	0.172	0.168	0.155833	0.208	0.138	0.158	0.11
ENSMUSG00000000305	Cdh4	0.929091	1.578	0.76	1.142	0.534	1.4375	1.334	1.994	1.41	0.862
ENSMUSG00000000317	Bcl6b	1.14818	1.248	1.798	1.43	0.606	1.8825	2.636	3.716	1.414	0.748
ENSMUSG00000000318	Clec10a	4.36636	4.198	4.732	5.276	4.242	3.95667	4.116	2.502	2.464	3.658
ENSMUSG00000000320	Alox12	0.369091	0.598	0.352	0.396	0.518	1.11333	1.248	1.126	1.142	0.816
ENSMUSG00000000325	Arvcf	8.68091	10.032	9.324	9.53	8.282	7.225	8.24	8.918	7.708	7.368
ENSMUSG00000000326	Comt	27.75	28.842	30.442	34.668	26.124	23.485	31.192	26.77	26.402	23.77
ENSMUSG00000000339	Rtca	10.8336	9.264	9.668	9.872	10.824	12.2317	10.684	10.268	10.094	13.274
ENSMUSG00000000340	Dbt	15.1273	11.692	11.666	11.786	14.972	16.2333	13.32	16.53	12.004	17.456
ENSMUSG00000000346	Dazap2	59.2564	59.578	63.358	60.062	53.246	57.8125	68.752	62.132	64.84	63.7
ENSMUSG00000000355	Mcts1	16.7745	13.776	15.766	13.578	16.086	19.2817	13.252	12.474	12.832	19.924
ENSMUSG00000000359	Rem1	1.03364	0.76	1.834	1.134	1.224	0.7775	0.946	1.122	1.002	0.696
ENSMUSG00000000374	Trappc10	10.6109	12.058	11.476	12.132	11.164	10.0725	14.104	12.722	15.054	12.006
ENSMUSG00000000378	Ccm2	11.0445	10.92	10.276	11.08	11.436	9.0125	10.226	10.012	9.982	8.614
ENSMUSG00000000384	Tbrg4	21.6691	34.222	29.336	28.656	22.368	21.1933	33.194	28.698	34.464	23.3
ENSMUSG00000000386	Mx1	0.226667	0.0466667	0.054	0.0625	0.114	0.078	0.07	0.125	0.08	0.15
ENSMUSG00000000392	Fap	1.96455	1.532	1.416	1.378	1.614	2.07583	1.306	1.436	1.3	1.432
ENSMUSG00000000399	Ndufa9	125.873	100.11	96.614	107.742	117.706	119.051	91.882	91.042	94.036	115.946
ENSMUSG00000000402	Egfl6	0.227273	0.188	0.172	0.314	0.122	0.3275	0.352	0.346	0.318	0.35
ENSMUSG00000000416	Cttnbp2	0.307273	0.326	0.184	0.166	0.408	0.305	0.562	0.54	0.358	0.268
ENSMUSG00000000420	Galnt1	19.3845	16.944	17.278	17.422	18.65	19.2592	17.498	16.82	17.454	19.816
ENSMUSG00000000435	Myf5	0.512727	0.506	0.352	0.32	0.415	0.558333	0.662	0.65	0.428	0.504
ENSMUSG00000000439	Mkrn2	27.4155	31.34	34.392	33.616	29.936	22.7433	35.792	37.036	31.138	24.474
ENSMUSG00000000440	Pparg	2.72909	1.748	2.224	2.448	1.382	2.91417	2.504	1.874	2.324	2.072
ENSMUSG00000000441	Raf1	62.3291	54.244	57.122	50.908	56.114	40.535	44.154	38.53	41.442	47.264
ENSMUSG00000000486	2022-09-01	1.04636	1.522	0.862	1.948	2.736	0.805	1.198	0.624	1.264	0.87
ENSMUSG00000000489	Pdgfb	7.16636	9.2	8.194	6.524	5.384	5.57167	9.46	7.074	8.184	5.08
ENSMUSG00000000530	Acvrl1	4.68727	4.934	5.08	5.482	4.96	3.78417	4.548	4.038	4.31	3.69
ENSMUSG00000000531	Grasp	3.84455	4.98	5.198	5.156	4.096	3.98667	4.928	4.94	3.468	3.892
ENSMUSG00000000532	Acvr1b	22.4627	22.09	24.728	23.368	21.698	20.9117	26.306	25.504	28.434	25.1
ENSMUSG00000000538	Tom1l2	30.7264	37.34	37.756	36.702	31.402	25.4933	37.454	37.52	32.502	28.468
ENSMUSG00000000552	Zfp385a	3.03	5.636	4.736	5.544	2.696	4.02667	6.332	5.99	6.114	4.256
ENSMUSG00000000555	Itga5	3.05545	3.488	4.858	5.106	4.074	3.92583	7.076	5.622	6.278	4.29
ENSMUSG00000000561	Wdr77	19.8482	18.004	20.65	21.206	17.992	11.7583	12.982	11.926	11.798	13.556
ENSMUSG00000000563	Atp5f1	333.899	491.57	405.806	431.582	339.704	361.541	420.302	406.086	424.332	354.27
ENSMUSG00000000567	Sox9	1.04727	1.064	2.022	1.938	1.128	0.965833	1.572	2.068	2.372	0.648
ENSMUSG00000000568	Hnrnpd	54.0455	49.746	50.896	49.67	44.192	42.8533	41.558	41.672	38.796	40.954
ENSMUSG00000000579	Dynlt1c	1.25909	0.828	0.696	0.828	1.38	0.935833	0.704	0.806	0.766	1.088
ENSMUSG00000000581	C1d	9.13273	6.196	7.06	6.506	7.272	9.91583	7.306	7.16	7.162	10.51
ENSMUSG00000000594	Gm2a	4.64182	5.242	4.68	5.332	4.35	4.4925	5.274	4.526	4.16	4.19
ENSMUSG00000000600	Krit1	5.69727	5.058	5.34	5.2	6.37	6.10833	6.01	5.624	5.83	5.84
ENSMUSG00000000605	Clcn4	10.8082	10.542	11.206	10.4	11.226	10.7633	10.522	10.488	10.266	10.862
ENSMUSG00000000628	Hk2	83.9282	80.38	98.496	124.592	129.29	109.164	143.302	113.624	202.82	239.18
ENSMUSG00000000631	Myo18a	156.757	148.63	160.86	163.408	189.54	173.069	213.058	192.718	192.788	173.448
ENSMUSG00000000682	Cd52	2.79455	1.704	2.124	4.182	8.442	1.9875	1.008	0.73	0.564	1.648
ENSMUSG00000000686	Abhd15	0.204	0.12	0.25	0.276	0.33	0.175833	0.412	0.258	0.302	0.214
ENSMUSG00000000690	Hoxb6	0.309091	0.224	0.298	0.426	0.24	0.173636	0.332	0.264	0.33	0.248
ENSMUSG00000000693	Loxl3	0.817273	0.888	1.03	1.16	1	0.828333	0.78	0.928	0.9	0.96
ENSMUSG00000000708	Kat2b	31.5891	29.976	33.552	34.288	34.29	36.8325	37.044	38.912	36.016	38.362
ENSMUSG00000000711	Rab5b	50.14	56.62	60.078	56.144	47.89	45.8675	53.224	53.146	50.336	48.336
ENSMUSG00000000732	Icosl	0.930909	0.938	0.97	1.28	1.39	0.74	1.096	0.922	1.064	0.838
ENSMUSG00000000738	Spg7	48.0373	38.218	42.506	41.718	49.496	43.7758	42.656	42.7	40.766	43.322
ENSMUSG00000000739	Sult5a1	1.23727	0.972	1.05	1.036	0.574	0.945	0.956	0.706	0.98	1.148
ENSMUSG00000000740	Rpl13	341.302	301.516	288.282	325.484	303.656	272.86	265.692	262.278	265.54	276.76
ENSMUSG00000000743	Chmp1a	25.7564	30.182	33.206	23.848	20.492	22.6367	22.506	28.442	28.992	24.792
ENSMUSG00000000751	Rpa1	24.8036	23.896	25.026	25.45	24.802	24.845	24.546	27.26	23.838	24.804
ENSMUSG00000000753	Serpinf1	100.666	100.414	114.12	123.068	96.112	93.01	118.858	97.572	112.976	80.44
ENSMUSG00000000759	Tubgcp3	5.39818	6.476	6.28	5.062	5.818	5.1275	6.508	5.634	6.69	5.658
ENSMUSG00000000776	Polr3d	15.7555	18.118	17.166	20.148	17.464	12.47	15.54	15.15	14.084	11.64
ENSMUSG00000000782	Tcf7	0.368182	0.29	0.314	0.624	1.242	0.225	0.384	0.38	0.44	0.176
ENSMUSG00000000787	Ddx3x	52.2609	46.664	54.464	48.796	56.188	50.0758	61.77	57.088	70.934	58.378
ENSMUSG00000000794	Kcnn3	0.573636	0.892	0.716	0.514	0.432	1.4425	1.646	2.082	0.72	1.448
ENSMUSG00000000804	Usp32	3.44182	4.664	4.818	4.18	3.958	3.875	6.03	6.35	5.194	3.93
ENSMUSG00000000805	Car4	7.88636	6.942	9.648	10.1	11.57	7.62167	8.19	7.826	9.11	7.86
ENSMUSG00000000811	Txnrd3	2.76818	2.462	2.728	2.394	2.482	2.4125	2.474	2.466	2.348	2.65
ENSMUSG00000000823	Zfp512b	5.02273	4.778	5.482	4.516	4.562	4.4025	6.674	5.76	5.418	4.466
ENSMUSG00000000826	Dnajc5	11.6818	12.826	13.692	13.43	11.248	12.3742	19.966	17.396	21.178	14.054
ENSMUSG00000000827	Tpd52l2	35.04	30.75	29.896	30.898	31.256	27.3958	26.328	25.432	25.528	30.672
ENSMUSG00000000838	Fmr1	2.31	1.454	1.892	1.662	2.754	4.28167	3.792	3.216	3.452	4.24
ENSMUSG00000000876	Pxmp4	10.2036	10.762	9.544	10.59	8.954	9.6	9.514	11.424	8.69	9.018
ENSMUSG00000000881	Dlg3	0.664545	0.92	0.714	0.772	0.754	0.82	0.996	0.954	0.638	0.798
ENSMUSG00000000884	Gnb1l	0.716364	1.294	0.882	0.672	0.956	0.775	0.876	1.424	0.524	0.448
ENSMUSG00000000901	Mmp11	1.36545	1.272	1.106	1.554	1.63	1.03583	2.034	1.372	2.1	1.112
ENSMUSG00000000902	Smarcb1	10.3591	9.626	11.022	10.688	10.112	7.11333	7.898	6.25	7.288	6.856
ENSMUSG00000000915	Hip1r	3.92636	3.53	3.676	4.756	4.242	2.18083	2.726	2.324	2.87	2.24
ENSMUSG00000000916	Nsun5	2.74273	3.136	2.652	2.796	2.244	2.18167	2.65	2.352	2.076	2.242
ENSMUSG00000000934	Top1mt	9.75273	10.39	10.144	11.968	11.2	6.40417	7.188	8.238	6.736	6.874
ENSMUSG00000000938	Hoxa10	8.18455	8.442	7.758	7.248	6.904	7.91167	9.568	8.258	8.538	7.38
ENSMUSG00000000942	Hoxa4	2.20727	3.13	3.22	2.996	1.832	1.77583	2.172	2.252	2.076	1.858
ENSMUSG00000000948	Gm38393	0.183636	0.31	0.276	0.068	0.2875	0.279167	0.402	0.454	0.256	0.464
ENSMUSG00000000957	Mmp14	5.68	5.624	6.222	6.674	5.33	5.97333	10.136	6.57	9.392	5.514
ENSMUSG00000000958	Slc7a7	0.695455	0.492	0.472	0.692	0.622	0.4775	0.508	0.584	0.578	0.45
ENSMUSG00000000959	Oxa1l	26.3491	26.56	28.4	31.68	23.954	23.9242	27.7	27.16	27.054	25.848
ENSMUSG00000000976	Heatr6	3.58273	3.698	4.108	3.93	3.592	2.69833	3.306	3.41	2.926	2.78
ENSMUSG00000001014	Icam4	0.523636	0.52	0.476	0.396	0.51	0.3225	0.19	0.3275	0.2175	0.384
ENSMUSG00000001016	Ilf2	15.55	16.182	16.148	18.17	14.42	12.1858	13.01	11.986	12.468	11.444
ENSMUSG00000001017	Chtop	39.8009	32.308	35.53	37.56	35.39	32.5092	29.01	29.228	27.166	30.584
ENSMUSG00000001018	Snapin	46.8173	42.774	45.604	42.24	40.554	45.0242	36.044	34.154	32.628	43.728
ENSMUSG00000001020	S100a4	14.8627	12.788	12.43	10.376	13.052	15.8492	17.75	13.482	13.678	14.362
ENSMUSG00000001025	S100a6	37.45	27.564	31.142	34.048	30.892	38.855	39.896	35.208	34.558	41.862
ENSMUSG00000001027	Scn4a	66.4327	91.454	91.598	78.07	67.006	75.395	109.064	118.924	108.374	78.906
ENSMUSG00000001029	Icam2	2.94091	2.408	2.754	3.256	3.198	3.14	3.384	2.73	3.566	2.926
ENSMUSG00000001034	Mapk7	2.09364	2.306	2.28	2.392	1.902	1.6725	1.994	1.97	1.56	1.5
ENSMUSG00000001036	Epn2	8.15455	10.874	8.494	9.392	8.27	8.25917	11.582	11.386	9.306	7.366
ENSMUSG00000001039	B9d1	1.50545	1.42	1.37	1.546	1.384	1.255	1.086	1.14	0.832	1.044
ENSMUSG00000001052	Sec24b	28.5818	30.256	35.444	32.492	32.252	18.2258	26.216	23.648	23.534	19.508
ENSMUSG00000001053	N4bp3	1.65727	1.892	2.326	2.766	2.072	1.44167	1.86	2.184	2.302	1.378
ENSMUSG00000001054	Rmnd5b	4.88364	5.612	4.504	5.014	4.678	3.78333	4.686	3.924	4.258	4.372
ENSMUSG00000001056	Nhp2	21.2518	21.066	19.25	18.76	21.416	13.5033	13.9	11.668	13.42	14.108
ENSMUSG00000001062	Vps9d1	6.82273	10.784	9.132	9.252	6.36	6.64417	8.014	7.718	8.826	6.13
ENSMUSG00000001065	Zfp276	2.35909	2.98	2.844	2.474	2.358	2.0375	2.454	3.188	2.536	1.902
ENSMUSG00000001082	Mfsd10	2.30818	3.27	3.004	4.866	1.72	4.90583	2.538	2.558	2.778	2.224
ENSMUSG00000001089	Luzp1	1.90455	2.048	2.664	2.424	1.998	2.4875	3.456	3.522	3.864	2.626
ENSMUSG00000001098	Kctd10	7.20909	6.24	6.796	7.516	7.876	6.62167	8.206	6.364	6.998	6.866
ENSMUSG00000001100	Poldip2	52.9818	57.4	56.384	60.2	54.964	45.2842	52.102	52.372	56.686	48.894
ENSMUSG00000001105	Ift20	10.6727	8.54	7.156	7.722	9.51	7.29333	5.422	5.616	4.886	6.388
ENSMUSG00000001119	Col6a1	11.8655	13.764	15.184	14.158	11.356	12.2192	17.19	15.56	13.606	10.4
ENSMUSG00000001120	Pcbp3	1.53182	2.062	1.886	2.112	1.666	1.70917	1.908	1.728	2.132	1.576
ENSMUSG00000001123	Lgals9	4.25818	4.932	5.078	5.076	4.066	4.13083	5.042	4.696	5.114	3.598
ENSMUSG00000001127	Araf	53.33	54.484	57.29	63.098	47.86	50.0867	54.84	57.156	53.138	51.396
ENSMUSG00000001128	Cfp	2.07	2.576	1.982	2.606	2.048	1.265	1.64	1.328	1.358	1.218
ENSMUSG00000001131	Timp1	0.77	1.074	0.728	0.9275	0.662	0.8275	1.404	1.202	0.938	0.752
ENSMUSG00000001134	Uxt	16.1109	9.944	10.712	12.906	11.4	15.7225	9.31	9.002	9.376	18.012
ENSMUSG00000001138	Cnnm3	4.75818	4.744	4.878	4.716	4.236	4.46667	5.858	5.526	5.89	4.166
ENSMUSG00000001143	Lman2l	6.50909	6.822	6.192	6.504	6.38	5.3675	4.99	5.73	4.024	5.392
ENSMUSG00000001150	Mcm3ap	6.69909	5.022	4.772	5.158	5.044	5.09583	5.194	5.496	3.922	5.876
ENSMUSG00000001151	Pcnt	38.6509	46.08	46.924	56.89	42.282	35.1225	40.594	46.212	42.19	37.932
ENSMUSG00000001156	Mxd1	1.05545	1.114	1.32	0.936	1.138	1.18083	1.262	1.532	1.088	0.986
ENSMUSG00000001157	Gmcl1	1.01182	0.722	0.828	0.696	0.862	0.9	0.83	0.71	0.71	0.798
ENSMUSG00000001158	Snrnp27	33.2609	41.524	39.25	43.45	24.66	32.695	34.026	33.414	31.53	26.08
ENSMUSG00000001166	Oas1c	0.177	0.0775	0.18	0.108	0.21	0.113	0.142	0.248	0.12	0.084
ENSMUSG00000001173	Ocrl	4.97364	5.12	5.096	4.29	5.102	4.4175	5.294	4.718	5.078	4.312
ENSMUSG00000001175	Calm1	159.366	148.528	152.002	152.996	127.32	154.528	125.526	135.168	101.376	128.77
ENSMUSG00000001211	Agpat3	59.5073	57.986	58.554	61.868	59.692	51.4983	67.432	65.364	68.998	53.934
ENSMUSG00000001227	Sema6b	1.48636	2.028	1.696	2.238	1.802	1.2625	1.708	1.704	2.052	1.682
ENSMUSG00000001228	Uhrf1	0.173636	0.258	0.308	0.218	0.312	0.140909	0.166	0.164	0.282	0.138
ENSMUSG00000001229	Dpp9	15.6236	17.034	17.224	17.496	15.882	12.2325	14.72	14.958	14.696	12.746
ENSMUSG00000001240	Ramp2	29.3464	41.99	41.42	44.286	37.538	27.1067	38.878	31.252	38.406	34.514
ENSMUSG00000001247	Lsr	0.327273	0.244	0.328	0.366	0.274	0.3375	0.458	0.33	0.468	0.306
ENSMUSG00000001248	Gramd1a	9.75727	13.476	13.548	12.55	9.626	11.5725	16.84	17.64	14.602	13.322
ENSMUSG00000001249	Hpn	2.74091	5.086	3.824	5.086	2.814	2.75417	3.764	4.908	4.704	3.144
ENSMUSG00000001270	Ckb	4.81727	4.452	4.122	4.69	2.648	4.10833	4.282	4.272	3.308	3.422
ENSMUSG00000001280	Sp1	4.22455	4.02	4.554	3.81	4.184	4.10167	5.52	5.26	5.196	4.242
ENSMUSG00000001281	Itgb7	1.15091	1.118	1.062	1.626	1.55	0.620833	0.458	0.664	0.434	0.47
ENSMUSG00000001285	Myg1	7.88273	7.544	8.15	8.1	7.1	5.9975	6.352	5.546	6.498	6.1
ENSMUSG00000001288	Rarg	4.68364	6.3	5.534	6.266	3.936	3.80083	6.226	4.618	5.478	2.88
ENSMUSG00000001289	Pfdn5	170.563	259.872	201.208	202.67	178.938	166.261	155.308	147.812	151.928	146.282
ENSMUSG00000001300	Efnb2	1.77636	1.956	2.23	2.126	1.836	1.98167	2.472	2.876	2.722	1.524
ENSMUSG00000001305	Rrp15	11.5564	10	10.108	10.12	11.026	9.3875	8.124	7.184	8.158	8.278
ENSMUSG00000001313	Rnd2	1.48727	1.336	1.538	2.148	1.38	1.235	1.884	1.568	1.366	1.202
ENSMUSG00000001323	Srr	5.24636	5.766	6.152	5.098	5.456	5.92667	6.172	6.756	6.616	5.104
ENSMUSG00000001333	Sync	17.0455	21.278	22.444	18.588	18.67	15.2067	23.486	20.936	20.44	14.694
ENSMUSG00000001334	Fndc5	29.9845	36.146	32.97	35.416	30.058	30.2742	39.226	41.594	45.588	33.578
ENSMUSG00000001348	Acp5	0.689091	0.864	0.44	1.246	1.64	1.98417	3.158	1.314	2.17	1.644
ENSMUSG00000001349	Cnn1	2.37182	1.792	1.118	2.53	2.91	2.31417	2.276	1.836	2.282	1.906
ENSMUSG00000001366	Fbxo9	32.1727	38.41	34.098	34.302	31.496	34.8467	37.414	35.976	33.872	33.384
ENSMUSG00000001376	Vps50	8.88182	5.622	6.008	6.136	9.068	9.5025	6.302	6.434	6.226	10.262
ENSMUSG00000001380	Hars	15.6636	14.198	15.002	15.998	15.3	15.5558	13.712	14.2	14.23	16.304
ENSMUSG00000001383	Zmat2	30.6809	32.398	29.534	30.414	28.636	28.8775	21.284	22.356	19.37	24.608
ENSMUSG00000001403	Ube2c	5.55091	7.122	6.064	6.812	4.618	4.585	4.69	4.556	4.68	4.07
ENSMUSG00000001415	Smg5	17.4927	18.202	16.192	16.674	18.246	13.2433	14.866	14.632	14.982	13.596
ENSMUSG00000001416	Cct3	47.1709	42.814	47.126	48.698	53.22	33.0167	30.722	26.594	29.99	35.73
ENSMUSG00000001418	Glmp	21.3036	20.34	22.93	21.98	20.526	15.11	17.424	15.034	18.606	16.906
ENSMUSG00000001419	Mef2d	111.155	145.808	149.576	148.194	105.744	95.9483	150.534	140.362	161.594	101.376
ENSMUSG00000001420	Tmem79	1.64091	2.47	2.01	2.292	1.66	1.67833	2.604	1.814	2.42	2.334
ENSMUSG00000001424	Snd1	14.6745	16.828	16.922	23.458	19.508	16.905	19.938	17.068	21.066	19.456
ENSMUSG00000001435	Col18a1	2.38727	2.832	2.932	3.004	2.722	2.58167	3.928	3.204	3.172	2.612
ENSMUSG00000001436	Slc19a1	2.50364	4.01	2.996	2.944	2.558	1.94083	2.354	2.556	2.218	1.962
ENSMUSG00000001440	Kpnb1	23.2545	22.008	22.59	21.91	22.732	22.475	20.418	18.796	18.51	20.166
ENSMUSG00000001441	Npepps	22.4918	24.606	24.788	24.554	22.1	22.8542	24.448	23.306	23.098	21.544
ENSMUSG00000001444	Tbx21	0.153636	0.252	0.098	0.118	0.183333	0.226667	0.166	0.284	0.13	0.114
ENSMUSG00000001445	Mrpl10	19.6145	21.936	21.472	21.054	17.19	15.3317	18.034	17.512	18.022	16.372
ENSMUSG00000001467	Cyp51	1.15909	1.03	1.118	0.902	1.056	1.43417	1.364	1.402	1.43	1.294
ENSMUSG00000001472	Tcf25	66.8155	86.304	73.418	80.952	65.698	66.8725	75.088	78.12	64.984	59.984
ENSMUSG00000001473	Tubb6	14.1773	14.868	16.91	17.25	19.518	10.2425	19.37	14.536	19.352	12.752
ENSMUSG00000001482	Def8	8.30273	10.728	9.194	9.174	8.52	9.42583	9.92	12.12	11.17	10.35
ENSMUSG00000001493	Meox1	1.07727	1.14	0.994	1.012	0.59	0.856667	0.892	0.546	0.678	0.54
ENSMUSG00000001506	Col1a1	19.4936	23.402	25.262	24.184	17.63	16.87	26.378	25.13	25.024	13.818
ENSMUSG00000001507	Itga3	1.40727	1.526	1.726	1.582	1.202	1.72667	1.948	1.984	2.154	1.502
ENSMUSG00000001508	Sgca	194.755	223.098	227.746	233.82	198.438	158.095	228.856	215.406	211.024	157.71
ENSMUSG00000001517	Foxm1	0.0918182	0.1	0.112	0.104	0.085	0.140833	0.142	0.158	0.142	0.108
ENSMUSG00000001518	Itfg2	9.46182	15.146	13.344	16.258	10.606	11.4325	14.432	12.86	17.564	10.232
ENSMUSG00000001520	Nrip2	1.10455	1.094	0.968	1.09	1.014	0.988333	1.096	0.816	0.884	1.08
ENSMUSG00000001521	Tulp3	4.12727	4.318	4.538	3.86	4.01	3.68583	4.08	3.596	4.01	3.952
ENSMUSG00000001524	Gtf2h4	7.18909	8.18	7.032	7.89	5.922	5.53333	5.69	5.93	4.524	4.906
ENSMUSG00000001525	Tubb5	15.8355	16.572	16.284	17.212	15.438	13.2583	15.458	13.07	14.106	14.078
ENSMUSG00000001542	Ell2	9.70455	8.678	10.548	16.338	11.838	15.9033	11.934	12.492	25.944	14.82
ENSMUSG00000001552	Jup	41.7064	57.796	55.626	61.044	40.872	51.8892	78.488	73.634	90.396	57.09
ENSMUSG00000001555	Fkbp10	2.25909	2.646	2.584	2.492	2.056	2.48667	2.76	2.636	2.39	2.042
ENSMUSG00000001558	Klhl10	0.096	0.0825	0.05	0.07	0.0966667	0.0990909	0.0433333	0.082	0.0666667	0.078
ENSMUSG00000001569	Nom1	6.05909	4.286	4.208	4.82	3.914	5.17833	4.942	3.76	4.682	5.432
ENSMUSG00000001576	Ergic1	11.5309	13.762	12.918	14.548	11.674	12.9292	13.45	13.206	11.246	10.58
ENSMUSG00000001604	Tcea3	167.905	186.512	168.406	177.692	149.56	161.379	155.82	181.004	145.718	137.188
ENSMUSG00000001627	Ifrd1	83.4818	58.284	106.414	135.606	132.492	102.12	95.032	95.088	158.264	135.848
ENSMUSG00000001630	Stk38l	2.52545	2.202	2.704	2.368	2.232	2.79833	2.69	2.54	2.646	2.24
ENSMUSG00000001632	Brpf1	4.44	4.84	4.498	4.102	4.308	3.73167	5.082	4.69	4.69	3.686
ENSMUSG00000001642	Akr1b3	76.1991	66.536	68.888	71.33	68.65	71.2358	61.616	60.972	63.746	73.318
ENSMUSG00000001656	Hoxc11	4.95273	6.806	6.436	7.02	3.914	3.635	5.74	5.222	6.284	3.022
ENSMUSG00000001657	Hoxc8	0.356364	0.588	0.604	0.424	0.32	0.3625	0.404	0.764	0.406	0.346
ENSMUSG00000001661	Hoxc6	3.15727	3.82	3.622	3.494	2.422	1.60667	2.174	2.724	2.284	1.39
ENSMUSG00000001663	Gstt1	4.33636	6.322	4.44	4.692	3.306	3.375	5.578	5.232	3.796	3.24
ENSMUSG00000001665	Gstt3	1.07	1.208	1.09	0.794	1.004	0.985833	1.366	1.128	0.828	0.904
ENSMUSG00000001666	Ddt	28.5873	29.274	27.66	31.724	24.47	21.32	23.808	24.59	18.418	23.308
ENSMUSG00000001674	Ddx18	15.5945	14.558	16.07	16.242	13.658	12.0367	12.442	11.47	12.43	12.338
ENSMUSG00000001687	Ubl3	58.5445	44.512	53.548	53.468	56.114	48.1233	48.692	43.424	51.564	54.096
ENSMUSG00000001700	Gramd3	4.22636	3.578	3.978	4.058	4.116	3.82667	4.028	3.436	3.944	4.076
ENSMUSG00000001707	Eef1e1	4.04	3.182	3.688	3.288	3.828	3.97833	3.048	2.4	3.362	3.502
ENSMUSG00000001729	Akt1	26.9755	26.024	29.336	29.316	28.916	26.0058	36.47	25.498	36.804	37.842
ENSMUSG00000001739	Cldn15	2.02091	1.496	2.228	2.952	2.66	2.40083	2.252	2.366	3.26	2.97
ENSMUSG00000001741	Il16	1.05455	0.82	0.802	0.888	1.596	0.765833	1.082	1.08	1.05	0.816
ENSMUSG00000001750	Tcirg1	3.86545	4.88	4.882	4.848	4.29	3.64583	4.736	4.886	4.478	3.254
ENSMUSG00000001751	Naglu	2.26	2.53	2.736	2.792	2.23	2.02333	2.906	2.56	3.116	2.6
ENSMUSG00000001755	Coasy	6.59182	5.65	5.624	6.412	7.278	4.29167	4.86	3.644	4.584	5.388
ENSMUSG00000001761	Smo	1.37727	1.482	1.598	1.322	1.044	1.25583	1.628	1.648	1.446	1.212
ENSMUSG00000001763	Tspan33	1.37182	1.69	1.328	1.62	1.31	1.24417	1.384	1.37	1.362	1.3
ENSMUSG00000001767	Crnkl1	9.44	7.8	8.654	7.444	8.796	7.54	7.504	6.348	6.866	7.604
ENSMUSG00000001768	Rin2	2.99273	2.164	2.82	2.912	3.588	3.0325	3.6	2.622	4.02	4.166
ENSMUSG00000001773	Folh1	0.053	0.05	0.09	0.172	0.136	0.245833	0.314	0.148	0.286	0.388
ENSMUSG00000001774	Chordc1	21.9927	17.328	20.386	20.436	25.062	15.7208	11.262	12.018	11.294	15.404
ENSMUSG00000001783	Rtcb	29.6791	24.956	27.21	28.498	29.194	22.9358	21.32	19.546	18.906	23.682
ENSMUSG00000001785	Pwp1	12.3355	10.792	11.834	12.352	12.548	12.1533	10.526	9.918	10.23	12.942
ENSMUSG00000001786	Fbxo7	5.69455	5.426	5.424	5.44	5.966	4.93417	4.474	4.156	4.096	5.348
ENSMUSG00000001794	Capns1	162.012	260.728	241.322	243.406	174.79	127.421	181.676	170.684	178.856	129.008
ENSMUSG00000001802	Lrp3	3.08636	3.734	3.962	4.16	3.66	2.8	3.874	3.948	3.82	3.47
ENSMUSG00000001829	Clpb	26.2718	25.756	26.012	27.108	27.774	24.1175	22.8	26.118	23.912	23.9
ENSMUSG00000001833	2022-09-07	41.6509	32.702	36.252	36.328	43.264	42.9992	34.71	34.766	31.354	40.084
ENSMUSG00000001844	Zdhhc4	19.0836	21.952	22.082	23.272	17.716	19.1283	25.392	25.97	26.43	21.742
ENSMUSG00000001847	Rac1	166.771	141.764	157.134	159.058	168.54	125.316	129.54	126.536	129.052	136.544
ENSMUSG00000001855	Nup214	6.17273	10.066	9.104	9.58	5.394	5.82833	8.784	8.408	9.384	5.876
ENSMUSG00000001864	Aif1l	0.993636	1.384	0.892	0.724	1.128	1.03333	1.146	0.878	1.46	0.994
ENSMUSG00000001865	Cpa3	1.49727	1.692	1.318	1.064	1.416	1.8275	1.642	0.992	1.256	2.038
ENSMUSG00000001870	Ltbp1	3.64091	2.952	3.772	3.928	3.686	3.30083	3.65	3.328	3.002	3.21
ENSMUSG00000001891	Ugp2	487.366	437.598	465.678	464.44	451.03	399.315	349.126	266.976	313.23	469.608
ENSMUSG00000001909	Trmt1	30.7191	42.264	41.754	39.938	29.976	22.1558	33.464	31.138	31.946	25.284
ENSMUSG00000001910	Nacc1	6.35091	8.926	9.224	9.074	8.33	6.26083	10.74	8.552	10.992	7.602
ENSMUSG00000001911	Nfix	69.3018	114.904	102.706	97.75	68.004	80.0942	141.93	132.21	142.116	84.932
ENSMUSG00000001918	Slc1a5	8.02182	10.43	11.086	13.81	10.066	9.06333	12.46	10.334	10.388	10.078
ENSMUSG00000001924	Uba1	83.5073	79.78	72.95	82.458	83.57	72.1642	71.042	67.906	67.234	69.302
ENSMUSG00000001930	Vwf	7.33364	10.116	7.896	8.248	7.324	7.7775	9.006	8.274	7.15	6.858
ENSMUSG00000001942	Siae	1.10727	1.384	1.38	1.396	1.192	1.21167	1.348	1.602	1.052	1.124
ENSMUSG00000001943	Vsig2	2.04636	1.776	2.31	2.56	1.768	2.02917	2.068	2.64	2.074	1.792
ENSMUSG00000001946	Esam	10.5336	8.912	11.674	13.524	9.554	9.78667	11.494	11.932	13.472	11.11
ENSMUSG00000001948	Spa17	3.45182	3.124	3.17	3.164	3.376	3.655	3.118	3.384	3.108	3.102
ENSMUSG00000001962	Fam50a	20.9891	19.124	20.272	21.68	20.176	21.2458	19.236	16.89	19.972	20.346
ENSMUSG00000001964	Emd	31.0582	50.83	54.298	59.508	35.162	29.905	44.738	47.514	62.856	43.816
ENSMUSG00000001983	Taco1	19.7382	22.554	18.162	19.17	21.634	17.7542	20.156	20.106	20.082	17.696
ENSMUSG00000001985	Grik3	0.03	0.038	0.038	0.044	0.034	0.0708333	0.082	0.076	0.108	0.064
ENSMUSG00000001986	Gria3	0.337273	0.214	0.278	0.25	0.516	0.276667	0.402	0.254	0.448	0.276
ENSMUSG00000001995	Sipa1l2	1.81273	1.936	2.256	1.924	2.396	1.94667	3.118	2.83	3.276	3.21
ENSMUSG00000001998	Ap4e1	2.53909	2.298	2.55	2.074	2.58	2.27417	2.362	2.41	2.03	2.204
ENSMUSG00000001999	Blvra	5.68818	5.296	4.582	5.316	5.646	5.42583	4.808	4.168	4.31	5.702
ENSMUSG00000002006	Pdzd4	0.277273	0.252	0.386	0.3	0.322	0.223333	0.262	0.262	0.294	0.244
ENSMUSG00000002007	Srpk3	13.7073	11.726	13.892	14.946	10.808	16.1958	13.496	16.902	9.874	14.676
ENSMUSG00000002010	Idh3g	275.979	374.346	351.56	352.838	289.308	251.548	330.368	316.346	320.078	242.634
ENSMUSG00000002012	Pnck	2.21545	2.258	1.87	2.312	2.828	1.87083	1.436	1.556	1.634	1.482
ENSMUSG00000002014	Ssr4	30.7327	35.542	32.084	35.076	28.896	24.9342	30.778	33.022	29.744	26.514
ENSMUSG00000002015	Bcap31	27.7073	22.738	24.49	26.238	23.706	25.8492	20.484	20.018	18.044	24.186
ENSMUSG00000002017	Fam98a	15.6727	14.72	16.27	14.658	16.33	14.9425	15.28	13.694	15.044	14.986
ENSMUSG00000002020	Ltbp2	0.33	0.274	0.35	0.51	0.618	0.196667	0.434	0.42	0.3	0.2
ENSMUSG00000002028	Kmt2a	2.93818	4.214	4.586	3.08	3.162	3.05083	6.778	6.538	5.564	2.892
ENSMUSG00000002031	Ift46	14.6973	14.526	13.76	13.174	13.744	13.4583	11.988	13.448	10.872	11.098
ENSMUSG00000002032	Tmem25	0.574545	0.974	0.556	1.034	0.582	1.67	2.246	2.392	1.292	0.896
ENSMUSG00000002043	Trappc6a	2.09818	1.78	1.87	2.056	2.126	1.76833	2.16	1.852	2.028	2.004
ENSMUSG00000002052	Supt6	20.0382	22.446	22.682	22.986	22.506	14.4408	18.576	17.296	18.146	15.278
ENSMUSG00000002055	Spag5	1.39636	1.304	1.794	2.102	1.668	0.871667	1.358	1.69	0.762	0.804
ENSMUSG00000002058	Unc119	2.05182	2.874	2.306	2.246	2.082	2.5125	1.988	2.258	1.604	2.456
ENSMUSG00000002059	Rab34	1.42	1.222	1.2	1.48	1.536	1.67917	1.77	1.798	1.854	1.898
ENSMUSG00000002064	Sdf2	23.5382	18.276	20.016	19.612	23.47	20.3825	16.56	14.278	14.512	19.968
ENSMUSG00000002068	Ccne1	0.230909	0.646	0.368	0.434	0.446	0.355833	0.45	0.332	0.352	0.36
ENSMUSG00000002076	Hsf2bp	0.13125	0.088	0.0875	0.176	0.64	0.141818	0.568	0.32	0.35	0.484
ENSMUSG00000002083	Bbc3	0.768182	0.928	1.246	1.312	1.33	0.9275	1.492	1.466	1.89	0.752
ENSMUSG00000002102	Psmc3	216.209	184.518	204.11	203.668	228.51	174.463	152.444	138.9	145.478	173.318
ENSMUSG00000002103	Acp2	4.18818	4.098	4.618	4.034	3.888	4.725	4.502	5.004	3.876	4.47
ENSMUSG00000002104	Rapsn	12.2927	12.728	12.326	11.852	9.964	9.47333	9.274	9.388	8.748	9.142
ENSMUSG00000002105	Slc39a13	11.0482	14.606	12.372	13.464	10.916	8.8475	11.324	10.764	9.404	8.12
ENSMUSG00000002107	Celf2	20.5845	21.692	25.29	23.88	21.524	22.4625	30.676	30.722	26.636	22.3
ENSMUSG00000002108	Nr1h3	9.52545	9.608	9.064	10.272	9.678	5.62667	7.204	6.962	5.748	5.556
ENSMUSG00000002109	Ddb2	1.42182	1.814	1.35	1.49	1.464	1.81833	1.77	1.64	1.166	1.586
ENSMUSG00000002111	Spi1	1.03818	1.08	1.862	2.148	1.238	1.41333	1.774	2.234	1.96	1.2
ENSMUSG00000002129	Sf3a1	3.63455	4.456	4.676	4.662	3.89	3.91917	5.316	4.78	5.194	3.706
ENSMUSG00000002147	Stat6	7.73455	8.838	9.144	9.2	7.996	6.34667	9.11	8.194	8.02	6.71
ENSMUSG00000002204	Napsa	0.344545	0.374	0.3125	0.762	1.2175	0.188182	0.175	0.155	0.153333	0.1375
ENSMUSG00000002205	Vrk3	13.8582	22.49	22.158	21.742	15.528	9.27917	13.724	12.824	11.852	9.258
ENSMUSG00000002210	Smg9	8.65727	11.104	10.634	10.966	8.91	6.33833	8.05	7.772	7.774	6.746
ENSMUSG00000002221	Paxip1	3.47455	3.406	3.684	2.9	3.844	3.425	3.632	4.248	4.13	4.01
ENSMUSG00000002222	Rmnd5a	61.5755	49.908	54.286	50.612	60.416	60.5833	51.196	52.202	50.96	65.314
ENSMUSG00000002227	Mov10	0.435455	0.344	0.314	0.462	0.428	0.336667	0.35	0.472	0.254	0.264
ENSMUSG00000002228	Ppm1j	12.1345	17.47	13.378	14.13	9.922	10.7783	11.054	13.266	10.472	8.658
ENSMUSG00000002233	Rhoc	20.1409	24.82	24.916	25.398	18.898	22.8183	28.07	22.364	28.204	22.546
ENSMUSG00000002249	Tead3	2.71091	4.744	5.488	4.39	2.68	2.47583	4.288	5.94	3.584	3.172
ENSMUSG00000002250	Ppard	16.4918	20.542	21.298	24.44	17.874	12.2075	14.21	14.038	14.634	16.032
ENSMUSG00000002257	Def6	0.735455	0.956	0.834	0.854	1.448	0.763333	0.968	0.726	0.698	0.642
ENSMUSG00000002265	Peg3	6.14273	3.694	5.41	4.364	5.772	5.92083	8.84	8.984	6.454	6.168
ENSMUSG00000002266	Zim1	1.65545	1.294	1.644	0.99	1.492	0.900833	1.606	1.07	1.026	0.834
ENSMUSG00000002274	Metrn	10.8627	11.896	9.102	12.826	10.652	6.94333	7.238	7.626	8.476	7.55
ENSMUSG00000002279	Lmf1	5.73	5.862	5.77	6.644	5.574	5.4775	6.006	5.958	5.646	5.754
ENSMUSG00000002280	Narfl	13.2873	14.77	14.588	15.21	13.364	11.9342	14.952	14.758	16.138	12.988
ENSMUSG00000002289	Angptl4	8.70091	5.024	6.584	10.152	14.284	4.12167	7.654	3.744	7.702	6.426
ENSMUSG00000002297	Dbf4	0.231818	0.38	0.258	0.26	0.422	0.360833	0.416	0.322	0.38	0.336
ENSMUSG00000002307	Daxx	13.0627	16.198	14.756	14.944	12.26	9.9925	12.5	12.474	11.896	11.04
ENSMUSG00000002308	Cd320	7.43	5.748	5.57	6.042	5.41	4.9675	5.606	4.64	4.824	5.694
ENSMUSG00000002319	Ipo4	34.5991	30.964	39.212	38.172	32.272	27.0833	30.248	27.246	28.804	28.748
ENSMUSG00000002320	Tm9sf1	7.48	8.212	8.198	8.118	7.098	6.62083	7.54	6.6	6.366	6.57
ENSMUSG00000002325	Irf9	1.86636	1.83	1.796	2.5	2.338	1.49833	1.726	1.498	1.51	1.234
ENSMUSG00000002326	Gmpr2	1.2	1.038	1.094	1.254	1.366	1.13333	0.92	0.946	1.228	1.106
ENSMUSG00000002329	Mdp1	6.23364	5.948	5.43	5.274	5.558	5.93583	6.672	6.412	6.194	5.788
ENSMUSG00000002332	Dhrs1	19.8009	23.128	19.504	19.408	16.85	18.9008	22.718	23.12	19.626	17.486
ENSMUSG00000002342	Tmem161a	35.9191	42.158	41.62	42.826	34.488	25.7183	36.452	37.076	34.388	30.494
ENSMUSG00000002343	Armc6	2.28091	2.128	2.06	1.826	2.032	1.46583	1.328	1.688	1.438	1.408
ENSMUSG00000002345	Borcs8	8.47818	10.042	9.798	10.27	7.346	8.3525	11.466	11.484	10.554	9.084
ENSMUSG00000002346	Slc25a42	11.72	17.234	13.604	13.744	8.882	12.0025	15.46	17.026	13.476	11.136
ENSMUSG00000002365	Snx9	9.78	9.498	9.02	9.586	9.03	8.68417	8.714	8.232	8.23	8.938
ENSMUSG00000002372	Ranbp3	20.1918	20.492	19.99	21.982	20.604	15.2533	18.222	17.776	19.2	18.252
ENSMUSG00000002379	Ndufa11	164.719	189.02	165.294	185.262	146.386	137.569	168.032	159.406	169.212	138.818
ENSMUSG00000002393	Nr2f6	6.78182	6.808	6.35	6.912	5.274	4.7725	5.532	6.354	5.464	4.798
ENSMUSG00000002395	Use1	45.2564	45.964	44.188	47.396	44.352	43.5242	43.214	43.194	41.644	42.938
ENSMUSG00000002396	Ocel1	2.02273	2.044	1.83	2.202	1.948	1.83917	2.314	2.162	2.1	1.848
ENSMUSG00000002409	Dyrk1b	19.4627	28.898	26.936	26.586	19.962	16.3217	20.726	24.564	20.782	15.848
ENSMUSG00000002413	Braf	1.42455	1.422	1.706	1.482	1.602	1.68	2.496	2.362	2.716	1.884
ENSMUSG00000002416	Ndufb2	111.671	107.408	99.062	108.682	88.254	94.5467	84.072	84.08	85.33	98.4
ENSMUSG00000002428	Hltf	1.14455	0.97	1.034	0.908	1.198	1.12833	0.998	1.206	1.022	1.04
ENSMUSG00000002455	Prpf6	30.9064	31.704	33.312	34.994	32.824	21.0433	23.942	21.652	22.836	22.924
ENSMUSG00000002458	Rgs19	1.77727	1.808	2.276	2.19	3.072	1.37917	1.752	1.018	1.676	1.312
ENSMUSG00000002475	Abhd3	0.250909	0.21	0.228	0.232	0.338	0.266667	0.32	0.244	0.2075	0.318
ENSMUSG00000002477	Snrpd1	12.8018	10.358	10.366	10.414	13.452	11.9875	8.244	8.666	9.116	10.938
ENSMUSG00000002486	Tchp	2.51182	4.034	3.35	2.934	2.25	2.25917	2.61	3.186	2.414	2.078
ENSMUSG00000002489	Tiam1	1.35364	2.498	2.016	1.92	1.472	1.75083	2.392	2.36	1.954	1.438
ENSMUSG00000002496	Tsc2	37.6245	45.058	44.062	44.248	34.674	36.1733	38.662	41.918	39.742	34.242
ENSMUSG00000002500	Rpl3l	285.822	285.168	262.842	277.032	286.028	219.462	238.508	242.19	239.968	200.806
ENSMUSG00000002504	Slc9a3r2	21.4327	25.58	27.914	33.44	21.382	19.5058	22.108	20.29	22.934	18.656
ENSMUSG00000002524	Puf60	39.9091	40.374	40.544	42.764	38.736	28.9758	33.504	32.014	32.908	30.766
ENSMUSG00000002546	Golga2	29.73	32.396	31.604	30.88	31.834	25.5008	31.786	30.288	29.846	27.132
ENSMUSG00000002550	Uck1	4.86364	5.414	4.314	5.066	4.694	4.38083	5.662	4.552	5.332	4.226
ENSMUSG00000002565	Scin	0.710909	0.568	0.552	0.486	0.56	0.674167	0.414	0.698	0.414	0.59
ENSMUSG00000002578	Ikzf4	0.0972727	0.204	0.19	0.148	0.114	0.0822222	0.1	0.068	0.144	0.052
ENSMUSG00000002580	Mien1	16.7118	19.26	18.224	18.342	13.036	12.5075	12.9	13.606	12.78	12.836
ENSMUSG00000002588	Pon1	0.74	0.484	0.34	0.616	0.858	0.370833	0.314	0.163333	0.15	0.292
ENSMUSG00000002602	Axl	11.1836	11.346	14.868	16.92	12.73	10.6108	16.49	14.9	15.726	11.072
ENSMUSG00000002603	Tgfb1	3.64636	5.214	5.576	6.654	3.862	3.41917	5.054	4.964	6.19	3.73
ENSMUSG00000002608	Ccdc97	21.08	27.564	27.118	28.476	22.916	16.8175	23.528	22.678	22.566	17.766
ENSMUSG00000002617	Zfp40	0.251818	0.186	0.406	0.16	0.152	0.309167	0.322	0.28	0.216	0.168
ENSMUSG00000002625	Akap8l	28.9355	25.92	30.142	27.924	34.75	20.9833	24.776	20.204	23.064	23.78
ENSMUSG00000002635	Pdcd2l	8.65818	8.534	8.16	8.606	8.882	6.2425	5.612	5.726	4.928	5.412
ENSMUSG00000002658	Gtf2f1	12.2027	14.298	14.468	13.864	12.676	11.8717	12.778	12.236	12.954	11.51
ENSMUSG00000002660	Clpp	32.6127	33.116	32.76	35.424	31.778	22.6583	23.29	21.388	22.212	23.332
ENSMUSG00000002661	Alkbh7	6.51364	6.272	4.98	5.652	5.57	5.33667	5.3	6.738	5.198	4.958
ENSMUSG00000002668	Dennd1c	0.341818	0.322	0.348	0.606	0.524	0.219167	0.28	0.302	0.236	0.414
ENSMUSG00000002679	Med6	6.45273	6.528	5.362	5.796	6.194	6.4575	5.222	5.458	4.71	6.888
ENSMUSG00000002688	Prkd1	0.75	0.656	0.71	0.802	0.692	1.04417	1.102	1.084	1.396	1.032
ENSMUSG00000002699	Lcp2	0.283636	0.336	0.146	0.276	0.59	0.336667	0.276	0.248	0.194	0.134
ENSMUSG00000002718	Cse1l	24.17	18.164	20.678	19.736	24.56	29.06	20.704	22.104	22.376	29.288
ENSMUSG00000002728	Naa20	27.7582	23.222	24.414	23.854	26.052	23.7433	18.886	16.634	17.224	23.918
ENSMUSG00000002731	Prkra	1.33182	1.462	1.238	1.354	1.324	1.57583	1.256	1.166	1.1	1.334
ENSMUSG00000002732	Fkbp7	4.09818	4.316	4.072	4.176	4.008	5.80583	5.642	4.606	5.108	5.33
ENSMUSG00000002733	Plekha3	4.83545	3.926	4.864	5.174	4.852	4.90833	4.978	4.53	4.466	4.494
ENSMUSG00000002741	Ykt6	17.67	19.454	17.924	18.266	17.668	17.2567	18.254	18.08	17.996	18.384
ENSMUSG00000002748	Baz1b	13.5127	12.286	13.178	13.136	14.642	11.07	11.132	10.556	11.718	10.7
ENSMUSG00000002763	Pex6	11.8136	12.152	10.806	11.552	10.12	7.3575	7.93	7.928	6.818	7.722
ENSMUSG00000002767	Mrpl2	55.5655	61.538	54.85	58.418	52.978	44.6517	51.79	55.564	51.592	46.486
ENSMUSG00000002768	Mea1	17.6555	21.45	19.872	19.172	15.92	16.7892	16.658	16.336	15.47	16.206
ENSMUSG00000002769	Gnmt	4.04273	3.622	2.412	3.844	2.58	3.78917	4.038	3.346	4.198	5.676
ENSMUSG00000002771	Grin2d	0.0518182	0.066	0.052	0.0825	0.06	0.0463636	0.084	0.06	0.044	0.028
ENSMUSG00000002778	Kdelr1	35.8036	39.316	39.288	41.48	31.138	29.2925	32.5	31.126	29.414	31.392
ENSMUSG00000002781	Tmem143	30.2482	37.682	32.172	34.372	26.936	22.445	25.712	28.852	27.304	22.316
ENSMUSG00000002797	Ggct	5.47818	4.112	4.376	3.882	4.728	4.82333	3.202	3.206	2.59	4.74
ENSMUSG00000002799	Jag2	4.57455	6.392	5.548	6.744	4.718	6.11	8.124	8.772	9.198	6.342
ENSMUSG00000002803	Btbd6	5.00636	6.234	5.582	3.994	4.424	4.8125	5.942	6.418	5.288	4.056
ENSMUSG00000002804	Nudt14	2.79818	2.828	3.014	3.532	2.988	2.87917	3.618	3.072	2.842	2.724
ENSMUSG00000002808	Epdr1	56.7145	62.194	56.426	60.746	54.624	51.9633	70.006	65.618	58.442	51.74
ENSMUSG00000002812	Flii	51.1891	74.922	71.342	70.262	51.382	43.6017	65.078	64.688	58.838	41.304
ENSMUSG00000002814	Top3a	1.89727	1.964	1.614	1.424	1.638	1.42917	1.81	1.844	1.738	1.6
ENSMUSG00000002820	Atg4d	17.8864	19.036	17.902	18.79	14.024	12.3892	12.614	12.764	12.614	11.862
ENSMUSG00000002825	Qtrt1	4.71	5.022	5.934	4.896	4.612	3.6575	5.292	3.38	4.012	3.62
ENSMUSG00000002831	Plin4	95.9255	86.598	111.038	122.162	126.726	91.94	139.178	127.102	147.108	119.704
ENSMUSG00000002833	Hdgfl2	23.1764	24.356	24.21	22.614	22.89	16.7583	17.722	17.94	17.014	16.106
ENSMUSG00000002835	Chaf1a	0.369091	0.398	0.362	0.354	0.426	0.355833	0.432	0.434	0.404	0.34
ENSMUSG00000002844	Adprh	8.55727	9.858	10.172	11.548	7.982	7.04333	8.922	8.87	8.014	7.332
ENSMUSG00000002845	Tmem39a	16.6882	19.494	18.778	16.794	15.464	9.92333	13.924	12.074	13.57	8.76
ENSMUSG00000002846	Timmdc1	14.8636	17.6	16.438	18.048	13.938	12.9158	14.208	14.062	13.508	12.214
ENSMUSG00000002847	Pla1a	2.67455	2.06	2.732	3.104	2.998	1.875	1.976	1.912	2.014	2.264
ENSMUSG00000002870	Mcm2	1.85545	2.71	1.414	2.458	2.09	1.52917	1.538	1.69	2.208	1.1
ENSMUSG00000002871	Tpra1	11.2464	12.604	12.5	11.266	11.266	7.38917	10.466	8.942	8.472	9.318
ENSMUSG00000002881	Nab1	2.82364	2.898	3.536	2.758	2.838	4.0825	4.398	4.368	5.312	3.588
ENSMUSG00000002885	Adgre5	8.28182	8.664	9.598	10.066	9.298	9.8425	9.94	10.46	8.912	10.196
ENSMUSG00000002897	Il17ra	0.624545	0.674	0.838	0.852	0.87	0.695	0.888	0.73	1.012	0.742
ENSMUSG00000002900	Lamb1	5.19909	6.858	6.65	6.8	7.406	6.34083	7.738	6.686	7.72	7.048
ENSMUSG00000002908	Kcnn1	9.76273	8.778	7.4	8.362	9.734	8.3175	8.132	7.606	6.992	8.824
ENSMUSG00000002910	Arrdc2	84.5591	71.498	71.536	82.348	76.308	79.7317	66.88	78.056	94.17	89.752
ENSMUSG00000002944	Cd36	190.919	160.846	190.494	202.148	202.594	230.457	294.39	249.156	283.512	236.008
ENSMUSG00000002948	Map2k7	36.4945	49.068	49.05	48.566	36.414	26.3925	35.438	34.546	34.638	27.224
ENSMUSG00000002949	Timm44	33.3245	33.898	32.096	33.08	33.156	34.0917	32.176	30.646	33.816	33.846
ENSMUSG00000002957	Ap2a2	17.1236	17.092	18.828	18.17	17.11	16.0108	18.324	17.658	16.986	16.462
ENSMUSG00000002963	Pnkp	13.1327	14.542	14.216	14.932	13.196	10.4808	11.92	12.42	10.934	12.154
ENSMUSG00000002968	Med25	50.8245	48.298	53.836	51.864	48.684	31.0892	44.024	42.346	39.862	37.57
ENSMUSG00000002980	Bcam	14.2145	15.71	14.738	16.798	13.322	14.895	18.294	16.352	14.412	13.374
ENSMUSG00000002981	Clptm1	18.9582	20.058	21.56	21.098	17.9	18.2	22.084	20.556	20.318	19.046
ENSMUSG00000002983	Relb	4.94455	5.66	5.878	5.314	4.412	3.15	4.182	3.676	3.892	3.566
ENSMUSG00000002984	Tomm40	21.8555	25.946	23.336	24.644	18.374	16.4442	22.008	21.588	21.44	18.598
ENSMUSG00000002985	Apoe	138.314	124.572	134.59	152.286	166.98	118.063	145.044	104.72	107.064	110.13
ENSMUSG00000002996	Hbp1	52.37	49.678	56.736	48.564	44.084	49.615	50.312	50.344	49.448	47.138
ENSMUSG00000002997	Prkar2b	0.506364	0.672	0.558	0.964	0.614	2.98417	3.85	2.074	3.082	3.142
ENSMUSG00000003031	Cdkn1b	28.2964	26.578	25.848	23.292	23.624	25.3792	21.15	22.692	18.176	22.09
ENSMUSG00000003032	Klf4	9.23636	14.13	20.572	13.34	5.196	17.175	25.752	24.738	20.418	8.688
ENSMUSG00000003033	Ap1m1	16.9336	20.212	20.936	23.822	18.576	13.3033	18.894	16.728	20.526	14.11
ENSMUSG00000003037	Rab8a	10.0309	10.686	9.996	11.26	11.248	9.76083	9.636	8.374	8.53	8.022
ENSMUSG00000003038	Hmgn2	30.5118	29.286	24.234	28.934	25.29	42.1417	29.972	30.978	24.726	41.01
ENSMUSG00000003039	Fam32a	5.23909	4.988	5.012	4.55	4.946	4.09917	5.332	3.81	4.858	4.072
ENSMUSG00000003051	Elf3	0.502727	0.448	0.788	0.8	0.324	0.441667	0.508	0.596	0.804	0.784
ENSMUSG00000003062	Stard3nl	2.74909	1.956	2.432	2.228	2.27	1.50417	1.372	1.084	1.33	1.838
ENSMUSG00000003068	Stk11	105.713	119.662	112.644	114.264	98.138	71.4375	83.642	87.212	80.856	68.338
ENSMUSG00000003070	Efna2	0.0927273	0.172	0.0925	0.134	0.14	0.103636	0.11	0.155	0.105	0.0675
ENSMUSG00000003072	Atp5d	365.538	477.546	397.878	419.426	351.922	287.183	365.012	360.106	360.074	276.406
ENSMUSG00000003099	Ppp5c	38.7336	53.084	46.062	51.394	37.216	31.78	38.13	41.446	42.134	29.064
ENSMUSG00000003119	Cdk12	3.97545	3.966	4.32	3.414	3.94	4.00333	5.792	5.922	6.618	3.844
ENSMUSG00000003123	Lipe	15.1255	15.114	13.66	18.888	14.282	15.0258	18.586	14.492	15.122	14.188
ENSMUSG00000003131	Pafah1b2	8.41364	9.258	10.336	9.392	9.774	8.75583	12.354	11.398	11.172	8.588
ENSMUSG00000003134	Tbc1d8	3.28455	4.2	3.41	3.432	2.908	2.9125	3.064	2.822	2.41	2.316
ENSMUSG00000003135	Cnot11	10.7918	11.926	11.794	10.986	10.916	9.66583	9.964	9.49	9.778	9.608
ENSMUSG00000003153	Slc2a3	2.89091	2.004	2.674	2.712	2.992	2.27917	1.856	2.02	1.512	1.94
ENSMUSG00000003154	Foxj2	14.0891	17.234	18.034	16.726	14.062	11.92	17.63	15.72	14.774	11.466
ENSMUSG00000003161	Sri	8.21182	7.49	7.484	7.008	8.736	7.1625	7.224	5.548	5.872	6.638
ENSMUSG00000003166	Dgcr2	7.83182	8.26	8.628	8.224	7.428	6.88917	10.116	9.364	10.234	7.012
ENSMUSG00000003184	Irf3	15.7273	14.27	16.618	14.834	15.204	11.7033	11.778	11.974	11.704	10.912
ENSMUSG00000003190	Bcl2l12	3.24636	5.074	3.42	4.514	3	2.675	3.208	3.638	2.29	2.15
ENSMUSG00000003198	Zfp959	1.07455	1.066	0.878	1.066	0.908	1.155	0.964	0.866	1.038	1.082
ENSMUSG00000003199	Mpnd	18.7582	19.17	18.796	20.454	18.906	10.26	12.096	10.932	9.668	9.138
ENSMUSG00000003200	Sh3gl1	5.30364	5.32	5.614	5.61	5.016	4.00833	5.138	4.898	5.38	4.242
ENSMUSG00000003206	Ebi3	0.227273	0.268	0.2	0.36	0.22	0.197273	0.192	0.15	0.163333	0.1
ENSMUSG00000003208	Yju2	3.33	2.802	3.014	2.944	3.178	2.29667	2.418	2.104	2.19	2.056
ENSMUSG00000003226	Ranbp2	19.1809	15.936	19.228	15.706	22.26	15.8425	17.732	14.686	17.47	18.124
ENSMUSG00000003227	Edar	0.0266667	0.0875	0.05	0.082	0.06	0.0566667	0.064	0.0725	0.0466667	0.064
ENSMUSG00000003228	Grk5	1.14545	0.68	0.854	0.988	1.236	1.04333	1.252	1.022	1.28	0.954
ENSMUSG00000003233	Dvl3	11.2836	14.742	14.218	14.38	12.268	9.61167	13.562	12.824	14.03	9.33
ENSMUSG00000003234	Abcf3	50.8	40.294	47.694	49.298	51.98	38.8858	36.428	34.056	34.294	41.668
ENSMUSG00000003235	Eif2b5	35.5327	30.93	32.862	33.566	35.128	29.8242	26.73	26.12	25.44	31.928
ENSMUSG00000003269	Cyth2	28.5873	32.242	30.176	31.028	30.51	23.2525	26.308	25.332	22.71	22.608
ENSMUSG00000003273	Car11	6.95091	9.64	9.594	10.412	6.322	3.93417	3.95	4.5	3.55	3.914
ENSMUSG00000003279	Dlgap1	0.0527273	0.0825	0.096	0.066	0.085	0.0909091	0.108	0.07	0.075	0.074
ENSMUSG00000003282	Plag1	0.058	0.0625	0.04	0.0733333	0.05	0.14	0.256	0.21	0.176	0.148
ENSMUSG00000003283	Hck	0.274545	0.216	0.296	0.264	0.304	0.1775	0.188	0.22	0.164	0.108
ENSMUSG00000003299	Mrpl4	29.3655	34.916	31.098	34.694	26.88	22.1867	27.006	24.614	26.276	21.156
ENSMUSG00000003308	Keap1	42.2645	43.018	44.828	45.612	42.666	27.6858	31.028	29.692	31.224	29.068
ENSMUSG00000003316	Glg1	9.61636	10.92	12.542	11.354	10.578	9.83833	13.594	13.036	13.206	11.36
ENSMUSG00000003344	Btbd2	17.1091	20.356	18.728	20.21	17.184	14.1458	17.628	18.722	16.328	14.8
ENSMUSG00000003345	Csnk1g2	44.7882	53.964	48.578	48.742	44.446	37.37	47.676	49.11	47.78	35.71
ENSMUSG00000003346	Abhd17a	21.7	24.48	21.53	25.068	19.014	17.775	18.832	20.532	18.252	18.946
ENSMUSG00000003348	Mob3a	1.47727	1.234	1.852	1.672	1.1	1.19917	1.662	1.56	1.168	0.99
ENSMUSG00000003352	Cacnb3	0.644545	0.64	0.912	0.848	0.724	0.569167	0.754	0.688	0.884	0.418
ENSMUSG00000003355	Fkbp11	0.917273	0.584	0.748	0.988	0.844	0.540833	0.584	0.788	0.86	0.66
ENSMUSG00000003360	Ddx23	30.6555	38.356	37.75	36.504	35.066	25.615	36.52	30.24	38.292	22.994
ENSMUSG00000003363	Pld3	6.90818	8.22	9.716	9.35	7.294	7.68083	10.03	9.58	7.614	7.378
ENSMUSG00000003378	Grik5	1.23545	1.648	1.812	1.434	1.304	0.8975	1.7	1.344	1.382	1.176
ENSMUSG00000003380	Rabac1	83.4591	72.85	74.37	79.938	70.384	56.5	65.948	63.328	61.402	61.21
ENSMUSG00000003382	Etv3	4.67727	3.824	4.35	3.718	4.932	3.75833	4.844	3.872	4.69	4.112
ENSMUSG00000003402	Prkcsh	11.9482	11.624	11.768	12.188	12.112	9.12417	10.142	9.096	9.904	9.11
ENSMUSG00000003411	Rab3b	0.254545	0.508	0.478	0.6025	0.254	0.334167	0.362	0.224	0.444	0.294
ENSMUSG00000003418	St8sia6	0.300909	0.288	0.308	0.454	0.474	0.459167	0.746	0.54	0.944	0.698
ENSMUSG00000003420	Fcgrt	21.2918	22.154	20.704	21.444	18.392	16.2825	15.626	16.554	13.126	15.296
ENSMUSG00000003421	Nosip	19.34	18.618	17.512	19.612	18.856	15.9158	16.166	17.062	13.616	16.182
ENSMUSG00000003423	Pih1d1	23.9355	33.34	24.804	28.966	22.234	15.4442	19.598	19.078	20.696	13.602
ENSMUSG00000003429	Rps11	208.017	215.926	206.2	217.41	194.936	193.592	184.3	181.962	181.278	183.794
ENSMUSG00000003435	Supt5	35.2318	41.7	43.218	43.024	37.612	33.74	44.334	41.826	43.46	35.316
ENSMUSG00000003437	Paf1	32.1555	36.736	34.372	33.95	28.632	35.4267	30.62	30.418	32.268	28.256
ENSMUSG00000003438	Timm50	19.1418	20.09	18.788	19.742	18.08	16.3842	18.09	18.744	17.738	16.642
ENSMUSG00000003444	Med29	11.6291	14.364	13.922	13.036	10.502	8.97417	10.582	9.81	10.018	8.92
ENSMUSG00000003452	Bicd1	0.195455	0.192	0.188	0.292	0.144	0.355833	0.278	0.42	0.288	0.22
ENSMUSG00000003458	Ncstn	14.83	15.67	15.572	15.986	13.986	14.5375	16.602	15.424	16.238	15.622
ENSMUSG00000003464	Pex19	42.9436	46.31	45.39	48.322	37.49	46.2533	52.85	48.246	48.64	49.962
ENSMUSG00000003469	Phyhip	0.1	0.22	0.183333	0.065	0.06	0.238	0.116	0.154	0.134	0.064
ENSMUSG00000003476	Crhr2	5.61455	7.136	6.164	5.488	4.184	7.1475	7.388	9.57	6.482	5.672
ENSMUSG00000003477	Inmt	47.8445	46.984	49.218	53.574	52.726	32.1008	37.406	37.512	31.822	42.972
ENSMUSG00000003484	Cyp4f18	0.268182	0.29	0.27	0.306	0.505	0.151	0.126	0.238	0.245	0.194
ENSMUSG00000003500	Impdh1	6.09818	8.104	8.016	8.136	6.732	4.87833	6.75	6.732	6.8	5.298
ENSMUSG00000003518	Dusp3	23.2891	25.008	27.962	27.962	21.574	27.9442	33.246	32.312	28.804	26.09
ENSMUSG00000003526	Prodh	5.34273	5.266	4.652	6.1	4.808	7.80083	8.128	10.416	9.198	9.31
ENSMUSG00000003527	Ess2	4.57273	4.504	4.364	4.212	4.676	3.35667	4.034	3.664	3.516	3.65
ENSMUSG00000003528	Slc25a1	3.07818	3.904	3.288	3.236	3.452	4.26917	5.85	3.586	4.082	3.154
ENSMUSG00000003531	Dgcr6	20.5336	22.234	20.444	22.228	16.828	18.5008	18.796	18.388	19.116	18.86
ENSMUSG00000003534	Ddr1	3.24818	4.302	4.088	3.896	2.972	2.77333	4.074	3.61	3.19	2.546
ENSMUSG00000003541	Ier3	13.7064	15.472	16.37	15.892	12.336	6.11667	7.716	6.794	6.186	4.73
ENSMUSG00000003545	Fosb	0.546	6.206	6.78	2.856	0.274	0.745	3.132	3.728	2.14	0.318
ENSMUSG00000003546	Klc4	6.53909	7.008	6.578	6.306	6.43	5.885	6.198	6.128	5.51	5.88
ENSMUSG00000003549	Ercc1	15.1355	15.548	17.194	17.978	13.776	11.3092	12.714	13.338	11.808	9.654
ENSMUSG00000003559	As3mt	16.5527	14.36	17.096	15.92	14.782	12.9325	12.684	13.106	13.604	12.168
ENSMUSG00000003573	Homer3	1.7	1.716	1.474	1.298	1.496	1.2025	1.826	1.564	1.544	1.234
ENSMUSG00000003575	Crtc1	2.54545	3.566	3.818	3.242	2.646	1.75583	2.64	2.736	2.128	1.64
ENSMUSG00000003581	Rnf215	3.60909	3.44	3.416	3.532	3.456	2.81417	2.85	2.49	2.908	3.022
ENSMUSG00000003585	Sec14l2	0.154545	0.312	0.282	0.206667	0.184	0.278333	0.256	0.1375	0.198	0.21
ENSMUSG00000003604	Aven	9.86455	7.868	8.48	8.716	9.572	7.5875	6.356	6.686	6.384	6.692
ENSMUSG00000003617	Cp	5.80182	5.118	5.426	5.786	7.336	6.42	6.52	6.586	6.1	5.656
ENSMUSG00000003623	Crot	8.05364	6.158	6.746	6.648	7.024	10.4792	7.056	8.376	5.834	9.16
ENSMUSG00000003644	Rps6ka1	3.07818	2.93	2.804	3.182	2.478	2.64083	1.99	2.94	1.258	2.022
ENSMUSG00000003660	Snrnp200	18.7782	17.07	17.352	16.728	19.576	17.4417	18.53	18.824	17.132	18.222
ENSMUSG00000003662	Ciao1	41.1373	52.028	47.104	50.356	41.518	27.15	33.882	33.466	31.572	25.49
ENSMUSG00000003665	Has1	0.078	0.178	0.216	0.09	0.05	0.0816667	0.33	0.1075	0.118	0.0525
ENSMUSG00000003680	Taf6l	1.48364	1.654	1.33	1.496	1.32	1.35667	1.242	1.644	1.23	1.24
ENSMUSG00000003721	Insig2	16.5227	16.102	14.95	15.31	15.972	17.775	17.902	19.524	16.744	17.304
ENSMUSG00000003731	Kpna6	18.3309	18.648	19.174	17.872	16.864	17.4725	18.294	18.952	18.194	17.674
ENSMUSG00000003746	Man1a	2.46727	2.11	2.24	2.396	3.456	2.73667	3.112	2.808	2.938	3.4
ENSMUSG00000003752	Itpkc	3.26909	2.794	3.24	3.072	3.872	2.14	3.254	2.484	3.57	2.986
ENSMUSG00000003762	Coq8b	2.33091	3.05	2.804	2.392	2.212	1.75583	2.462	2.22	2.306	1.638
ENSMUSG00000003778	Brd8	9.09636	8.584	8.414	8.912	8.588	6.96667	7.49	7.7	7.038	6.294
ENSMUSG00000003779	Kif20a	0.250909	0.294	0.288	0.316	0.3475	0.223333	0.098	0.18	0.146	0.126
ENSMUSG00000003808	Farsa	13.6182	14.412	14.37	14.59	13.106	8.51583	9.43	8.534	9.3	8.358
ENSMUSG00000003809	Gcdh	24.6745	22.416	21.192	23.01	21.448	18.8517	20.702	22.598	18.784	20.46
ENSMUSG00000003810	Mast2	27.2827	32.634	36.082	40.974	35.266	26.6817	40.55	40.138	44.55	31.332
ENSMUSG00000003812	Dnase2a	4.01091	4.088	3.706	3.152	3.534	3.015	2.614	3.036	1.908	4.028
ENSMUSG00000003813	Rad23a	83.4682	83.848	91.046	84.208	80.594	66.5192	67.922	72.312	69.782	64.59
ENSMUSG00000003814	Calr	95.8691	97.47	96.948	97.472	93.802	101.455	80.76	75.678	81.44	91.926
ENSMUSG00000003824	Syce2	0.354	0.4125	0.2475	0.355	0.29	0.373333	0.216	0.292	0.386	0.346
ENSMUSG00000003847	Nfat5	3.44545	2.878	4.432	3.14	5.052	3.79583	6.61	6.44	7.7	4.612
ENSMUSG00000003848	Nob1	17.4236	12.636	14.27	14.772	14.132	13.1675	14.862	13.282	16.016	13.244
ENSMUSG00000003849	Nqo1	17.47	15.882	18.212	18.334	15.24	18.8767	17.294	17.988	14.25	19.934
ENSMUSG00000003863	Ppfia3	0.07	0.0675	0.084	0.0675	0.08	0.0591667	0.118	0.116	0.065	0.076
ENSMUSG00000003865	Gys1	117.525	138.29	139.198	140.734	122.074	132.507	195.84	174.912	183.348	133.066
ENSMUSG00000003868	Ruvbl2	10.1545	10.594	9.174	10.05	10.586	7.66083	6.464	6.34	5.758	6.174
ENSMUSG00000003873	Bax	14.6945	14.286	12.512	14.038	13.946	8.7025	8.898	7.182	7.872	9.58
ENSMUSG00000003882	Il7r	0.203	0.092	0.102	0.396	0.67	0.18	0.176	0.16	0.07	0.222
ENSMUSG00000003923	Tfam	34.6636	33.024	30.512	29.608	32.738	31.3983	27.406	23.64	22.758	30.55
ENSMUSG00000003929	Zfp81	0.638182	0.54	0.538	0.414	0.504	0.623333	0.996	0.638	0.47	0.46
ENSMUSG00000003934	Efnb3	0.220909	0.362	0.276	0.31	0.092	0.339167	0.284	0.32	0.284	0.26
ENSMUSG00000003948	Mmd	8.01091	6.384	5.806	5.31	4.54	8.58167	8.606	5.622	5.176	6.78
ENSMUSG00000003949	Hlf	2.16182	3.45	3.236	2.958	2.136	2.41	3.666	3.936	3.268	2.688
ENSMUSG00000003955	Fam162a	62.6182	50.182	48.812	52.334	51.02	53.2192	38.8	39.172	38.598	44.95
ENSMUSG00000003970	Rpl8	228.096	192.952	188.948	202.412	196.242	174.473	172.12	158.898	173.792	190.072
ENSMUSG00000003992	Ssbp2	6.33455	6.116	5.77	6.138	6.004	7.1825	6.076	7.144	5.78	7.078
ENSMUSG00000004018	Fancl	1.00091	0.736	0.676	0.732	0.942	1.02083	0.608	0.844	0.676	0.954
ENSMUSG00000004031	Brinp2	0.164545	0.138	0.122	0.178	0.22	0.1725	0.194	0.128	0.212	0.116
ENSMUSG00000004032	Gstm5	46.4118	38.406	41.068	43.622	41.18	42.89	33.67	33.596	35.632	46.066
ENSMUSG00000004035	Gstm7	3.36727	2.418	2.716	3.362	2.262	3.10833	3.508	3.118	2.818	2.924
ENSMUSG00000004040	Stat3	14.8836	19.568	22.15	20.648	19.422	16.8467	24.062	22.116	29.556	21.86
ENSMUSG00000004043	Stat5a	4.36364	4.526	4.778	4.332	3.562	3.7425	5.202	5.218	4.388	3.708
ENSMUSG00000004044	Cavin1	65.4645	74.664	69.694	75.512	66.824	65.0692	83.434	70.038	71.958	61.688
ENSMUSG00000004054	Map3k11	5.16636	7.134	6.458	6.624	5.12	3.91917	6.136	5.764	5.474	3.418
ENSMUSG00000004056	Akt2	133.843	173.1	172.91	170.692	124.606	88.7917	127.818	122.74	121.326	92.904
ENSMUSG00000004069	Dnaja3	39.0827	38.598	35.954	37.434	36.69	36.0075	34.276	34.012	33.552	35.358
ENSMUSG00000004070	Hmox2	19.7982	19.198	18.33	18.59	17.434	21.2483	19.426	19.312	18.102	18.828
ENSMUSG00000004071	Cdip1	26.3764	35.894	37.974	36.016	22.484	26.1958	38.69	36.492	36.836	26.628
ENSMUSG00000004085	Map3k20	54.5082	50.226	54.728	47.898	50.588	62.3	78.544	73.696	70.68	61.788
ENSMUSG00000004096	Cwc15	80.0018	70.184	70.79	73.536	76.65	71.4525	58.624	54.058	60.354	66.884
ENSMUSG00000004098	Col5a3	3.68182	2.728	3.69	3.31	3.452	3.45333	5.688	4.508	4.096	2.74
ENSMUSG00000004099	Dnmt1	1.32455	1.626	1.43	1.49	1.802	1.46167	1.574	1.738	1.476	1.212
ENSMUSG00000004100	Ppan	6.96091	7.69	6.866	6.844	6.804	4.75833	6.92	5.91	5.848	4.608
ENSMUSG00000004105	Angptl2	5.45273	9.548	7.018	6.026	4.424	7.90417	11.048	10.18	8.762	8.002
ENSMUSG00000004110	Cacna1e	0.01375	0.015	0.016	0.04	0.035	0.0516667	0.21	0.092	0.056	0.04
ENSMUSG00000004127	Trmt10a	1.19364	1.302	1.038	0.948	0.93	0.9925	0.734	1.018	0.98	0.714
ENSMUSG00000004151	Etv1	0.982727	1.42	1.748	1.406	0.886	1.34917	2.114	2.076	1.954	1.174
ENSMUSG00000004187	Kifc2	1.51091	2.158	1.628	1.636	1.434	1.0425	1.204	1.41	1.048	0.998
ENSMUSG00000004207	Psap	283.18	283.97	280.11	302.674	279.184	212.128	250.87	231.022	237.512	221.542
ENSMUSG00000004221	Ikbkg	8.62818	9.496	9.492	8.62	11.104	6.91333	10.672	8.578	11.314	7.034
ENSMUSG00000004233	Wars2	1.65727	1.822	2.726	2.502	2.412	1.57917	1.872	2.062	1.968	1.372
ENSMUSG00000004263	Atn1	15.3855	27.926	26.618	24.998	12.938	11.14	23.686	22.006	23.646	11.218
ENSMUSG00000004264	Phb2	85.06	99.646	91.694	98.236	79.464	75.9758	92.134	88.386	96.214	76.59
ENSMUSG00000004266	Ptpn6	1.10182	0.676	0.908	1.246	2.784	0.89	0.662	1.048	0.856	0.59
ENSMUSG00000004267	Eno2	0.349091	0.306	0.5	0.426	0.816	0.380833	0.488	0.544	0.488	0.372
ENSMUSG00000004268	Emg1	35.1345	30.932	31.514	32.32	28.242	23.4217	23.896	21.544	21.512	23.156
ENSMUSG00000004270	Lpcat3	11.5282	11.558	12.57	14.076	10.92	10.3092	16.856	15.33	15.676	11.734
ENSMUSG00000004285	Atp6v1f	42.1909	39.292	36.534	41.912	32.956	29.9867	27.984	27.672	28.628	30.472
ENSMUSG00000004317	Clcn5	0.354545	0.21	0.294	0.28	0.306	0.325833	0.468	0.312	0.468	0.314
ENSMUSG00000004319	Clcn3	9.12727	8.802	8.49	7.564	7.098	9.87917	8.076	9.334	7.254	8.456
ENSMUSG00000004328	Hif3a	0.673636	0.974	1.346	1.274	1.396	1.33917	1.298	1.6	1.506	1.49
ENSMUSG00000004347	Pde1c	0.174545	0.164	0.176	0.166	0.154	0.24	0.19	0.176	0.248	0.216
ENSMUSG00000004356	Utp20	3.99	3.836	3.216	3.642	4.83	3.56	3.09	2.744	3.478	3.638
ENSMUSG00000004360	9330159F19Rik	5.97182	5.182	6.63	5.114	3.944	4.9825	5.574	5.324	6.28	2.616
ENSMUSG00000004364	Cul3	126.296	114.592	134.194	123.49	130.532	119.135	117.306	114.186	115.944	122.966
ENSMUSG00000004383	Large1	4.15	3.496	3.948	3.884	4.358	5.99583	6.758	6.568	6.73	5.922
ENSMUSG00000004393	Ddx56	28.3255	24.586	29.674	30.81	32.346	22.765	24.002	19.52	23.82	25.086
ENSMUSG00000004394	Tmed4	24.6564	25.282	24.606	26.706	21.454	26.0308	27.326	26.172	25.734	25.838
ENSMUSG00000004415	Col26a1	0.37	0.292	0.386	0.362	0.74	0.470833	0.478	0.42	0.33	0.528
ENSMUSG00000004446	Bid	0.343636	0.338	0.316	0.412	0.316	0.296667	0.332	0.266	0.342	0.388
ENSMUSG00000004451	Ralb	2.73909	3.072	2.79	3.622	2.756	3.2525	4.15	3.648	4.18	2.996
ENSMUSG00000004455	Ppp1cc	64.4045	61.996	59.992	61.194	59.38	65.9467	61.858	57.48	62.856	66.038
ENSMUSG00000004460	Dnajb11	21.0645	19.714	19.176	19.554	21.802	21.2858	21.31	18.866	21.35	23.516
ENSMUSG00000004462	Tbccd1	2.79364	2.776	2.428	2.116	2.376	2.58583	2.584	2.734	2.41	2.548
ENSMUSG00000004473	Clec11a	0.331818	0.342	0.278	0.324	0.214	0.290833	0.284	0.332	0.194	0.192
ENSMUSG00000004500	Zfp324	0.501818	0.542	0.47	0.484	0.508	0.358333	0.45	0.34	0.252	0.304
ENSMUSG00000004508	Gab2	2.23364	2.424	2.99	2.598	2.978	2.22167	5.174	3.824	6.276	3.102
ENSMUSG00000004530	Coro1c	5.12636	4.536	5.558	6.178	4.662	4.67083	6.14	4.696	5.112	5.024
ENSMUSG00000004535	Tax1bp1	58.9618	48.218	57.144	52.122	63.528	51.5825	47.466	39.334	45.296	57.454
ENSMUSG00000004558	Ndrg2	1767.48	1843.51	1850.92	1926.61	1798.88	1831.56	1777.44	1735.85	1730.55	1664.03
ENSMUSG00000004561	Mettl17	7.3	4.494	4.402	8.138	9.322	4.9025	5.136	4.374	4.196	2.976
ENSMUSG00000004562	Arhgef40	5.13364	7.004	5.942	5.858	5.824	4.3975	7.446	6.714	5.602	4.446
ENSMUSG00000004565	Pnpla6	3.50273	3.862	3.932	3.564	4.246	3.11583	4.026	3.506	3.234	2.986
ENSMUSG00000004567	Mcoln1	15.4418	19.728	17.584	16.636	16.146	13.3408	18.164	18.4	18.012	14.706
ENSMUSG00000004568	Arhgef18	2.27909	2.142	2.248	1.878	2.038	2.14167	3.158	2.42	2.444	1.768
ENSMUSG00000004591	Pkn2	9.14636	10.018	11.61	8.844	10.856	9.03083	12.146	11.162	10.702	9.17
ENSMUSG00000004609	Cd33	0.478182	0.412	0.666	0.462	0.562	0.578333	0.828	0.578	0.534	0.666
ENSMUSG00000004610	Etfb	226.222	152.758	153.544	174.636	193.506	206.827	148.014	143.962	153.698	207.67
ENSMUSG00000004626	Stxbp2	1.60273	1.306	1.924	1.608	2.292	1.43167	1.404	1.682	2.098	1.926
ENSMUSG00000004631	Sgce	4.05364	3.372	3.528	3.73	3.534	4.52083	4.644	3.892	3.576	3.814
ENSMUSG00000004633	Chn2	0.614545	1.032	0.654	0.636	0.604	0.675	0.844	0.34	0.732	0.584
ENSMUSG00000004637	Wwox	2.52364	3.096	3.048	2.858	2.892	2.50167	2.366	2.942	2.918	2.89
ENSMUSG00000004642	Slbp	3.03091	3.61	3.032	3.642	2.472	3.29917	4.83	4.208	3.952	2.77
ENSMUSG00000004655	Aqp1	87.7682	84.482	91.802	104.78	100.364	99.5992	126.836	122.56	136.664	116.374
ENSMUSG00000004661	Arid3b	1.54636	2.218	1.976	1.62	1.386	0.855	1.414	1.53	1.136	0.76
ENSMUSG00000004665	Cnn2	3.09364	3.536	3.072	3.342	2.964	2.96417	3.564	3.024	2.782	1.902
ENSMUSG00000004667	Polr2e	44.1582	44.326	41.21	44.552	41.126	35.61	34.32	34.63	31.764	34.342
ENSMUSG00000004677	Myo9b	3.01091	2.924	3.512	3	3.486	3.14833	3.78	3.932	3.562	3.22
ENSMUSG00000004698	Hdac9	0.954545	1.264	0.828	0.818	0.71	1.78333	1.746	2.098	0.958	0.722
ENSMUSG00000004707	Ly9	0.188182	0.07	0.096	0.2375	0.5625	0.125833	0.0625	0.112	0.0775	0.126
ENSMUSG00000004730	Adgre1	0.731818	0.796	0.746	0.884	0.926	0.814167	0.812	1.036	0.492	0.79
ENSMUSG00000004748	Mtfp1	18.8091	21.424	16.164	17.728	17.566	15.9633	19.054	17.882	19.442	15.716
ENSMUSG00000004768	Rab23	1.50727	1.534	1.348	1.28	1.2	1.41917	1.894	1.482	1.862	1.324
ENSMUSG00000004771	Rab11a	58.4273	48.722	57.254	58.138	54.406	62.0492	55.862	54.95	51.502	53.806
ENSMUSG00000004788	Eif2b2	34.3127	43.824	40.23	40.688	36.652	23.7975	40.08	37.262	34.292	23.018
ENSMUSG00000004789	Dlst	116.535	140.464	112.91	117.578	116.63	106.142	112.366	106.994	112.24	108.074
ENSMUSG00000004791	Pgf	1.13818	1.324	1.046	1.208	0.908	0.7725	1.21	0.668	0.862	0.78
ENSMUSG00000004798	Ulk2	18.9427	18.388	19.89	19.084	20.242	17.33	18.15	18.924	17.274	15.726
ENSMUSG00000004814	Ccl24	2.67091	2.372	2.718	2.984	2.42	2.04083	1.832	1.35	1.256	1.27
ENSMUSG00000004815	Dgkq	0.71	0.828	0.836	0.654	0.948	0.756667	0.906	1.102	0.886	0.842
ENSMUSG00000004837	Grap	2.22273	2.208	2.182	1.946	2.546	1.57917	2.948	1.984	2.332	1.902
ENSMUSG00000004843	Chmp2b	13.8709	10.344	12.108	12.424	12.692	13.8158	12.148	11.074	11.222	14.368
ENSMUSG00000004846	Plod3	10.2673	9.39	9.538	10.79	9.734	7.74333	9.768	7.74	7.152	6.886
ENSMUSG00000004849	Ap1s1	11.2455	10.282	9.176	9.87	10.866	10.8642	6.87	7.266	5.664	10.384
ENSMUSG00000004865	Srpk1	10.3418	12.222	10.804	11.83	10.006	8.42167	8.59	9.398	9.244	7.64
ENSMUSG00000004880	Lbr	6.45	4.67	6.332	5.364	5.874	6.39917	5.89	5.674	5.574	6.594
ENSMUSG00000004891	Nes	7.10364	7.964	7.806	7.54	6.348	9.155	8.804	9.484	6.976	7.29
ENSMUSG00000004894	Hapln2	0.14	0.1	0.1675	0.17	0.1375	0.17	0.25	0.182	0.192	0.114
ENSMUSG00000004895	Prcc	37.0809	42.924	42.614	42.034	35.836	22.7892	28.252	25.204	29.714	20.83
ENSMUSG00000004896	Rrnad1	2.58818	2.33	2.628	2.344	2.734	2.13833	2.082	2.122	1.698	2.124
ENSMUSG00000004897	Hdgf	163.889	166.012	165.984	172.23	153.686	125.692	129.682	125.576	126.878	120.66
ENSMUSG00000004929	Thop1	12.6318	11.698	11.982	13.608	12.806	9.27583	10.996	10.414	10.4	10.314
ENSMUSG00000004931	Apba3	43.4736	47.78	54.182	50.736	41.626	31.9142	41.04	40.79	37.674	31.138
ENSMUSG00000004933	Matk	0.184	0.276	0.222	0.188	0.314	0.273636	0.328	0.192	0.316	0.26
ENSMUSG00000004934	Pias4	16.7255	21.134	19.836	19.206	15.546	13.4958	18.01	14.712	18.498	12.528
ENSMUSG00000004936	Map2k1	19.7636	17.712	18.83	17.852	19.564	15.8383	14.602	15.134	14.814	16.724
ENSMUSG00000004937	Sgta	69.4809	86.68	80.652	86.916	69.77	56.9658	79.422	78.312	81.728	61.81
ENSMUSG00000004939	Nmrk2	1.93364	1.646	4.216	3.008	2.61	3.84	6.78	4.71	10.034	9.52
ENSMUSG00000004945	Tmem242	40.4555	40.848	34.91	36.93	34.132	41.4092	37.93	37.752	39.99	41.442
ENSMUSG00000004947	Dtx2	4.67455	5.42	5.674	5.712	4.81	3.19917	4.6	4.536	4.434	3.494
ENSMUSG00000004951	Hspb1	317.416	271.946	397.54	413.03	383.448	212.808	317.684	237.404	260.76	266.018
ENSMUSG00000004952	Rasa4	7.53636	8.282	8.038	8.394	7.76	6.94417	7.426	8.596	6.252	6.594
ENSMUSG00000004980	Hnrnpa2b1	271.179	249.06	234.228	223.754	242.556	261.163	191.382	196.266	186.972	248.782
ENSMUSG00000004994	Ccdc130	8.57818	10.684	9.218	10.074	8.31	6.38	10.504	8.32	9.708	6.636
ENSMUSG00000004996	Mri1	8.60545	8.39	8.034	9.594	7.628	7.985	6.12	8.08	5.65	7.598
ENSMUSG00000005034	Prkacb	14.5545	15.128	13.506	13.43	14.386	13.9467	16.28	16.14	16.106	13.032
ENSMUSG00000005043	Sgsh	0.9	1.592	1.04	1.132	0.982	1.1825	1.784	1.468	1.034	1.162
ENSMUSG00000005045	Chd5	0.0381818	0.0366667	0.042	0.036	0.042	0.0781818	0.082	0.044	0.056	0.034
ENSMUSG00000005054	Cstb	10.8645	9.19	8.56	7.798	7.674	9.795	10.176	7.508	8.466	10.754
ENSMUSG00000005057	Sh2b2	1.02091	1.618	1.764	1.87	1.558	1.12333	2.204	1.848	1.686	1.182
ENSMUSG00000005069	Pex5	7.81091	7.368	8.162	7.642	6.946	7.4175	7.718	7.132	7.242	8.068
ENSMUSG00000005078	Jkamp	5.40091	5.48	5.066	5.084	4.438	5.61833	5.396	6.016	4.592	5.608
ENSMUSG00000005087	Cd44	1.13636	1.274	1.668	1.496	1.286	1.50833	1.858	1.614	1.688	1.21
ENSMUSG00000005102	Eif2ak4	1.33909	1.092	1.28	1.128	1.192	1.18083	1.506	1.226	1.474	1.268
ENSMUSG00000005103	Wdr1	15.2	15.674	15.124	14.356	14.682	17.8083	20.29	19.044	18.06	16.792
ENSMUSG00000005107	Slc2a9	0.145455	0.132	0.152	0.088	0.218	0.144167	0.268	0.148	0.075	0.114
ENSMUSG00000005124	Ccn4	0.136364	0.134	0.112	0.108	0.09	0.1875	0.216	0.122	0.194	0.11
ENSMUSG00000005125	Ndrg1	13.3982	13.278	12.274	14.438	12.338	13.2075	14.256	13.414	12.358	11.862
ENSMUSG00000005142	Man2b1	5.45545	6.332	6.07	6.974	6.34	6.45583	8.062	6.6	6.86	6.868
ENSMUSG00000005148	Klf5	1.48909	1.816	1.762	1.788	1.576	1.6925	2.358	1.938	2.612	1.224
ENSMUSG00000005150	Wdr83	12.6545	12.694	11.91	12.57	12.618	10.5333	11.698	11.63	11.35	11.66
ENSMUSG00000005161	Prdx2	50.3545	44.672	46.606	48.118	44.328	43.2617	38.24	38.136	39.004	43.312
ENSMUSG00000005198	Polr2a	12.6582	19.39	19.434	17.172	13.818	12.5733	18.458	17.474	18.826	12.462
ENSMUSG00000005204	Senp3	19.9691	18.548	21.226	17.936	17.328	15.2483	15.06	14.406	18.31	17.42
ENSMUSG00000005220	Corin	0.0863636	0.154	0.0975	0.0475	0.1	0.243333	0.158	0.13	0.124	0.166
ENSMUSG00000005225	Plekha8	0.946364	1.284	1.466	1.282	0.764	1.10083	1.392	1.388	1.47	0.932
ENSMUSG00000005233	Spc25	0.3	0.288	0.12	0.125	0.288	0.368333	0.188	0.236	0.2875	0.185
ENSMUSG00000005237	Dnah2	0.02	0.0366667	0.0275	0.0266667	0.0166667	0.0114286	0.0125	0.016	0.014	0.0125
ENSMUSG00000005262	Ufd1	32.0482	29.088	31.944	33.536	31.802	25.515	26.172	22.458	28.062	30.85
ENSMUSG00000005267	Zfp287	0.415455	0.384	0.342	0.478	0.454	0.3775	0.472	0.358	0.312	0.386
ENSMUSG00000005268	Prlr	0.0688889	0.094	0.0166667	0.08	0.0775	0.120833	0.114	0.132	0.126	0.152
ENSMUSG00000005299	Letm1	17.2582	23.394	23.092	23.038	17.978	15.3308	23.146	21.962	25.782	17.542
ENSMUSG00000005312	Ubqln1	38.5782	35.584	38.338	37.264	43.694	29.3992	31.652	26.118	31.054	31.878
ENSMUSG00000005320	Fgfr4	0.577273	0.808	0.58	0.572	0.362	0.6025	0.868	0.588	0.874	0.54
ENSMUSG00000005338	Cadm3	1.89273	2.542	2.524	2.852	2.1	2.27667	2.824	3.006	2.346	1.994
ENSMUSG00000005354	Txn2	167.01	188.856	162.078	170.628	159.536	134.406	147.346	143.636	145.374	127.076
ENSMUSG00000005360	Slc1a3	0.608182	0.662	0.772	1.12	0.86	0.345	0.66	0.29	0.508	0.354
ENSMUSG00000005362	Crbn	22.7873	19.602	21.588	21.42	25.818	21.7075	22.676	23.55	21.11	24.466
ENSMUSG00000005370	Msh6	2.16	2.294	2.102	1.676	2.386	1.92083	1.934	2.118	2.006	1.72
ENSMUSG00000005371	Fbxo11	16.7091	13.41	14.896	12.79	16.63	18.9108	17.352	17.544	15.602	16.486
ENSMUSG00000005373	Mlxipl	15.1227	20.526	18.01	17.604	14.922	17.2983	29.06	28.474	27.378	16.75
ENSMUSG00000005374	Tbl2	2.84818	3.602	3.268	3.042	2.822	2.575	3.602	3.456	2.856	2.422
ENSMUSG00000005378	Bud23	14.4518	33.252	26.184	31.242	15.12	12.9475	19.026	21.568	19.794	12.738
ENSMUSG00000005397	Nid1	17.4364	19.222	20.694	20.99	22.168	19.875	30.586	27.834	29.324	20.32
ENSMUSG00000005410	Mcm5	0.340909	0.38	0.278	0.35	0.552	0.318333	0.326	0.278	0.388	0.242
ENSMUSG00000005413	Hmox1	25.3091	12.558	27.76	36.21	37.282	8.5975	8.85	7.486	14.734	18.292
ENSMUSG00000005417	Mprip	22.6664	21.468	22.602	23.222	23.242	21.2058	26.13	23.468	25.128	22.34
ENSMUSG00000005442	Cic	11.5827	16.604	16.524	15.086	10.22	8.75583	16.662	16.368	15.828	9.43
ENSMUSG00000005447	Pafah1b3	0.281818	0.7425	0.5075	0.446	0.6125	0.253333	0.25	0.418	0.276667	0.198
ENSMUSG00000005469	Prkaca	46.5027	55.206	49.77	52.26	42.274	49.3358	51.522	53.916	50.834	44.828
ENSMUSG00000005470	Asf1b	0.28	0.392	0.232	0.294	0.318	0.3025	0.38	0.302	0.292	0.268
ENSMUSG00000005474	Myl10	2.53909	2.828	2.592	2.628	2.278	3.78	3.356	3.258	5	4.23
ENSMUSG00000005481	Ddx39	3.88909	3.222	4.01	3.8	3.668	3.86583	3.606	3.168	3.772	3.924
ENSMUSG00000005483	Dnajb1	2.71182	2.52	10.764	6.25	3.454	2.03	2.53	3.442	2.218	1.714
ENSMUSG00000005501	Usp40	2.99545	2.652	2.612	2.222	2.948	3.22167	3.21	3.8	3.254	3.228
ENSMUSG00000005505	Kbtbd4	5.31727	5.252	5.676	5.368	4.504	5.09333	5.74	5.232	4.6	6.002
ENSMUSG00000005506	Celf1	24.11	23.218	23.878	22.67	22.704	21.3875	24.124	21.61	21.554	22.872
ENSMUSG00000005510	Ndufs3	177.988	141.84	131.048	138.154	158.268	163.828	124.354	123.364	122.15	173.05
ENSMUSG00000005514	Por	23.3982	24.012	26.214	28.138	27.352	20.3308	24.096	22.05	25.772	24.582
ENSMUSG00000005533	Igf1r	3.07364	3.014	3.454	2.686	2.74	3.32917	4.596	4.434	3.978	3.316
ENSMUSG00000005534	Insr	13.8527	12.646	13.842	11.536	14.496	15.2075	20.896	19.99	21.288	17.07
ENSMUSG00000005566	Trim28	42.9191	36.962	42.122	42.964	36.266	32.2125	34.436	36.674	33.736	31.744
ENSMUSG00000005575	Ube2m	102.801	153.608	131.218	136.754	101.584	94.805	117.676	118.396	117.266	94.792
ENSMUSG00000005580	Adcy9	5.08	6.466	6.352	6.156	6.224	4.7525	7.524	7.43	7.726	5.218
ENSMUSG00000005583	Mef2c	48.6473	71.82	70.52	51.12	53.816	81.0642	113.816	120.456	126.474	80.562
ENSMUSG00000005609	Ctr9	6.14364	6.33	5.848	5.64	5.454	5.58583	5.298	4.824	4.546	4.338
ENSMUSG00000005610	Eif4g2	165.048	284.506	296.632	294.22	161.492	177.389	353.3	336.434	377.68	166.362
ENSMUSG00000005611	Mrvi1	1.58455	2.088	1.784	1.774	1.47	1.36083	2.066	2.132	1.262	1.292
ENSMUSG00000005615	Pcyt1a	37.8945	39.86	43.926	37.86	37.83	36.9925	48.882	48.586	51.066	40.512
ENSMUSG00000005621	Zfp592	4.95091	5.618	6.708	6.166	5.548	4.56417	7.268	6.394	7.332	4.756
ENSMUSG00000005625	Psmd4	235.977	218.572	244.712	238.194	249.972	153.872	165.908	141.396	163.512	181.35
ENSMUSG00000005628	Tmod4	242.635	210.786	201.458	207.63	228.502	232.176	165.456	189.132	153.186	206.328
ENSMUSG00000005656	Snx6	9.45909	6.432	6.904	6.72	7.994	8.02083	5.69	5.422	5.436	8.038
ENSMUSG00000005667	Mthfd2	2.07182	2.318	1.642	2.146	2.166	1.5825	1.358	1.122	1.068	1.808
ENSMUSG00000005672	Kit	0.539091	0.45	0.604	0.748	0.714	0.665	0.53	0.328	1.262	0.79
ENSMUSG00000005674	Tomm40l	11.5218	12.74	11.638	12.724	10.752	10.3308	12.406	13.01	11.73	10.198
ENSMUSG00000005681	Apoa2	1.64111	4.108	0.6475	0.473333	0.413333	4.49909	8.462	1.568	4.21	6.376
ENSMUSG00000005682	Pan2	2.01545	1.868	1.918	2.002	2.03	1.865	2.456	2.262	2.092	2.014
ENSMUSG00000005683	Cs	268.085	287.294	269.294	283.286	259.712	269.619	275.36	275.062	275.784	271.34
ENSMUSG00000005686	Ampd3	8.21727	7.24	8.972	10.31	11.258	10.9217	22.342	13.212	25.092	18.726
ENSMUSG00000005687	Bcas2	32.9045	31.42	31.844	34.016	30.012	31.8758	26.184	26.084	23.818	30.148
ENSMUSG00000005698	Ctcf	12.1291	10.974	12.486	11.264	11.752	12.6883	14.454	12.112	13.562	12.696
ENSMUSG00000005699	Pard6a	6.83818	6.02	6.28	6.084	6.342	2.93833	3.026	2.88	3.104	3.27
ENSMUSG00000005716	Pvalb	5647.12	7064.44	6271.54	6877.97	5322.14	4230.18	3996.62	4209.19	4033.47	3924.05
ENSMUSG00000005718	Tfap4	4.24364	5.842	4.366	4.63	4.416	2.10667	3.746	2.616	3.144	1.87
ENSMUSG00000005732	Ranbp1	18.8527	22.952	20.43	20.522	15.46	14.8583	15.172	14.084	14.788	11.59
ENSMUSG00000005763	Cd247	1.21909	1.268	0.942	0.995	1.674	0.9275	1.132	0.926	0.604	0.686
ENSMUSG00000005774	Rfx5	1.99273	2.25	2.302	1.83	1.62	2.58667	2.614	2.416	1.948	2.59
ENSMUSG00000005779	Psmb4	115.965	99.006	113.734	119.636	101.092	92.2692	78.352	71.784	78.006	107.432
ENSMUSG00000005802	Slc30a4	4.23545	3.184	3.728	3.14	3.89	3.905	3.644	3.358	3.558	3.726
ENSMUSG00000005803	Sqor	24.4109	21.808	21.726	24.32	26.694	15.6592	15.654	15.934	16.174	15.014
ENSMUSG00000005804	Bloc1s6	7.76545	6.56	7.096	6.196	6.674	9.1125	7.558	6.114	5.474	8.558
ENSMUSG00000005813	Metap1	29.9073	31.438	33.088	29.368	32.286	27.92	27.518	27.178	27.8	27.704
ENSMUSG00000005823	Gpr108	12.4936	13.672	13.672	13.666	12.13	10.4375	11.414	11.704	10.496	11.666
ENSMUSG00000005836	Gata6	0.23	0.26	0.166	0.248	0.286	0.221667	0.28	0.368	0.286	0.276
ENSMUSG00000005846	Rsl1d1	36.0627	33.372	36.74	35.518	38.046	33.4608	31.246	27.792	31.02	35.916
ENSMUSG00000005871	Apc	4.06182	4.33	4.948	3.926	4.392	4.13	6.156	5.562	6.474	4.432
ENSMUSG00000005873	Reep5	45.0845	69.534	64.332	60.694	42.858	48.3433	62.504	59.622	59.112	49.518
ENSMUSG00000005881	Ergic3	24.8409	36.222	30.044	31.478	19.558	21.9508	25.85	26.59	22.472	19.116
ENSMUSG00000005882	Uqcc1	70.2545	71.674	67.166	66.188	76.24	65.5292	57.312	60.734	58.508	67.67
ENSMUSG00000005886	Ncoa2	4.36545	5.904	5.446	4.672	4.47	4.74083	7.85	7.266	6.094	5.52
ENSMUSG00000005893	Nr2c2	2.90727	3.292	3.212	2.228	3.188	3.3275	4.99	4.744	4.714	3.668
ENSMUSG00000005897	Nr2c1	3.16182	3.38	3.4	3.056	3.042	3.44083	3.634	3.766	2.9	3.338
ENSMUSG00000005899	Smpd4	4.04727	7.682	6.918	6.48	5.012	4.92083	8.426	7.12	8.42	5.636
ENSMUSG00000005907	Pex1	2.46182	2.408	2.95	2.07	3.506	2.67583	3.108	3.04	2.926	2.964
ENSMUSG00000005936	Kctd20	35.66	26.782	31.634	24.586	24.128	20.3858	20.726	20.144	20.022	14.266
ENSMUSG00000005949	Ctns	3.14273	3.22	3.348	3.15	3.002	3.0425	4.234	3.412	4.984	3.594
ENSMUSG00000005950	P2rx5	4.33909	3.596	4.51	5.378	5.7	4.75417	5.282	4.586	5.25	4.67
ENSMUSG00000005951	Shpk	0.397273	0.386	0.3	0.322	0.26	0.335	0.498	0.338	0.432	0.392
ENSMUSG00000005952	Trpv1	0.151818	0.09	0.202	0.1625	0.235	0.161667	0.202	0.234	0.138	0.13
ENSMUSG00000005958	Ephb3	0.312727	0.298	0.244	0.382	0.202	0.233333	0.332	0.374	0.262	0.262
ENSMUSG00000005968	Tuft1	0.550909	0.384	0.378	0.66	0.56	0.311667	0.486	0.302	0.386	0.278
ENSMUSG00000005973	Rcn1	3.54364	2.65	3.076	3.344	3.316	2.8075	2.068	2.186	1.896	2.54
ENSMUSG00000005980	Dnase1	1.37545	1.664	1.472	1.568	1.276	0.619167	0.796	0.82	0.57	0.634
ENSMUSG00000005981	Trap1	65.36	54.156	54.5	58.226	65.872	59.9975	50.694	51.354	48.818	59.844
ENSMUSG00000005982	Naa60	17.1318	18.596	18.944	19.02	16.204	16.995	15.918	16.786	15.964	16.176
ENSMUSG00000005983	1700037C18Rik	1.01	1.988	1.24	1.308	0.584	1.49917	1.314	1.238	1.456	1.134
ENSMUSG00000005986	Ankrd13d	0.216364	0.282	0.132	0.2475	0.1425	0.186667	0.21	0.23	0.196	0.172
ENSMUSG00000006005	Tpr	75.0391	74.906	82.642	79.244	72.282	78.6292	70.564	69.816	68.25	71.972
ENSMUSG00000006010	Odr4	14.6191	10.882	12.358	12.546	14.832	16.445	12.884	13.96	11.064	18.06
ENSMUSG00000006014	Prg4	16.6236	13.426	21.484	19.184	20.852	17.59	31.772	22.752	35.76	18.45
ENSMUSG00000006019	Dhx34	2.05727	2.886	2.076	2.534	2.196	1.85167	2.216	1.994	1.906	1.688
ENSMUSG00000006021	Kptn	4.23727	4.754	4.286	4.704	4.18	3.9225	3.724	3.476	3.01	3.814
ENSMUSG00000006024	Napa	107.595	127.482	131.888	143.976	103.64	101.486	104.026	106.644	102.534	101.632
ENSMUSG00000006050	Sra1	43.3518	38.09	33.994	35.15	38.462	33.9575	28.1	27.062	28.182	33.766
ENSMUSG00000006057	Atp5g1	466.671	487.036	428.414	467.182	416.698	371.517	443.248	428.518	465.772	380.792
ENSMUSG00000006058	Snf8	16.0927	14.65	12.558	15.954	15.384	13.0825	12.964	12.272	12.586	13.628
ENSMUSG00000006095	Tbcb	12.9182	14.016	11.838	12.712	12.558	13.575	11.034	12.112	11.77	12.09
ENSMUSG00000006127	Inpp5k	14.3155	14.964	14.58	14.49	12.664	15.8183	14.664	16.754	14.446	16.428
ENSMUSG00000006134	Crkl	9.04	12.334	11.65	11.8	8.132	8.08833	13.268	11.28	14.646	7.516
ENSMUSG00000006154	Eps8l1	3.94091	3.508	4.458	3.184	4.744	1.89	1.758	1.728	1.072	1.864
ENSMUSG00000006169	Clint1	19.5227	16.212	18.068	17.31	20.372	16.355	17.608	15.436	17.364	18.796
ENSMUSG00000006191	Cdkal1	7.71545	6.32	6.81	5.782	7.454	4.62	4.8	3.898	7.758	4.416
ENSMUSG00000006205	Htra1	19.7645	20.504	16.24	22.664	27	21.5692	22.856	17.49	29.222	30.152
ENSMUSG00000006215	Zbtb17	13.35	14.328	14.862	14.268	14.256	9.99583	11.238	11.094	11.804	9.204
ENSMUSG00000006216	Clcnkb	0.085	0.26	0.085	0.0525	0.0466667	0.173	0.142	0.148	0.475	0.156667
ENSMUSG00000006219	Fblim1	0.915455	1.13	1.096	1.05	1.058	0.890833	1.128	0.628	0.838	0.686
ENSMUSG00000006221	Hspb7	294.294	349.272	389.238	403.112	397.89	472.276	822.902	622.31	746.412	566.048
ENSMUSG00000006241	Ccdc159	0.181818	0.2	0.276	0.152	0.246	0.176	0.27	0.245	0.165	0.204
ENSMUSG00000006262	Mob1b	4.10273	3.86	4.1	3.342	3.87	4.93083	5.658	4.84	5.016	5.066
ENSMUSG00000006273	Atp6v1b2	21.5818	17.2	19.986	21.942	20.504	20.6033	17.668	16.456	16.812	22.32
ENSMUSG00000006276	Eps15l1	10.9082	11.134	12.472	13.356	12.432	10.2158	11.486	11.814	11.582	10.056
ENSMUSG00000006281	Tep1	3.73727	3.112	4.092	4.066	3.028	2.82167	2.908	3.276	2.902	2.918
ENSMUSG00000006288	Ttc5	1.89182	2.156	1.57	1.482	1.66	1.99667	2.144	1.742	1.814	1.908
ENSMUSG00000006289	Osgep	52.3482	44	42.126	48.912	49.534	33.81	28.476	30.378	26.538	34.376
ENSMUSG00000006299	Aamp	57.9518	57.118	57.188	59.494	56.104	40.7242	44.736	42.73	43.132	44.876
ENSMUSG00000006301	Tmbim1	38.9955	40.306	45.948	45.522	35.62	27.7892	46.16	37.01	43.084	37.588
ENSMUSG00000006304	Arpc2	41.6836	43.984	42.596	43.506	41.852	46.4042	44.788	43.794	44.84	43.58
ENSMUSG00000006307	Kmt2b	6.92909	9.974	12.25	12.012	9.62	6.36583	14.204	13.208	12.846	7.074
ENSMUSG00000006310	Zbtb32	0.112	0.14	0.065	0.115	0.12	0.114167	0.232	0.1625	0.2075	0.116
ENSMUSG00000006313	Upk1a	0.07	0.095	0.105	0.092	0.0833333	0.0825	0.266	0.193333	0.422	0.075
ENSMUSG00000006315	Tmem147	54.6309	59.322	57.652	58.994	48.182	42.7192	49.014	49.96	49.564	50.972
ENSMUSG00000006333	Rps9	323.689	267.79	267.186	296.906	290.188	251.797	228.844	216.958	222.626	261.18
ENSMUSG00000006335	Tfpt	11.7836	13.432	9.604	10.866	9.734	9.595	8.694	8.722	8.696	8.89
ENSMUSG00000006342	Susd2	0.804545	1.306	0.952	1.154	0.89	0.914167	1.178	0.99	0.888	0.8
ENSMUSG00000006344	Ggt5	1.53182	1.634	1.914	1.79	1.55	1.4	1.822	1.47	1.49	1.446
ENSMUSG00000006356	Crip2	25.3291	32.314	31.21	36.004	24.524	17.7358	28.03	22.86	27.716	18.466
ENSMUSG00000006360	Crip1	31.5845	29.23	30.838	38.972	28.098	25.8042	31.21	23.754	28.01	26.652
ENSMUSG00000006362	Cbfa2t3	4.87727	4.934	5.098	6.56	4.27	4.85833	7.06	6.146	6.864	3.542
ENSMUSG00000006369	Fbln1	5.94727	5.344	6.318	7.156	5.584	4.48917	6.388	6.148	5.898	4.504
ENSMUSG00000006373	Pgrmc1	7.02909	5.086	5.816	5.532	6.58	6.8525	6.95	6.192	6.044	7.472
ENSMUSG00000006378	Gcat	5.10455	3.698	4.692	5.446	4.202	4.0475	3.192	4.452	3.356	4.24
ENSMUSG00000006386	Tek	4.87909	4.238	4.996	5.05	5.328	4.59417	5.74	4.52	5.234	4.13
ENSMUSG00000006390	Elovl1	4.59727	4.222	4.998	6.152	4.112	4.05917	5.234	4.928	5.124	3.554
ENSMUSG00000006392	Med8	27.0745	26.294	26.374	25.302	25.688	22.0183	21.562	20.22	23.352	23.636
ENSMUSG00000006395	Hyi	1.39818	1.724	0.976	1.322	1.092	1.13833	1.372	0.854	0.914	1.43
ENSMUSG00000006398	Cdc20	0.125556	0.214	0.368	0.2375	0.315	0.17	0.198	0.155	0.14	0.204
ENSMUSG00000006403	Adamts4	0.0890909	0.068	0.16	0.16	0.128	0.161667	0.274	0.198	0.414	0.118
ENSMUSG00000006412	Pfdn2	110.979	96.552	104.614	112.498	102.784	84.0842	86.348	78.102	81.89	86.468
ENSMUSG00000006418	Rnf114	34.1873	29.958	34.326	34.41	35.174	25.255	26.326	23.53	21.996	29.484
ENSMUSG00000006423	C330007P06Rik	4.98636	4.112	4.78	4.652	4.902	5.31083	4.852	4.586	4.496	5.252
ENSMUSG00000006435	Neurl1a	38.1373	46.4	43.672	43.06	35.92	31.4175	37.16	41.714	36.092	31.204
ENSMUSG00000006442	Srm	8.22182	9.218	9.354	10.194	7.984	6.11417	7.78	6.974	6.954	7.09
ENSMUSG00000006445	Epha2	0.898182	1.078	1.278	1.188	0.708	1.01583	1.912	1.56	1.246	0.876
ENSMUSG00000006456	Rbm14	4.65818	5.412	6.352	6.502	4.774	3.48833	5.996	5.07	7.984	4.258
ENSMUSG00000006457	Actn3	3080.39	2848.4	2800	2868.33	2876.08	2764.54	2622.98	2789.57	2640.15	2732.91
ENSMUSG00000006462	A530013C23Rik	1.23545	1.376	1.358	1.55	0.972	1.13	1.178	1.266	1.088	1.428
ENSMUSG00000006463	Zdhhc24	1.25273	1.31	1.05	1.012	1.148	1.17083	1.222	0.92	1.204	1.132
ENSMUSG00000006464	Bbs1	0.517273	0.712	0.588	0.708	0.51	0.463333	0.664	0.766	0.786	0.522
ENSMUSG00000006471	Ndor1	3.23909	3.754	3.758	3.426	3.162	2.45083	4.774	4.322	3.796	2.878
ENSMUSG00000006476	Nsmf	4.05364	4.148	4.136	4.83	4.068	3.6925	4.596	4.052	4.748	3.524
ENSMUSG00000006494	Pdk1	13.7191	14.022	14.318	11.856	13.874	20.7683	22.026	24.18	20.608	19.296
ENSMUSG00000006498	Ptbp1	7.12636	8.144	8.65	8.606	6.894	6.4525	9.826	8.728	8.198	5.936
ENSMUSG00000006517	Mvd	4.02727	5.378	5.094	4.1	3.67	3.5125	5.246	4.492	5.054	4.72
ENSMUSG00000006519	Cyba	5.89273	6.886	6.456	8.322	6.326	4.5	5.498	4.808	5.272	3.774
ENSMUSG00000006522	Itih3	0.0645455	0.096	0.1175	0.333333	0.2125	0.228182	0.16	0.17	0.154	0.134
ENSMUSG00000006526	Stimate	5.44818	6.442	7.106	6.194	5.322	3.725	4.644	4.346	3.898	4.152
ENSMUSG00000006527	Sfmbt1	1.68	1.852	1.82	1.448	1.892	1.745	1.946	2.032	2.338	1.926
ENSMUSG00000006542	Prkag3	15.0664	17.8	17.654	15.04	14.438	12.0967	11.192	20.088	11.806	9.22
ENSMUSG00000006575	Rundc3a	0.283636	0.336	0.378	0.202	0.186	0.212727	0.2	0.19	0.182	0.196
ENSMUSG00000006576	Slc4a3	2.06818	2.134	2.068	2.248	1.81	2.21583	3.5	2.924	4.03	2.246
ENSMUSG00000006585	Cdt1	0.332727	0.318	0.262	0.618	0.31	0.2225	0.238	0.314	0.66	0.244
ENSMUSG00000006586	Runx1t1	0.748182	0.86	1.06	1.07	0.65	0.525	0.706	0.492	0.756	0.586
ENSMUSG00000006587	Snai3	5.25727	6.688	8.006	7.334	5.128	6	12.768	8.96	14.398	9.586
ENSMUSG00000006589	Aprt	21.3391	21.594	20.784	23.884	18.16	12.98	15.696	15.012	14.286	13.69
ENSMUSG00000006599	Gtf2h1	11.6509	9.776	9.99	10.038	11.26	10.9292	10.164	8.904	10.114	11.732
ENSMUSG00000006611	Hfe	9.39818	8.558	8.912	9.186	9.422	9.24667	8.43	7.674	7.46	9.006
ENSMUSG00000006638	Abhd1	0.462727	0.366	0.272	0.524	0.405	0.415833	0.578	0.392	0.59	0.336
ENSMUSG00000006641	Slc5a6	1.72636	2.696	2.094	2.014	1.182	1.44	2.11	2.022	1.708	1.086
ENSMUSG00000006642	Tcf23	0.114545	0.086	0.186	0.16	0.086	0.07	0.102	0.082	0.14	0.092
ENSMUSG00000006651	Aplp1	0.422727	0.418	0.526	0.424	0.61	0.37	0.314	0.42	0.35	0.356
ENSMUSG00000006673	Qrich1	18.9018	17.818	20.264	18.958	18.078	18.5142	20.924	20.366	22.98	18.25
ENSMUSG00000006675	P4htm	1.31455	1.182	1.384	1.314	1.132	1.3675	1.066	1.012	1.218	1.342
ENSMUSG00000006676	Usp19	46.8464	54.606	54.788	56.122	48.886	37.9967	51.518	48.38	47.706	41.05
ENSMUSG00000006678	Pola1	0.201818	0.158	0.162	0.146	0.27	0.231667	0.194	0.21	0.178	0.204
ENSMUSG00000006699	Cdc42	87.4545	65.294	71.158	66.726	75.262	82.1575	59.298	58.126	53.982	79.36
ENSMUSG00000006705	Pknox1	3.43455	3.248	4.174	3.576	3.374	2.93667	4.3	4.414	3.83	3.81
ENSMUSG00000006715	Gmnn	5.66636	4.282	4.096	4.364	5.616	3.60833	2.524	2.818	2.014	2.908
ENSMUSG00000006717	Acot13	79.94	80.456	71.754	74.148	67.972	81.555	68.536	74.652	67.636	69.608
ENSMUSG00000006728	Cdk4	24.4918	25.22	21.024	24.906	18.808	18.7017	18.02	15.21	13.602	19.716
ENSMUSG00000006731	B4galnt1	0.623636	0.448	0.682	1.128	1.752	0.355	0.602	0.356	0.41	0.33
ENSMUSG00000006732	Mettl1	8.25	7.576	8.148	8.826	6.544	5.98667	5.406	5.526	5.604	6.898
ENSMUSG00000006736	Tspan31	10.1636	11.514	10.778	11.61	7.452	9.41417	9.468	10.12	8.844	8.232
ENSMUSG00000006740	Kif5b	28.7982	24.702	28.274	25.556	31.042	31.365	35.12	33.652	32.948	34.402
ENSMUSG00000006763	Saal1	1.11	1.15	1.302	1.242	1.29	0.933333	0.75	0.654	0.764	0.97
ENSMUSG00000006782	Cnp	4.42818	3.91	3.69	4.416	4.746	3.86333	3.946	3.498	3.348	3.506
ENSMUSG00000006784	Ttc25	0.180909	0.25	0.234	0.192	0.202	0.370833	0.608	0.462	0.8	0.476
ENSMUSG00000006800	Sulf2	3.03909	3.472	3.728	4.734	3.552	4.29333	7.042	4.878	5.088	4.262
ENSMUSG00000006818	Sod2	147.62	148.05	132.808	148.004	144.79	122.793	150.718	143.436	148.994	129.436
ENSMUSG00000006850	Tmco6	9.99	10.124	10.418	9.24	9.946	4.465	4.782	3.968	4.862	3.892
ENSMUSG00000006906	Stambp	6.31	6.502	6.902	5.408	7.228	5.66583	5.596	4.672	4.532	5.382
ENSMUSG00000006920	Ezh1	24.15	27.62	30.214	29.426	24.508	18.5242	23.978	22.218	20.8	19.948
ENSMUSG00000006931	P3h4	3.55091	3.442	3.122	3.744	3.232	3.315	2.934	3.078	2.692	2.724
ENSMUSG00000006932	Ctnnb1	74.8545	57.402	57.342	56.71	65.67	74.0392	61.316	56.668	60.978	76.394
ENSMUSG00000006941	Eif1b	39.0282	33.928	32.004	36.008	34.058	34.6533	29.836	28.98	25.688	35.932
ENSMUSG00000006958	Chrd	1.37455	1.31	1.328	1.476	1.44	0.879167	1.262	1.282	0.786	1.24
ENSMUSG00000006998	Psmd2	155.156	176.4	191.572	170.95	154.174	121.781	119.412	110.82	113.208	136.692
ENSMUSG00000007029	Vars	16.8409	25.358	25.4	27.168	19.95	12.905	23.25	23.168	23.076	13.886
ENSMUSG00000007030	Vwa7	4.84909	5.21	6.584	6.244	4.578	4.35333	5.636	5.928	4.722	4.274
ENSMUSG00000007033	Hspa1l	17.0555	15.748	16.898	18.598	16.036	17.7458	18.636	17.436	17.844	15.81
ENSMUSG00000007036	Abhd16a	43.09	42.736	43.246	43.458	38.582	31.8942	33.86	39.486	31.848	32.314
ENSMUSG00000007038	Neu1	8.46364	8.45	8.742	9.428	8.146	5.52167	7.542	6.472	7.436	6.868
ENSMUSG00000007039	Ddah2	4.77455	5.186	3.88	3.874	3.378	3.51583	4.616	4.112	3.206	3.268
ENSMUSG00000007041	Clic1	7.18727	8.11	8.446	9.556	8.842	6.81917	7.28	5.806	6.674	6.816
ENSMUSG00000007050	Lsm2	13.2991	22.666	19.64	21.766	12.774	9.39333	13.064	13.308	12.888	9.462
ENSMUSG00000007080	Pole	1.34727	1.39	1.258	1.184	1.286	1.4925	1.57	1.76	1.316	1.318
ENSMUSG00000007097	Atp1a2	328.476	372.898	407.926	395.54	319.926	345.905	471.426	437.946	497.606	407.544
ENSMUSG00000007122	Casq1	887.118	1544.88	1058.99	1046.29	915.264	813.133	895.938	1001.08	1003.13	691.398
ENSMUSG00000007207	Stx1a	0.351818	0.4	0.48	0.412	0.628	0.3875	0.306	0.346	0.468	0.25
ENSMUSG00000007216	Zfp775	3.13909	3.19	3.072	2.894	2.916	3.10583	3.946	3.962	3.466	2.778
ENSMUSG00000007279	Scube2	0.568182	0.654	0.562	0.784	0.716	1.08	1.542	2.148	1.742	0.95
ENSMUSG00000007338	Mrpl49	9.69455	11.242	9.532	10.302	9.456	10.2975	9.896	10.048	9.432	8.84
ENSMUSG00000007379	Dennd2c	0.891818	0.674	0.722	0.388	0.462	0.730833	0.676	0.586	0.638	0.48
ENSMUSG00000007411	Mark3	19.7327	15.236	16.872	16.554	20.288	17.3375	15.566	15.048	16.232	19.118
ENSMUSG00000007415	Gatad1	49.6136	51.568	46.532	49.548	51.534	52.3908	54	54.062	55.152	53.118
ENSMUSG00000007458	M6pr	13.1482	12.238	13.028	12.392	12.756	12.4992	12.008	10.782	12.358	13.62
ENSMUSG00000007476	Lrrc8a	7.00818	7.168	10.188	10.16	7.162	7.07667	9.094	9.746	11.472	8.258
ENSMUSG00000007480	Mc5r	0.605455	0.532	0.49	0.416	0.292	0.5975	0.56	0.36	0.608	0.618
ENSMUSG00000007564	Ppp2r1a	57.9164	76.684	68.966	72.802	50.286	45.2533	65.264	62.486	62.244	49.14
ENSMUSG00000007570	Fance	6.85455	7.172	6.314	7.314	6.346	5.79083	7.242	6.914	5.708	5.132
ENSMUSG00000007589	Tinf2	5.12273	6.068	5.042	5.438	4.41	4.69083	4.858	5.09	4.052	5.258
ENSMUSG00000007603	Dus3l	10.7064	10.828	10.832	11.282	11.142	7.51833	10.206	9.808	10.746	8.98
ENSMUSG00000007610	Gtpbp3	3.83909	4.094	3.62	4.266	3.512	2.56	2.828	2.306	2.794	3.276
ENSMUSG00000007613	Tgfbr1	7.51273	5.906	7.442	6.84	7.35	7.73	7.912	8.006	8.634	8.99
ENSMUSG00000007617	Homer1	12.7618	12.012	14.21	12.896	15.454	18.2908	15.066	16.758	15.632	16.878
ENSMUSG00000007655	Cav1	67.5455	57.25	63.062	67.3	63.402	71.5117	96.206	68.446	72.162	63.296
ENSMUSG00000007656	Arpp19	69.2727	79.69	73.714	79.47	66.362	76.325	89.526	75.484	89.978	78.248
ENSMUSG00000007659	Bcl2l1	18.0455	22.502	28.442	30.088	19.104	19.3483	25.146	22.578	27.936	22.442
ENSMUSG00000007670	Khsrp	9.29273	10.534	9.854	9.786	8.534	6.35083	9.656	8.762	9.15	6.456
ENSMUSG00000007682	Dio2	0.18	0.184	0.202	0.164	0.122	0.3	0.548	0.346	0.594	0.28
ENSMUSG00000007721	Ccdc124	46.6864	60.692	53.114	54.414	47.784	38.3558	45.79	45.81	46.19	35.802
ENSMUSG00000007739	Cct4	67.1045	49.502	56.108	55.678	65.106	65.4033	46.036	45.348	43.062	62.97
ENSMUSG00000007777	0610009B22Rik	10.9127	6.688	7.53	8.346	8.328	11.1175	6.368	6.604	7.004	10.162
ENSMUSG00000007783	Cpt1c	0.572727	0.948	0.926	0.632	0.478	0.484167	0.556	0.768	0.578	0.444
ENSMUSG00000007805	Twist2	0.503636	0.386	0.502	0.55	0.57	0.483333	0.778	0.43	0.44	0.358
ENSMUSG00000007812	Zfp655	8.62	7.464	8.062	7.304	7.712	8.00917	9.448	8.218	10.85	9.502
ENSMUSG00000007815	Rhoa	69.3509	61.73	65.608	70.134	61.682	71.96	60.33	58.812	54.234	67.218
ENSMUSG00000007817	Zmiz1	8.71818	9.812	11.314	11.434	10.862	10.025	20.658	17.992	20.376	16.018
ENSMUSG00000007827	Ankrd26	0.649091	0.556	0.614	0.558	0.734	0.519167	0.498	0.408	0.304	0.322
ENSMUSG00000007833	Aldh16a1	3.08727	3.342	2.69	3.026	2.684	2.09	2.674	3.33	3.618	2.398
ENSMUSG00000007836	Hnrnpa0	13.3427	11.486	12.734	13.354	10.954	10.6325	13.748	13.132	13.812	11.078
ENSMUSG00000007837	Prrg2	6.55364	8.23	7.204	7.512	6.102	5.3325	6.552	7.204	7.14	6.086
ENSMUSG00000007850	Hnrnph1	62.51	48.098	54.268	62.824	71.998	50.2725	49.638	49.368	44.498	50.428
ENSMUSG00000007867	Ift43	9.75091	10	9.642	9.858	9.428	8.09833	6.712	6.508	4.956	7.624
ENSMUSG00000007872	Id3	9.09364	7.594	8.718	8.508	6.344	7.29417	8.814	7.88	5.41	6.422
ENSMUSG00000007877	Tcap	3552.67	4416.15	3845.1	3854.91	2881.9	3156.29	3105.13	3648.28	3008.85	3072.36
ENSMUSG00000007880	Arid1a	6.3	8.148	8.106	7.058	5.964	6.01167	10.89	10.188	10.17	5.304
ENSMUSG00000007888	Crlf1	1.79909	1.264	1.818	1.834	1.21	1.25917	0.846	0.948	1.326	0.798
ENSMUSG00000007891	Ctsd	404.949	435.146	468.094	450.214	427.546	275.044	353.586	305.278	351.98	307.368
ENSMUSG00000007892	Rplp1	666.765	1023.18	884.212	999.47	596.006	504.863	799.268	766.258	768.094	545.906
ENSMUSG00000007908	Hmgcll1	0.0990909	0.126	0.092	0.0675	0.098	0.102727	0.134	0.114	0.05	0.0425
ENSMUSG00000007950	Abhd8	5.42273	6.95	5.084	5.64	5.102	4.13083	4.756	5.288	4.78	4.34
ENSMUSG00000007987	Ift22	3.00455	3	2.808	3.218	3.83	2.17167	2.024	2.668	2.238	2.776
ENSMUSG00000007989	Fzd3	0.0581818	0.116	0.048	0.038	0.14	0.1	0.094	0.138	0.14	0.06
ENSMUSG00000008035	Mid1ip1	25.3164	33.852	27.778	28.254	23.06	22.065	22.386	29.594	23.022	16.964
ENSMUSG00000008036	Ap2s1	31.4191	29.394	27.742	29.96	27.376	25.3683	21.718	21.39	20.226	24.9
ENSMUSG00000008090	Fgfrl1	9.38	12.072	11.944	12.58	8.666	12.9217	17.964	16.176	20.892	12.77
ENSMUSG00000008129	4930432K21Rik	0.232727	0.2425	0.27	0.344	0.29	0.128333	0.194	0.17	0.176	0.112
ENSMUSG00000008136	Fhl2	1.65818	1.596	1.438	1.834	1.852	3.05167	3.29	3.18	3.918	3.408
ENSMUSG00000008140	Emc10	19.7836	33.554	26.422	27.662	20.59	15.8267	24.5	20.512	22.58	17.54
ENSMUSG00000008153	Clstn3	0.231818	0.372	0.182	0.562	0.298	0.38	0.414	0.26	0.308	0.218
ENSMUSG00000008167	Fbxw9	0.89	1.068	0.742	0.94	0.796	0.7325	0.812	0.882	0.71	0.77
ENSMUSG00000008200	Fnbp4	7.48455	8.03	9.232	6.8	7.728	6.9375	10.024	10.462	8.908	7.736
ENSMUSG00000008206	Cers4	1.00455	0.95	0.866	1.056	1.282	0.878333	1.524	1.074	1.064	1.068
ENSMUSG00000008226	Scrn3	21.7855	18.984	20.66	22.208	21.05	20.1442	19.462	20.942	18.224	19.712
ENSMUSG00000008301	Phax	16.3955	13.32	13.684	14.578	15.222	14.7317	12.316	10.506	10.774	13.662
ENSMUSG00000008305	Tle1	10.0255	10.968	9.684	11.064	9.6	9.34917	13.922	10.328	15.406	10.734
ENSMUSG00000008307	1700109H08Rik	0.981818	1.472	0.82	0.934	0.694	1.00833	1.486	1.508	1.608	1.758
ENSMUSG00000008318	Relt	2.13545	3.444	2.64	2.472	2.602	1.79833	2.988	3.188	3.99	1.768
ENSMUSG00000008333	Snrpb2	20.1064	15.594	14.606	13.612	16.09	18.0783	12.7	10.964	12.36	17.45
ENSMUSG00000008348	Ubc	1703.04	996.144	1163.94	1032.62	2340.53	596.661	1105.88	613.22	1243.54	849.128
ENSMUSG00000008373	Prpf31	10.6727	10.448	10.388	10.188	9.622	10.7125	9.382	9.728	8.592	10.846
ENSMUSG00000008384	Sertad1	6.44455	8.584	7.374	8.694	5.942	5.88917	9.712	7.234	5.198	4.856
ENSMUSG00000008393	Carhsp1	4.72909	3.99	5.444	5.982	4.578	4.94667	6.192	5.77	6.23	5.178
ENSMUSG00000008398	Elk3	3.35818	3.376	3.556	3.306	2.908	3.33917	4.17	3.298	3.514	2.788
ENSMUSG00000008429	Herpud2	50.4482	49.79	53.608	49.476	50.018	36.1425	37.648	34.848	29.134	35.034
ENSMUSG00000008435	Rdh13	4.58	3.886	4.136	4.384	4.138	4.18583	4.106	3.588	4.37	4.094
ENSMUSG00000008450	Nutf2	63.3536	59.262	58.91	62.224	58.296	50.7133	46.79	49.324	43.736	49.716
ENSMUSG00000008475	Arpc5	7.15545	5.506	5.792	6.072	7.228	7.01167	6.494	5.914	5.64	7.248
ENSMUSG00000008496	Pou2f2	0.085	0.076	0.09	0.136	0.18	0.07	0.096	0.146	0.094	0.028
ENSMUSG00000008540	Mgst1	34.0782	24.55	28.744	36.934	29.968	20.0567	25.742	20.072	22.444	20.402
ENSMUSG00000008575	Nfib	10.5118	12.436	11.598	10.922	8.156	15.4008	15.754	16.874	14.654	11.812
ENSMUSG00000008604	Ubqln4	44.3736	54.946	52.882	52.018	45.122	37.575	46.72	47.012	45.446	36.536
ENSMUSG00000008658	Rbfox1	126.331	138.044	159.768	148.202	138.886	120.391	154.072	137.304	125.954	128.92
ENSMUSG00000008668	Rps18	230.728	201.366	204.868	214.28	200.834	225.702	182.364	168.512	188.624	217.252
ENSMUSG00000008682	Rpl10	199.836	128.216	146.39	154.538	160.008	196.283	130.204	129.238	136.894	217.862
ENSMUSG00000008683	Rps15a	277.434	184.686	216.58	205.206	219.972	285.244	166.398	171.178	174.612	283.648
ENSMUSG00000008690	Ncaph2	19.0609	20.084	17.706	19.518	18.844	16.8925	16.7	17.128	16.344	17.832
ENSMUSG00000008730	Hipk1	12.5445	12.76	16.29	12.894	13.956	12.3158	19.44	19.304	21.586	14.798
ENSMUSG00000008734	Gprc5b	5.05	5.682	5.306	5.546	5.762	6.3125	8.064	7.24	7.526	6.86
ENSMUSG00000008763	Man1a2	2.60909	3.978	4.336	3.286	2.652	2.8925	6.194	4.77	8.212	2.688
ENSMUSG00000008813	Tppp2	0.258182	0.422	0.206667	0.295	0.23	0.505455	0.54	0.346	0.606667	0.386
ENSMUSG00000008822	Acyp1	34.1682	29.062	30.728	31.73	33.736	17.0975	17.968	17.41	15.588	18.278
ENSMUSG00000008845	Cd163	6.07182	5.56	7.178	6.83	7.78	4.94667	5.61	4.596	3.756	4.912
ENSMUSG00000008855	Hdac5	28.7936	35.242	37.462	34.528	28.824	25.93	37.39	40.072	33.46	25.686
ENSMUSG00000008859	Rala	18.6682	20.232	20.396	19.934	18.536	15.9942	16.984	17.836	16.722	14.748
ENSMUSG00000008892	Vdac3	230.026	159.814	171.47	174.402	198.776	222.503	141.046	140.384	140.254	209.386
ENSMUSG00000008958	Vps72	49.3755	52.998	54.03	51.53	47.094	31.7867	34.754	30.468	28.29	28.76
ENSMUSG00000008976	Gabpa	12.1909	13.522	12.662	12.264	13.722	12.0383	14.592	13.054	14.892	11.332
ENSMUSG00000008999	Bmp7	0.184545	0.19	0.142	0.18	0.124	0.150833	0.178	0.27	0.152	0.106
ENSMUSG00000009013	Dynll1	23.7391	24.58	30.072	33.098	16.868	19.5758	19.784	22.782	19.082	12.472
ENSMUSG00000009030	Pdcl	5.44091	5.938	4.646	4.958	5.05	5.26667	6.182	5.398	5.068	4.136
ENSMUSG00000009035	Tmem184b	8.78818	11.02	13.682	14.424	9.482	7.5275	11.624	11.15	12.946	6.388
ENSMUSG00000009073	Nf2	21.3264	19.722	20.052	19.948	22.728	20.8933	22.228	21.048	22.318	20.972
ENSMUSG00000009075	Cabp7	0.077	0.16	0.138	0.1125	0.1325	0.117273	0.124	0.196	0.156	0.154
ENSMUSG00000009076	Zmat5	10.5409	11.07	10.016	10.84	9.264	8.20167	8.296	8.774	7.636	8.974
ENSMUSG00000009079	Ewsr1	100.865	126.9	120.084	114.822	109.156	100.733	170.122	166.426	188.942	101.688
ENSMUSG00000009090	Ap1b1	12.1209	13.3	13.192	14.824	13.78	14.3033	17.678	16.414	18.262	13.928
ENSMUSG00000009097	Tbx1	5.65818	7.092	6.284	7.164	6.154	3.81833	4.046	3.814	4.58	3.708
ENSMUSG00000009108	Gnat2	0.142	0.133333	0.183333	0.18	0.2025	0.1275	0.065	0.24	0.11	0.156
ENSMUSG00000009112	Bcl2l13	15.2918	17.636	18.166	15.59	16.086	17.4483	19.138	18.352	19.47	17.414
ENSMUSG00000009114	2610028H24Rik	0.538182	0.612	0.638	1.05	0.336	0.527273	0.766	0.79	0.648	0.384
ENSMUSG00000009145	Dqx1	0.177273	0.134	0.206	0.122	0.1175	0.105	0.084	0.086	0.09	0.168
ENSMUSG00000009207	Lnpk	11.4718	9.846	11.732	9.86	13.516	13.9125	12.538	13.528	11.99	14.156
ENSMUSG00000009210	Prr29	2.06182	3.136	2.764	2.552	2.008	1.85083	2.17	2.378	2.374	1.738
ENSMUSG00000009281	Rarres2	16.4327	12.87	12.352	13.612	13.902	16.5967	15.28	11.134	11.278	12.942
ENSMUSG00000009291	Pttg1ip	20.8236	19.076	21.73	22.578	22.39	22.3767	26.938	22.198	31.946	29.566
ENSMUSG00000009292	Trpm2	0.066	0.0833333	0.07	0.22	0.175	0.082	0.0575	0.0566667	0.03	0.028
ENSMUSG00000009293	Ube2g2	65.6718	78.648	75.204	86.562	66.516	67.4925	99.396	82.384	94.948	70.856
ENSMUSG00000009376	Met	2.65909	2.848	2.878	2.614	2.87	2.90667	3.746	2.896	3.018	2.418
ENSMUSG00000009378	Slc16a12	0.2	0.168	0.1	0.122	0.242	0.383333	0.82	0.57	0.224	0.444
ENSMUSG00000009394	Syn2	0.601818	0.584	0.62	0.666	0.558	0.605833	0.762	0.598	0.884	0.616
ENSMUSG00000009406	Elk1	3.27364	3.928	3.462	3.072	2.574	2.47917	3.24	3.488	3.082	2.336
ENSMUSG00000009418	Nav1	2.39	2.508	2.944	1.784	2.306	2.68667	4.47	4.076	3.022	2.492
ENSMUSG00000009470	Tnpo1	7.03909	5.724	6.606	5.312	8.218	7.00167	8.138	7.22	9.164	8.198
ENSMUSG00000009471	Myod1	4.28364	7.804	5.784	6.75	5.034	2.6725	3.498	4.092	2.622	2.482
ENSMUSG00000009487	Otog	0.161818	0.14	0.16	0.214	0.176	0.148333	0.174	0.084	0.146	0.106
ENSMUSG00000009535	Rnmt	22.7009	15.63	19.042	16.568	21.242	16.4267	12.002	10.718	11.692	17.59
ENSMUSG00000009545	Kcnq1	0.398182	0.218	0.19	0.298	0.528	0.278333	0.386	0.344	0.33	0.304
ENSMUSG00000009549	Srp14	96.8527	95.512	89.364	92.872	97.852	80.8033	69.95	67.788	67.382	73.518
ENSMUSG00000009555	Cdk9	20.6555	22.764	21.496	20.384	16.7	15.5375	19.12	15.974	17.05	16.228
ENSMUSG00000009563	Tor2a	3.72909	4.804	3.558	4.054	2.78	2.40833	3.074	3.848	3.904	2.49
ENSMUSG00000009566	Fpgs	2.75636	3.972	3.248	3.08	2.242	2.315	2.732	2.684	2.08	1.908
ENSMUSG00000009569	Mrtfb	4.15091	4.732	5.184	4.732	5.394	3.86083	5.7	5.358	4.908	4.678
ENSMUSG00000009575	Cbx5	6.12364	6.672	6.38	5.706	6.136	5.40417	7.134	7.234	7.014	5.434
ENSMUSG00000009585	Apobec3	2.01182	2.242	2.336	3.196	4.19	1.66	2.218	2.206	1.924	1.79
ENSMUSG00000009614	Sardh	0.417273	0.704	0.596	0.542	0.716	0.6	0.748	0.898	0.722	0.858
ENSMUSG00000009621	Vav2	0.757273	0.794	0.878	0.978	0.648	0.735	1.004	1.042	0.886	0.634
ENSMUSG00000009630	Ppp2cb	21.0618	17.584	18.71	20.232	20.356	16.6625	17.862	15.416	16.356	16.34
ENSMUSG00000009633	G0s2	4.99455	9.612	9.35	11.13	9.188	6.18667	14.112	12.15	9.482	14.67
ENSMUSG00000009640	Dmap1	7.55273	7.104	7.108	6.428	6.598	6.84917	6.204	6.51	6.866	6.63
ENSMUSG00000009647	Mcu	11.5118	12.78	11.958	11.754	9.97	13.5183	14.636	15.52	13.342	11.832
ENSMUSG00000009681	Bcr	2.59455	3.006	2.648	2.898	2.118	2.26917	2.766	2.256	2.022	1.59
ENSMUSG00000009687	Fxyd5	9.12	11.51	11.266	15.716	12.466	10.3758	16.096	11.766	17.348	10.218
ENSMUSG00000009731	Kcnd1	0.107	0.082	0.072	0.068	0.052	0.0754545	0.056	0.068	0.075	0.06
ENSMUSG00000009733	Tfcp2	4.49909	5.354	4.996	4.824	4.82	3.83917	3.86	3.764	3.612	3.672
ENSMUSG00000009739	Pou6f1	7.23364	6.248	7.5	7.972	7.304	7.1375	10.49	8.968	9.704	7.55
ENSMUSG00000009741	Ubp1	8.42545	11.886	10.718	10.368	9.258	7.63333	11.334	9.314	10.756	7.518
ENSMUSG00000009772	Nuak2	0.393636	0.512	0.548	0.58	0.324	0.485	0.64	0.664	0.54	0.278
ENSMUSG00000009828	Ick	2.44364	2.956	3.232	3.11	2.426	2.7175	4.668	3.418	4.332	2.702
ENSMUSG00000009863	Sdhb	252.615	216.126	198.004	215.994	226.288	240.549	201.884	197.244	204.208	239.974
ENSMUSG00000009876	Cox4i2	1.51727	2.22	1.962	1.394	1.296	1.22583	1.52	0.994	1.5	0.93
ENSMUSG00000009894	Snap47	8.84455	10.34	9.308	9.088	8.762	9.48833	9.604	9.514	9.96	9.704
ENSMUSG00000009905	Kdsr	1.84	1.564	2.462	2.202	2.11	1.86	2.546	2.448	2.71	2.432
ENSMUSG00000009907	Vps4b	7.65364	5.232	6.324	6.142	8.152	7.39667	6.598	5.884	6.46	8.316
ENSMUSG00000009927	Rps25	339.661	255.112	267.624	281.098	303.256	330.982	237.13	232.542	244.354	312.546
ENSMUSG00000009995	Taz	20.46	18.938	19.426	18.602	18.484	15.4092	15.878	15.81	15.278	16.69
ENSMUSG00000010021	Kif19a	0.661818	0.806	0.544	0.406	0.6	0.5575	0.81	0.622	0.574	0.624
ENSMUSG00000010025	Aldh3a2	5.07909	4.688	4.934	4.43	4.75	4.22333	5.13	4.136	3.588	4.308
ENSMUSG00000010045	Tmem115	8.85636	9.086	8.292	8.936	8.132	6.26167	7.9	6.934	7.58	6.432
ENSMUSG00000010047	Hyal2	5.79818	6.162	5.32	6.266	4.712	5.11917	4.77	4.31	4.496	4.552
ENSMUSG00000010048	Ifrd2	29.2327	29.73	29.234	28.6	31.13	20.5433	21.398	20.648	23.178	19.954
ENSMUSG00000010051	Hyal1	0.624545	0.978	0.79	0.854	0.802	0.763333	0.95	1.276	1.088	0.94
ENSMUSG00000010054	Tusc2	27.3327	36.706	30.98	31.558	23.966	24.3825	27.794	27.748	26.344	25.338
ENSMUSG00000010057	Nprl2	4.95818	4.924	4.992	5.512	5.076	3.7075	3.396	3.568	3.146	3.076
ENSMUSG00000010064	Slc38a3	17.53	19.546	21.372	22.494	19.614	25.1742	33.266	35.784	38.548	29.876
ENSMUSG00000010066	Cacna2d2	0.148182	0.114	0.106	0.234	0.19	0.163333	0.268	0.246	0.28	0.08
ENSMUSG00000010067	Rassf1	11.6755	8.832	9.82	9.116	10.008	9.2725	9.004	8.31	7.536	9.806
ENSMUSG00000010095	Slc3a2	32.52	27.062	32.61	35.142	32.574	25.9875	27.454	23.732	30.084	28.104
ENSMUSG00000010097	Nxf1	16.0164	16.61	15.928	16.566	17.534	11.5233	12.268	12.952	13.734	13.7
ENSMUSG00000010110	Stx5a	15.8327	14.58	15.934	16.058	16.774	14.2017	13.922	13.7	13.424	13.992
ENSMUSG00000010122	Slc47a1	7.06818	5.95	6.25	5.246	6.602	6.82917	5.518	5.91	4.144	5.18
ENSMUSG00000010142	Tnfrsf13b	0.361818	0.425	0.2375	0.54	0.88	0.19	0.288	0.2325	0.342	0.166
ENSMUSG00000010154	Spire2	0.108889	0.124	0.11	0.094	0.0875	0.109167	0.164	0.1225	0.1	0.134
ENSMUSG00000010175	Prox1	0.659091	0.732	0.824	0.58	0.556	1.15917	1.762	1.448	1.808	0.986
ENSMUSG00000010205	Raver1	12.8727	16.16	14.502	13.896	12.306	8.26333	11.488	10.362	10.722	7.82
ENSMUSG00000010277	2610507B11Rik	45.5127	50.018	45.224	43.692	49.664	50.7392	60.318	60.192	62.572	50.978
ENSMUSG00000010290	AI597479	6.33636	4.588	5.29	5.002	5.734	6.575	5.034	4.98	4.344	6.692
ENSMUSG00000010307	Tmem86a	3.39909	4.072	3.292	3.19	3.308	3.17083	5.068	4.508	4.964	3.22
ENSMUSG00000010358	Ifi35	6.49455	5.184	5.422	5.298	6.666	3.1725	3.41	3.158	3.016	3.476
ENSMUSG00000010362	Rdm1	12.7291	12.12	10.216	11.062	10.212	8.95167	7.16	7.494	6.672	7.254
ENSMUSG00000010376	Nedd8	58.5491	63.484	61.3	63.752	53.38	45.9783	46.018	47.808	47.364	42.76
ENSMUSG00000010392	Gosr1	10.6073	11.576	11.268	9.882	10.2	8.6075	9.84	8.5	11.314	8.146
ENSMUSG00000010406	Mrpl52	53.0818	49.92	48.822	53.556	44.358	39.37	42.618	39.158	38.19	38.156
ENSMUSG00000010453	Kansl3	12.7055	12.114	12.944	12.128	13.64	12.0042	15.548	13.414	16.458	13.034
ENSMUSG00000010461	Eya4	11.1318	10.162	10.444	9.318	11.414	9.8875	11.242	10.646	9.38	12.3
ENSMUSG00000010476	Ebf3	2.77636	3.162	2.8	2.578	2.588	2.42833	3.25	2.714	2.94	2.392
ENSMUSG00000010492	Uckl1os	30.6864	46.094	35.37	32.924	25.578	39.42	34.828	41.3	23.942	29.532
ENSMUSG00000010517	Faf1	27.0864	20.996	23.872	24.526	26.928	24.2792	15.188	17.702	16.124	23.734
ENSMUSG00000010538	Tsacc	2.95818	3.25	3.484	3.274	2.276	3.21167	3.038	3.242	3.086	2.952
ENSMUSG00000010554	Mettl16	4.73636	4.94	4.66	4.102	4.776	3.4525	3.844	3.962	3.99	3.41
ENSMUSG00000010592	Dazl	0.102727	0.0725	0.076	0.18	0.148	0.121667	0.086	0.0675	0.105	0.152
ENSMUSG00000010607	Pigyl	17.2773	20.454	17.266	16.806	17.898	9.9375	10.478	11.68	9.696	10.458
ENSMUSG00000010608	Rbm25	32.2491	29.192	32.4	30.932	29.964	28.235	28.464	24.94	29.064	26.992
ENSMUSG00000010609	Psen2	4.43909	4.122	4.576	5.006	4.686	4.61667	5.05	4.868	4.634	4.592
ENSMUSG00000010651	Acaa1b	0.211818	0.226	0.07	0.136	0.185	0.230833	0.526	0.16	0.236	0.402
ENSMUSG00000010660	Plcd1	4.15818	4.64	4.056	4.1	4.27	4.0625	5.288	4.41	3.794	4.26
ENSMUSG00000010663	Fads1	2.33727	2.378	2.01	2.492	2.482	2.41583	3.446	2.188	2.77	2.34
ENSMUSG00000010721	Lmbr1	2.37091	2.26	2.166	1.952	2.218	2.77083	2.172	2.436	1.75	2.412
ENSMUSG00000010751	Tnfrsf22	0.639091	0.686	0.632	0.892	0.988	0.580833	1.178	0.92	0.818	0.678
ENSMUSG00000010755	Cars	23.8309	21.852	23.732	26.276	23.52	20.2117	17.512	16.452	17.382	20.584
ENSMUSG00000010830	Kdelr3	0.925455	0.73	0.686	0.57	0.556	0.850833	1.158	0.73	0.884	0.662
ENSMUSG00000010911	Apip	19.5309	18.824	18.574	18.97	19.11	18.4767	16.726	15.794	15.95	18.764
ENSMUSG00000010914	Pdhx	53.7482	69.194	67.178	60.364	62.74	49.1333	61.86	57.662	64.376	50.058
ENSMUSG00000010936	Vac14	8.41364	10.014	9.742	10.204	8.064	9.71833	11.118	11.252	10.984	9.992
ENSMUSG00000011096	Akt1s1	102.136	122.006	111.198	118.238	98.324	70.6267	84.748	88.78	85.194	66.456
ENSMUSG00000011114	Tbrg1	19.9664	16.86	18.782	19.648	18.466	16.835	17.042	14.892	16.366	18.346
ENSMUSG00000011148	Adssl1	656.327	720.452	802.63	851.214	754.998	491.759	658.572	709.878	640.716	500.784
ENSMUSG00000011158	Brf1	8.51364	8.974	9.338	8.092	9.478	8.40167	9.466	8.876	8.646	8.758
ENSMUSG00000011171	Vipr2	0.37	0.524	0.342	0.652	0.456	0.491667	0.522	0.908	0.638	0.676
ENSMUSG00000011179	Odc1	269.198	184.65	189.756	225.982	246.858	110.259	91.226	82.744	87.018	115.76
ENSMUSG00000011254	Thg1l	2.87909	3.246	2.992	2.612	2.942	2.19917	2.156	2.164	1.562	1.908
ENSMUSG00000011256	Adam19	0.725455	0.67	0.692	0.64	0.672	0.600833	1.084	0.7	0.618	0.552
ENSMUSG00000011257	Pabpc4	137.737	143.456	135.848	140.452	130.516	106.527	110.338	110.476	113.702	98.282
ENSMUSG00000011263	Exoc3l2	0.461818	0.512	0.526	0.656	0.452	0.370833	0.48	0.366	0.3	0.248
ENSMUSG00000011267	Zfp296	0.272727	0.342	0.326	0.3475	0.3225	0.1825	0.17	0.224	0.2875	0.22
ENSMUSG00000011305	Plin5	16.0164	14.212	14.46	19.25	18.818	15.7625	20.91	20.768	24.928	17.512
ENSMUSG00000011306	Sugp1	15.6936	18.334	18.064	17.402	16.476	12.9542	14.71	14.4	12.834	12.682
ENSMUSG00000011382	Dhdh	12.9627	11.51	12.796	12.582	11.428	11.4208	10.888	11	9.188	10.188
ENSMUSG00000011427	Zfp790	5.76182	4.242	4.858	4.218	5.68	3.08667	3.812	2.886	3.49	2.564
ENSMUSG00000011658	Fuz	7.75	11.958	9.166	9.692	7.502	6.29833	7.502	9.296	7.488	5.726
ENSMUSG00000011752	Pgam1	8.04909	7.836	8.694	8.172	5.662	7.37917	11.772	8.584	10.682	6.822
ENSMUSG00000011831	Evi5	4.10909	4.354	5.002	3.86	4.968	4.665	5.566	4.522	5.504	5.232
ENSMUSG00000011832	Evi5l	4.08	5.036	4.788	4.372	3.988	3.795	4.068	4.398	3.564	3.268
ENSMUSG00000011837	Snapc2	9.39364	10.89	9.886	9.91	8.652	6.24083	6.9	7.224	7.598	6.218
ENSMUSG00000011877	Git1	17.0136	22.94	21.434	22.528	18.47	14.0367	19.756	17.74	21.076	14.766
ENSMUSG00000011884	Gltp	6.3	7.578	7.22	8.124	6.764	5.58	8.054	6.298	7.34	5.55
ENSMUSG00000011958	Bnip2	30.88	24.918	28.182	27.506	29.234	33.215	27.778	27.19	26.962	31.106
ENSMUSG00000011960	Ccnt1	5.06909	5.88	6.46	5.438	4.268	4.95917	7.188	6.124	9.454	4.954
ENSMUSG00000012017	Scarf2	1.86182	2.512	2.236	2.502	1.472	1.81417	2.526	2.3	1.976	1.694
ENSMUSG00000012076	Brms1l	7.35727	9.02	8.618	9.07	7.558	5.1875	8.098	6.302	6.762	4.784
ENSMUSG00000012114	Med15	16.1318	19.93	21.486	20.584	21.006	11.2242	17.482	15.066	17.396	13.328
ENSMUSG00000012117	Dhdds	4.54182	5.568	4.696	4.474	4.628	4.075	4.614	3.97	4.654	4
ENSMUSG00000012126	Ubxn11	0.467273	0.648	0.694	0.64	0.358	0.499091	0.372	0.36	0.52	0.394
ENSMUSG00000012296	Tjap1	21.2673	25.346	26.138	26.126	21.88	15.8967	24.606	19.338	22.646	16.256
ENSMUSG00000012405	Rpl15	177.349	156.056	154.81	171.53	160.74	162.772	136.19	136.204	142.178	170.928
ENSMUSG00000012422	Tmem167	2.84818	2.51	2.82	2.718	2.602	2.07083	2.18	1.736	1.902	2.046
ENSMUSG00000012428	Steap4	9.65091	6.704	8.624	10.374	11.268	10.75	11.388	8.738	10.574	12.034
ENSMUSG00000012429	Mplkip	5.18727	3.724	3.536	4.74	3.742	5.1425	4.26	2.658	2.648	4.666
ENSMUSG00000012443	Kif11	0.073	0.08	0.086	0.078	0.078	0.0916667	0.078	0.07	0.07	0.072
ENSMUSG00000012483	Rpa3	2.74273	2.174	1.364	1.458	1.956	2.5425	1.724	1.762	1.444	1.976
ENSMUSG00000012519	Mlkl	0.286364	0.29	0.372	0.268	0.428	0.276667	0.316	0.2	0.298	0.188
ENSMUSG00000012535	Tnpo3	16.8527	19.508	18.936	19.182	17.318	15.3458	15.544	15.698	15.304	13.29
ENSMUSG00000012609	Ttll5	2.27636	2.988	3.082	2.546	2.44	2.03417	2.638	2.11	2.296	1.876
ENSMUSG00000012640	Zfp715	2.82273	2.674	2.374	1.84	2.598	2.58	3.028	2.702	2.978	2.594
ENSMUSG00000012705	Retn	1.37909	1.436	1.166	2.476	1.524	2.20833	2.71	1.492	2.07	2.304
ENSMUSG00000012819	Cdh23	1.08636	1.092	0.934	1.118	1.064	1.09333	0.776	1.722	0.732	0.786
ENSMUSG00000012848	Rps5	280.583	231.998	242.782	245.832	226.606	218.688	194.288	194.746	199.024	236.042
ENSMUSG00000013033	Adgrl1	3.56364	4.946	4.912	4.342	4.19	3.68083	5.866	6.268	6.842	3.87
ENSMUSG00000013076	Amotl1	41.6082	52.644	50.28	41.966	44.386	50.7025	79.678	77.706	86.996	51.238
ENSMUSG00000013089	Etv5	3.30727	3.586	3.526	3.346	2.93	4.12583	4.434	5.658	4.162	4.266
ENSMUSG00000013150	Gfod2	2.82636	2.652	2.166	2.566	3.132	2.07583	3.112	2.34	2.662	1.62
ENSMUSG00000013155	Enkd1	0.45	0.562	0.418	0.378	0.352	0.293333	0.396	0.388	0.522	0.262
ENSMUSG00000013160	Atp6v0d1	24.5755	21.788	26.366	26.076	21.668	20.755	23.656	21.32	25.466	26.482
ENSMUSG00000013236	Ptprs	3.75636	6.708	5.006	4.38	3.974	3.7825	4.864	6.542	3.772	3.334
ENSMUSG00000013275	Slc41a1	14.3855	17.744	18.122	18.218	13.214	18.9058	31.438	30.802	29.956	21.35
ENSMUSG00000013367	Iglon5	0.172727	0.238	0.218	0.134	0.192	0.0991667	0.188	0.116	0.15	0.072
ENSMUSG00000013419	Zfp651	42.8409	59.362	52.512	52.052	44.726	35.705	48.468	53.016	59.47	35.248
ENSMUSG00000013465	Nelfb	12.5991	11.06	12.066	10.662	12.124	8.68083	9.158	9.03	9.05	8.944
ENSMUSG00000013483	Card14	0.218182	0.248	0.294	0.176	0.262	0.200833	0.25	0.222	0.29	0.25
ENSMUSG00000013495	Tmem175	3.66	3.796	3.484	3.34	2.72	3.42167	3.052	2.816	2.648	3.636
ENSMUSG00000013523	Bcas1	0.833636	0.9	0.736	0.77	1.158	1.29083	1.124	1.11	1.158	1.332
ENSMUSG00000013539	Tango2	78.8082	64.196	81.036	79.34	83.942	59.9858	59.252	57.706	64.692	68.956
ENSMUSG00000013584	Aldh1a2	1.19364	1.184	1.014	0.956	0.798	0.704167	0.632	0.606	0.554	0.45
ENSMUSG00000013593	Ndufs2	452.132	381.736	374.402	392.328	408.494	343.312	319.59	312.286	316.76	366.35
ENSMUSG00000013622	Atraid	37.4418	34.868	33.38	34.796	31.792	31.3083	29.142	29.56	27.672	32.614
ENSMUSG00000013629	Cad	2.84909	3.456	4.198	3.838	3.5	2.06667	3.33	4	2.708	2.032
ENSMUSG00000013646	Sh3bp5l	6.22909	7.4	7.474	6.834	6.084	4.8975	6.358	6.666	6.064	5.182
ENSMUSG00000013662	Atad1	22.0491	14.192	16.548	16.698	19.366	25.1058	18.17	16.674	18.002	25.158
ENSMUSG00000013663	Pten	7.79	6.388	7.194	7.092	8.264	7.6025	7.754	7.352	7.108	7.516
ENSMUSG00000013698	Pea15a	11.2991	9.696	11.086	10.896	9.718	11.0883	10.928	9.658	8.448	8.946
ENSMUSG00000013701	Timm23	218.445	212.408	182.796	203.352	207.346	200.872	190.796	181.492	207.046	218.386
ENSMUSG00000013707	Tnfaip8l2	0.75	0.6575	0.548	0.6	0.978	0.469167	0.946	0.448	0.532	0.332
ENSMUSG00000013736	Trnt1	10.7073	7.988	9.168	7.89	11.152	10.685	8.994	8.596	9.432	12.434
ENSMUSG00000013787	Ehmt2	15.7509	20.572	19.746	18.384	15.564	12.7325	15.198	15.972	14.222	13.256
ENSMUSG00000013822	Elof1	18.2545	19.374	18.018	18.72	15.588	16.5425	14.822	15.84	15.52	16.93
ENSMUSG00000013833	Med16	9.27727	9.486	9.89	11.056	9.47	8.75333	11.774	11.17	10.514	9.504
ENSMUSG00000013846	St3gal1	3.22909	4.182	4.172	4.986	3.366	3.1	3.842	3.316	4.022	3.206
ENSMUSG00000013858	Tmem259	37.9736	48.588	47.62	48.19	36.546	36.0908	46.494	44.39	46.142	36.774
ENSMUSG00000013878	Rnf170	6.00273	5.876	5.772	5.458	6.12	8.18417	7.998	7.99	7.336	8.29
ENSMUSG00000013921	Clip3	3.89636	6.244	7.288	6.612	3.832	3.89917	7.028	5.658	6.664	3.98
ENSMUSG00000013936	Myl2	625.475	520.048	465.93	533.47	507.648	1430.52	1153.35	1122.9	1238.86	1073.38
ENSMUSG00000013973	Dedd	28.0318	28.082	31.404	34.66	27.768	23.785	26.032	26.122	24.54	22.144
ENSMUSG00000013997	Nit1	21.2373	18.462	20.348	20.696	21.202	16.5333	16.21	15.886	14.944	16.954
ENSMUSG00000014039	Prdm15	1.56636	1.696	2.236	2.474	2.078	1.1575	1.808	1.766	2.344	1.608
ENSMUSG00000014074	Rnf168	2.08091	2.154	2.084	2.056	2.222	2.42167	2.568	2.362	2.448	2.542
ENSMUSG00000014075	Tctex1d2	2.34818	2.21	1.986	1.894	1.98	2.55083	1.756	1.662	1.112	2.706
ENSMUSG00000014077	Chp1	47.9364	50.092	56.14	52.846	48.358	44.5942	51.848	46.062	50.894	48.37
ENSMUSG00000014158	Trpv4	1.01818	1.358	1.386	1.762	2.05	1.115	1.892	1.148	1.578	1.524
ENSMUSG00000014164	Klhl3	0.205455	0.314	0.276	0.226	0.35	0.3225	0.384	0.434	0.248	0.294
ENSMUSG00000014177	Tvp23b	2.78182	1.61	1.94	1.904	2.378	2.51917	1.53	2.042	1.186	2.51
ENSMUSG00000014195	Dnajc7	54.4755	54.362	51.206	55.068	58.088	59.8275	55.254	52.514	55.104	64.566
ENSMUSG00000014198	Zfp385c	0.163636	0.452	0.224	0.206	0.19	0.284167	0.272	0.464	0.378	0.172
ENSMUSG00000014226	Cacybp	27.5018	22.212	23.004	21.264	27.12	24.8142	16.656	17.458	17.278	22.226
ENSMUSG00000014232	Cluap1	5.93273	5.292	5.328	5.1	5.592	5.835	3.798	3.978	3.494	5.078
ENSMUSG00000014243	Zswim7	24.8382	24.364	27.68	26.714	21.136	16.9683	19.032	18.636	17.46	18.592
ENSMUSG00000014245	Pigl	1.15636	1.51	1.504	1.382	1.166	1.01833	1.624	1.294	1.2	0.85
ENSMUSG00000014294	Ndufa2	115.559	106.058	105.226	118.32	94.88	103.462	84.776	85.39	85.988	99.1
ENSMUSG00000014301	Pam16	40.17	34.26	35.298	37.698	34.234	29.3092	27.166	26.978	23.918	30.606
ENSMUSG00000014303	Glis2	1.11364	1.898	2.012	1.92	1.172	1.25833	2.704	1.716	1.854	0.966
ENSMUSG00000014313	Cox6c	522.684	416.604	414.348	457.786	436.044	449.898	355.498	361.112	381.886	446.41
ENSMUSG00000014329	Bicc1	2.84727	3.032	3.388	3.058	3.04	3.06	4.606	3.942	3.676	3.402
ENSMUSG00000014349	Ube2z	10.2636	10.606	10.886	9.944	9.88	7.53333	9.434	8.402	9.244	7.778
ENSMUSG00000014353	Tmem87b	5.42636	3.838	4.412	4.636	5.04	6.3875	6.012	5.034	7.186	7.836
ENSMUSG00000014355	Anapc1	8.28273	10.154	11.19	9.888	10.14	9.70667	12.96	11.688	13.144	10.86
ENSMUSG00000014361	Mertk	1.74273	1.442	1.77	1.58	2.064	2.155	2.016	1.668	1.73	1.96
ENSMUSG00000014402	Tsg101	53.0818	67.176	60.214	63.876	53.956	48.1183	60.254	56.34	56.428	49.906
ENSMUSG00000014418	Hps5	2.81091	3.02	2.682	2.818	2.756	2.66583	2.282	2.286	1.99	2.342
ENSMUSG00000014426	Map3k4	8.90182	9.048	8.946	8.664	9.356	7.94667	7.744	7.702	6.914	6.766
ENSMUSG00000014444	Piezo1	5.86182	4.802	5.268	6.268	5.624	3.95083	5.704	5.316	6.03	5.54
ENSMUSG00000014470	Rnf166	21.97	35.644	31.866	32.122	23.53	19.8467	32.524	33.298	36.178	21.53
ENSMUSG00000014496	Ankrd28	9.63545	10.176	9.824	8.192	9.67	12.0117	12.838	12.358	13.918	12.568
ENSMUSG00000014498	Ankrd52	11.5964	16.576	18.35	17.284	13.26	12.4742	19.052	18.194	20.06	14.06
ENSMUSG00000014503	Pkd2l2	1.77636	1.39	1.968	1.81	1.106	2.0875	1.288	1.714	0.88	2.098
ENSMUSG00000014504	Srp19	41.2291	42.154	44.35	43.804	36.804	37.7417	34.474	32.58	31.608	38.182
ENSMUSG00000014547	Wdfy2	2.03545	2.272	2.33	2.074	1.824	2.28083	2.506	2.678	2.596	2.222
ENSMUSG00000014550	Rbsn	4.42636	4.134	4.24	3.976	4.27	3.77833	4.506	3.628	4.19	3.882
ENSMUSG00000014551	Mrps25	14.9118	12.494	11.616	12.958	12.104	11.8467	10.682	10.418	10.542	10.626
ENSMUSG00000014554	Dguok	13.9264	13.176	10.272	11.33	12.05	9.13	8.83	7.714	5.83	9.432
ENSMUSG00000014592	Camta1	33.6391	36.126	42.91	42.858	33.614	46.0333	51.074	51.558	46.974	51.642
ENSMUSG00000014599	Csf1	2.69182	3.556	2.834	2.95	2.996	2.44667	3.814	2.574	3.414	2.334
ENSMUSG00000014601	Strip1	8.03909	9.49	9.096	8.41	6.928	6.79	8.162	7.622	7.192	7.074
ENSMUSG00000014602	Kif1a	0.304545	0.756	0.542	0.522	0.444	0.5025	1.06	0.86	1.208	0.492
ENSMUSG00000014606	Slc25a11	76.11	81.328	73.706	80.324	68.094	67.4183	76.568	78.514	77.956	68.662
ENSMUSG00000014609	Chrne	4.84727	4.738	4.426	4.64	4.482	6.19583	5.628	7.086	5.926	5.186
ENSMUSG00000014633	Cmc2	10.72	10.904	11.52	10.134	9.526	8.9875	7.336	7.756	8.118	7.778
ENSMUSG00000014668	Chfr	9.38182	9.762	10.25	10.05	8.506	7.31833	8.124	9.168	8.61	6.776
ENSMUSG00000014704	Hoxa2	0.234	0.248	0.15	0.182	0.1775	0.239091	0.32	0.222	0.256	0.24
ENSMUSG00000014748	Tex261	19.3555	20.486	19.642	21.602	15.718	17.5792	18.44	17.826	18.688	18.484
ENSMUSG00000014763	Fam120b	6.51909	5.744	6.62	6.116	6.386	5.545	4.866	4.906	4.31	5.824
ENSMUSG00000014767	Tbp	7.73727	8.316	7.55	6.58	5.508	6.42083	8.364	7.79	8.654	6.244
ENSMUSG00000014769	Psmb1	78.7909	59.326	67.508	67.34	70.704	64.0583	47.136	43.836	45.54	70.43
ENSMUSG00000014771	Pdcd2	14.4818	15.654	14.822	14.928	13.338	13.7975	12.22	11.414	10.926	13.604
ENSMUSG00000014773	Dll1	1.88273	1.738	1.71	1.85	1.338	1.7775	1.918	1.972	2.514	1.206
ENSMUSG00000014776	Nol3	32.4173	32.796	35.986	35.652	32.602	24.8333	27.438	25.218	23.338	24.578
ENSMUSG00000014778	Fhod1	8.57545	10.672	11.03	10.254	8.674	7.90583	9.99	10.276	7.126	8.214
ENSMUSG00000014786	Slc9a5	0.223636	0.4	0.324	0.314	0.21	0.27	0.352	0.474	0.246	0.296
ENSMUSG00000014791	Elmo3	0.936364	0.952	1.108	1.152	0.808	0.8875	0.746	1.248	1.126	0.778
ENSMUSG00000014813	Stc1	0.379091	0.662	0.828	0.668	0.32	1.1775	1.924	2.186	2.022	0.656
ENSMUSG00000014837	4931428F04Rik	1.08818	0.694	1.044	1.24	0.968	0.901667	0.948	0.744	0.722	0.694
ENSMUSG00000014846	Tppp3	26.1055	23.992	27.136	31.718	23.376	21.8775	27.584	28.89	26.138	15.938
ENSMUSG00000014850	Msh3	7.14818	6.534	6.882	7.1	6.712	7.55417	6.148	6.47	5.684	5.56
ENSMUSG00000014856	Tmem208	9.08	8.588	8.884	9.35	6.848	6.90833	6.82	7.452	5.7	7.42
ENSMUSG00000014859	E2f4	28.2109	38.46	35.142	39.278	28.342	19.6858	29.496	25.472	26.094	19.488
ENSMUSG00000014867	Surf4	43.9327	44.4	46.12	46.04	46.226	37.0492	39.458	35.88	41.268	47.31
ENSMUSG00000014873	Surf2	12.7509	13.838	13.96	13.742	14.126	12.1525	11.418	10.408	10.958	11.36
ENSMUSG00000014905	Dnajb9	39.5027	26.168	33.276	32.002	42.704	34.8175	33.554	28.146	38.612	40.88
ENSMUSG00000014907	Naf1	2.11455	1.692	2.124	1.98	1.984	2.55917	2.278	2.31	1.972	2.41
ENSMUSG00000014932	Yes1	1.81364	1.532	1.704	1.664	1.684	2.34083	2.462	2.756	2.364	1.644
ENSMUSG00000014956	Ppp1cb	123.475	107.976	120.264	114.972	121.744	142.518	150.456	151.1	153.738	149.296
ENSMUSG00000014959	Gorasp2	54.8909	56.344	58.002	60.016	56.204	49.115	56.016	53.07	60.734	54.69
ENSMUSG00000014980	Tsen15	9.36818	8.092	6.506	6.598	8.216	6.06167	4.65	5.656	4.97	5.64
ENSMUSG00000015002	Efr3a	7.66909	7.698	7.764	7.696	8.75	9.33083	10.77	9.562	11.496	9.118
ENSMUSG00000015013	Trappc2l	12.0673	9.336	11.278	10.138	9.892	10.4642	7.538	8.518	6.376	9.642
ENSMUSG00000015016	Acsf3	5.11818	4.798	4.53	4.814	4.646	4.68333	4.412	4.714	4.512	4.384
ENSMUSG00000015023	Ddx19a	11.3936	12.162	12.238	11.89	12.638	11.1783	13.24	13.322	13.904	11.888
ENSMUSG00000015027	Galns	0.856364	0.73	0.728	0.688	0.816	1.63	1.956	1.606	1.482	1.6
ENSMUSG00000015053	Gata2	3.35636	4.132	6.234	5.964	3.674	3.50917	5.95	5.482	4.986	4.1
ENSMUSG00000015083	C8g	0.737273	0.692	0.45	0.412	0.376	0.798333	0.344	0.594	0.5	0.88
ENSMUSG00000015085	Entpd2	4.38364	4.406	4.162	4.778	3.93	3.3275	4.428	4.054	3.978	3.402
ENSMUSG00000015087	Rabl6	34.6609	47.532	42.66	40.418	36.998	29.5783	31.49	33.786	30.042	28.002
ENSMUSG00000015092	Edf1	116.692	155.54	136.934	153.94	112.37	104.552	113.036	114.694	114.998	89.63
ENSMUSG00000015093	Clic3	0.467273	0.388	0.76	0.388	0.683333	0.473	0.458	0.24	0.598	0.288
ENSMUSG00000015094	Npdc1	8.08636	8.442	10.388	11.814	9.028	6.09167	7.612	7.718	7.096	6.226
ENSMUSG00000015095	Fbxw5	33.47	42.146	38.47	39.642	33.544	28.6908	36.318	36.138	35.304	30.138
ENSMUSG00000015112	Slc25a13	0.246364	0.258	0.148	0.27	0.31	0.371667	0.502	0.372	0.326	0.394
ENSMUSG00000015120	Ube2i	46.7227	45.068	47.374	45.242	48.996	40.5633	45.254	38.684	39.794	41.584
ENSMUSG00000015126	Tsr3	12.0991	11.8	11.076	12.056	11.006	9.21417	9.248	9.816	8.572	9.58
ENSMUSG00000015127	Unkl	3.06545	2.44	3.038	3.53	2.658	2.27583	2.73	2.418	2.904	2.34
ENSMUSG00000015133	Lrrk1	1.67636	2.16	1.988	2.248	1.872	1.47917	1.894	2.63	2.46	1.476
ENSMUSG00000015134	Aldh1a3	0.647273	0.59	0.526	0.376	0.376	0.685833	0.678	0.572	0.672	0.642
ENSMUSG00000015143	Actn1	3.69545	4.904	5.274	5.946	4.944	4.375	5.59	5.14	6.252	4.888
ENSMUSG00000015149	Sirt2	60.94	73.73	74.286	74.862	63.736	51.7358	66.29	64.556	66.464	54.052
ENSMUSG00000015165	Hnrnpl	42.9127	44.006	42.262	43.572	37.64	44.26	51.23	47.762	51.28	49.316
ENSMUSG00000015176	Nolc1	20.3209	18.88	20.428	20.894	19.258	16.1375	19.928	15.748	19.256	16.102
ENSMUSG00000015189	Casd1	7.60455	5.792	7.312	6.904	6.84	7.67083	8.046	7.014	7.482	8.356
ENSMUSG00000015202	Cnksr3	2.68091	2.032	3.046	3.942	3.97	1.94	1.942	2.01	2.714	2.63
ENSMUSG00000015214	Mtmr1	22.3345	18.594	21.348	15.626	24.706	21.295	22.692	19.946	22.46	23.82
ENSMUSG00000015217	Hmgb3	6.90727	9.826	6.91	6.67	5.87	8.1825	8.24	7.426	9.044	8.118
ENSMUSG00000015222	Map2	0.469091	0.806	0.886	0.47	0.596	0.5725	1.202	1.208	1.056	0.552
ENSMUSG00000015224	Cyp2j9	0.654545	0.708	0.52	0.694	0.626	0.804167	0.864	0.652	0.478	0.622
ENSMUSG00000015243	Abca1	2.43091	1.96	2.658	2.356	2.71	4.095	5.134	6.552	5.826	3.448
ENSMUSG00000015247	Nipsnap3b	0.758182	1.04	1.08	0.594	0.572	0.8275	1.128	0.84	1.162	0.83
ENSMUSG00000015289	Lage3	16.1182	17.54	16.002	16.502	14.118	14.2183	13.71	12.18	11.49	12.532
ENSMUSG00000015290	Ubl4a	25.8873	28.416	25.406	26.882	22.524	23.6717	24.004	23.002	22.29	23.478
ENSMUSG00000015291	Gdi1	22.5836	21.822	23.298	22.954	20.05	19.8817	20.344	19.488	18.14	20.422
ENSMUSG00000015305	Sash1	3.41818	3.216	4.22	3.848	3.564	4.22	6.222	5.306	6.15	5.072
ENSMUSG00000015312	Gadd45b	15.35	16.474	19.922	20.398	18.55	17.73	20.586	22.264	27.656	16.716
ENSMUSG00000015335	Zdhhc12	2.53636	3.708	2.85	2.86	2.382	2.08917	2.732	2.998	2.392	2.332
ENSMUSG00000015337	Endog	12.6055	15.528	12.856	15.48	11.822	11.1967	13.776	14.41	13.15	10.626
ENSMUSG00000015340	Cybb	0.666364	0.744	0.58	0.678	0.8	0.6775	0.794	0.746	0.598	0.486
ENSMUSG00000015341	Golga7	20.0691	18.824	19.1	19.368	18.288	19.3333	20.242	19.074	19.892	20.654
ENSMUSG00000015342	Xk	2.12727	1.724	1.962	1.654	2.03	1.8225	1.662	1.696	1.432	1.494
ENSMUSG00000015354	Pcolce2	4.26364	5.04	4.416	5.302	4.084	4.24583	6.228	3.772	4.284	4.194
ENSMUSG00000015355	Cd48	0.452727	0.265	0.432	0.436	0.57	0.491667	0.438	0.2775	0.19	0.382
ENSMUSG00000015357	Clpx	34.4164	26.618	28.986	29.14	33.536	33.4367	31.708	29.656	30.446	33.298
ENSMUSG00000015363	Trabd	19.3236	19.886	19.064	19.206	19.028	14.7267	17.52	15.602	17.548	15.304
ENSMUSG00000015377	Dennd6b	5.82455	6.61	7.114	6.768	5.564	4.70083	5.398	6.07	5.114	5.072
ENSMUSG00000015396	Cd83	0.407273	0.366	0.584	0.444	0.266	0.529167	0.476	0.378	0.356	0.27
ENSMUSG00000015405	Ace2	0.26	0.258	0.178	0.19	0.322	0.371667	0.332	0.312	0.25	0.38
ENSMUSG00000015452	Ager	0.159091	0.17	0.184	0.188	0.286	0.156364	0.296	0.226	0.21	0.1775
ENSMUSG00000015461	Atf6b	4.41	5.586	6.72	5.152	4.74	2.67167	4.558	3.814	4.84	2.87
ENSMUSG00000015467	Egfl8	1.17545	0.908	1.214	1.652	1.14	1.07	1.404	1.384	1.29	1.088
ENSMUSG00000015468	Notch4	4.12727	4.236	4.772	6.336	5.594	3.81167	4.322	5.028	4.92	4.424
ENSMUSG00000015474	Ppt2	22.5109	27.816	24.59	25.404	21.178	19.8092	25.008	22.256	24.474	20.124
ENSMUSG00000015476	Prrt1	0.591818	0.79	0.978	1.032	0.48	0.394167	0.456	0.568	0.398	0.408
ENSMUSG00000015478	Rnf5	10.3173	13.48	10.026	11.638	9.446	6.62583	8.982	8.878	7.37	6.468
ENSMUSG00000015488	Cacfd1	17.9473	18.51	18.88	18.972	18.54	14.2375	16.806	16.602	17.038	15.82
ENSMUSG00000015501	Hivep2	5.71455	6.454	8.056	7.992	9.232	6.75833	10.792	11.58	12.18	12.456
ENSMUSG00000015522	Arnt	32.2545	27.59	31.284	28.8	29.756	28.5875	29.23	27.258	24.126	27.658
ENSMUSG00000015533	Itga2	0.170909	0.124	0.134	0.188	0.124	0.175	0.19	0.13	0.358	0.158
ENSMUSG00000015536	Mocs2	22.0955	19.05	18.746	20.758	20.128	25.1542	20.678	17.524	20.812	29.75
ENSMUSG00000015542	Nat9	12.5364	11.766	11.336	11.868	10.458	11.0625	9.784	9.728	7.854	11.942
ENSMUSG00000015568	Lpl	244.143	212.16	243.534	285.072	236.82	240.899	251.1	242.796	259.398	261.922
ENSMUSG00000015575	Atp6v0e	17.2318	14.136	17.318	16.048	13.776	16.4883	14.656	12.128	13.024	17.902
ENSMUSG00000015597	Zfp318	5.38636	6.036	5.714	4.758	5.376	5.17	7.564	7.412	7.058	5.082
ENSMUSG00000015605	Srf	54.6455	69.67	60.788	60.164	49.942	34.2183	44.578	40.77	45.644	30.586
ENSMUSG00000015619	Gata3	0.131818	0.188	0.08	0.155	0.066	0.07	0.15	0.065	0.155	0.09
ENSMUSG00000015647	Lama5	7.40455	8.618	8.856	10.068	8.216	7.31583	9.936	9.436	10.944	9.414
ENSMUSG00000015653	Steap2	0.160909	0.152	0.15	0.188	0.192	0.1925	0.322	0.328	0.294	0.206
ENSMUSG00000015656	Hspa8	893.559	857.224	928.154	1014.15	1054.49	652.873	715.182	625.366	828.88	723.678
ENSMUSG00000015659	Serac1	3.03818	2.89	3.176	3.266	3.41	2.43083	2.878	3.094	2.976	2.32
ENSMUSG00000015668	Pdzd11	7.18273	7.38	6.876	8.17	7.322	6.9625	7.008	6.448	5.574	7.444
ENSMUSG00000015671	Psma2	50.6527	41.314	46.402	45.364	48.548	42.8592	31.596	26.85	31.74	46.42
ENSMUSG00000015672	Mrpl32	41.1209	42.538	40.546	40.978	41.072	46.0742	35.284	36.034	36.23	40.314
ENSMUSG00000015697	Setdb1	5.29545	5.374	5.952	5.454	5.624	4.15	4.454	4.01	4.44	3.938
ENSMUSG00000015702	Anxa9	0.121818	0.15	0.095	0.09	0.0833333	0.086	0.125	0.06	0.09	0.104
ENSMUSG00000015709	Arnt2	0.342727	0.352	0.304	0.29	0.434	0.456667	0.626	0.572	0.772	0.296
ENSMUSG00000015711	Prune1	43.6573	40.09	44.882	41.872	37.236	31.0842	35.054	33.954	26.452	33.384
ENSMUSG00000015714	Cers2	9.56545	10.612	10.196	9.796	9.952	9.86667	12.254	12.532	10.998	10.216
ENSMUSG00000015733	Capza2	170.404	131.348	134.866	133.78	184.076	179.235	140.356	145.912	140.634	170.392
ENSMUSG00000015745	Plekho1	10.9509	13.584	14.63	13.894	12.064	9.46417	14.842	11.018	13.854	9.526
ENSMUSG00000015747	Vps45	4.55091	3.594	4.198	3.874	4.146	5.46083	5.008	4.348	4.614	4.888
ENSMUSG00000015748	Prpf3	8.24636	9.184	9.138	8.722	8.946	7.11	7.408	7.15	7.19	6.55
ENSMUSG00000015749	Anp32e	45.4018	42.398	42.492	42.856	52.766	48.6142	41.392	36.432	41.376	49.15
ENSMUSG00000015750	Aph1a	19.7873	20.488	21.846	21.812	19.28	14.9242	18.72	15.664	18.52	18.262
ENSMUSG00000015755	Tab2	49.68	61.108	63.71	57.532	50.706	50.0242	66.352	64.292	69.98	48.66
ENSMUSG00000015757	Ppil4	4.15091	3.378	3.182	3.27	3.658	4.32167	4.542	3.972	4.166	4.7
ENSMUSG00000015759	Cnih1	29.59	30.368	28.508	32.558	28.26	28.9208	29.478	28.084	27.946	28.424
ENSMUSG00000015766	Eps8	2.13364	2.1	2.374	2.022	2.916	2.24417	2.92	2.91	2.66	2.738
ENSMUSG00000015776	Med22	7.24182	7.04	6.2	6.124	6.152	6.38917	6.94	5.99	6.86	6.942
ENSMUSG00000015790	Surf1	28.8082	26.568	24.552	28.44	26.646	20.7958	20.834	19.816	19.998	22.428
ENSMUSG00000015804	Med28	16.4264	12.722	12.03	13.252	13.282	14.2183	10.356	9.714	9.03	13.07
ENSMUSG00000015806	Qdpr	14.4091	14.99	12.1	16.686	11.946	16.3817	14.254	14.846	14.376	15.592
ENSMUSG00000015837	Sqstm1	967.953	887.906	1029.61	1000.96	1092.28	723.856	664.994	571.302	655.276	775.756
ENSMUSG00000015839	Nfe2l2	43.54	28.798	55.262	51.574	34.468	39.6058	35.416	43.452	51.32	29.094
ENSMUSG00000015843	Rxrg	13.1845	12.308	11.346	12.06	11.138	16.1358	14.564	16.578	15.906	14.384
ENSMUSG00000015846	Rxra	43.1964	51.098	51.496	46.47	42.086	32.8242	49.954	44.812	52.298	37.48
ENSMUSG00000015850	Adamtsl4	10.2482	14.882	14.496	16.236	8.81	13.2833	18.076	20.902	16.762	12.554
ENSMUSG00000015852	Fcrls	0.921818	0.89	0.768	0.638	0.75	0.374167	0.282	0.154	0.134	0.232
ENSMUSG00000015869	Prpsap1	6.46091	6.65	6.368	6.636	6.158	6.6725	6.338	4.52	5.404	6.296
ENSMUSG00000015882	Lcorl	0.875455	0.848	0.824	0.806	1.096	1.23417	1.234	1.174	1.094	1.164
ENSMUSG00000015889	Lta4h	10.0918	7.684	9.14	9.462	8.82	9.1	8.168	7.382	6.938	8.91
ENSMUSG00000015932	Dstn	24.3736	17.092	19.074	21.68	23.614	25.6375	22.626	18.472	22.448	27.238
ENSMUSG00000015937	H2afy	34.8227	36.204	34.566	36.77	37.47	29.3383	32	30.78	33.088	29.24
ENSMUSG00000015942	Gtf2ird2	3.52091	3.488	3.408	3.248	3.896	2.50417	2.784	2.73	3.628	2.752
ENSMUSG00000015943	Bola1	16.5109	15.814	14.518	15.75	13.798	9.34083	10.448	11.26	10.224	9.91
ENSMUSG00000015944	Castor2	12.1255	16.544	16.138	12.362	9.742	13.3783	16.722	20.428	14.77	11.808
ENSMUSG00000015947	Fcgr1	0.181818	0.344	0.248	0.195	0.4075	0.152	0.148	0.0766667	0.106667	0.194
ENSMUSG00000015950	Ncf1	1.22273	1.206	1.578	1.93	2.002	1.195	1.35	1.188	1.434	1.068
ENSMUSG00000015957	Wnt11	3.60545	4.328	4.378	4.16	3.776	3.45083	5.616	5.636	7.166	3.66
ENSMUSG00000015961	Adss	3.15091	2.592	2.834	2.596	3.87	3.3275	3.184	2.93	3.066	3.418
ENSMUSG00000015962	1700016C15Rik	0.264	0.31	0.225	0.1625	0.15	0.173636	0.3675	0.386	0.38	0.146
ENSMUSG00000015968	Cacna1d	0.124545	0.124	0.132	0.094	0.113333	0.223333	0.302	0.464	0.384	0.228
ENSMUSG00000015970	Chdh	0.127273	0.128	0.11	0.202	0.194	0.0966667	0.182	0.192	0.144	0.112
ENSMUSG00000015971	Actr8	22.7664	18.626	22.362	20.87	20.962	18.4108	18.39	19.074	16.804	20.506
ENSMUSG00000015980	Lrrc27	0.880909	1.642	0.988	1.084	1.098	1.49083	1.24	1.298	2.062	1.008
ENSMUSG00000015981	Stk32c	0.184545	0.185	0.246	0.316	0.186	0.180833	0.096	0.17	0.182	0.176
ENSMUSG00000015994	Fnta	38.1518	34.714	32.936	33.64	35.638	39.1792	25.478	27.81	24.156	33.952
ENSMUSG00000016018	Mtrex	17.8327	13.672	15.174	15.778	18.87	16.985	13.51	13.896	13.818	17.71
ENSMUSG00000016024	Lbp	6.25	6.694	6.726	8.658	5.942	8.22583	13.18	9.232	12.966	10.07
ENSMUSG00000016028	Celsr1	0.0763636	0.028	0.174	0.056	0.086	0.124167	0.07	0.228	0.094	0.062
ENSMUSG00000016087	Fli1	3.47182	3.064	3.474	3.502	2.894	3.29417	5.194	3.8	4.5	2.752
ENSMUSG00000016128	Stard13	1.88545	1.882	1.826	2.026	1.276	1.37583	2.162	2.09	1.678	1
ENSMUSG00000016179	Camk1g	0.05625	0.07	0.106667	0.185	0.0566667	0.0775	0.118	0.155	0.308	0.074
ENSMUSG00000016181	Diexf	3.75545	3.638	3.424	3.81	3.744	2.82	3.086	2.896	2.808	2.376
ENSMUSG00000016194	Hsd11b1	2.81273	2.146	2.694	3.47	2.492	3.6575	3.478	3.128	3.696	4.14
ENSMUSG00000016206	H2-M3	0.572727	0.604	0.56	0.586	0.502	0.4325	0.464	0.422	0.3	0.516
ENSMUSG00000016239	Lonrf3	0.280909	0.554	0.36	0.366	0.556	0.443333	0.576	0.696	1.852	0.86
ENSMUSG00000016252	Atp5e	351.331	288.982	290.004	310.982	296.004	304.687	220.41	221.434	238.66	293.104
ENSMUSG00000016253	Nelfcd	7.96636	8.522	7.28	7.528	7.096	7.80667	8.6	8.182	8.246	7.6
ENSMUSG00000016256	Ctsz	22.3427	20.004	19.794	22.308	24.75	17.7717	19.898	17.706	18.726	17.472
ENSMUSG00000016257	Prelid3b	37.9573	37.754	33.896	33.278	35.354	32.7317	31.116	28.78	32.778	27.976
ENSMUSG00000016262	Sertad4	0.429091	0.754	0.484	0.37	0.308	0.4175	0.702	0.756	0.696	0.306
ENSMUSG00000016308	Ube2a	33.3282	27.2	26.068	29.566	33.038	29.1392	27.298	23.558	26.398	30.058
ENSMUSG00000016319	Slc25a5	23.9209	17.87	21.628	23.748	23.136	27.2367	28.8	25.336	30.076	32.172
ENSMUSG00000016327	Atp1b4	1.35818	0.904	0.938	0.764	1.332	2.6775	2.31	2.304	1.27	1.924
ENSMUSG00000016344	Ppdpf	21.4864	29.286	25.576	25.646	17.664	18.5833	20.298	22.712	19.996	16.856
ENSMUSG00000016349	Eef1a2	845.872	975.138	920.014	964.864	815.3	725.411	869.778	846.724	821.286	673.284
ENSMUSG00000016356	Col20a1	0.799091	0.898	1.016	0.946	0.802	0.9225	1.204	1.37	1.102	0.844
ENSMUSG00000016382	Pls3	6.62818	5.076	6.148	6.688	6.038	7.63083	7.368	5.94	6.056	6.954
ENSMUSG00000016386	Mpped2	1.27091	1.32	1.482	1.344	1.366	1.59167	1.38	1.774	1.156	1.082
ENSMUSG00000016409	Nkap	3.18545	3.136	3.03	2.768	2.812	3.2025	3.616	3.466	3.498	3.042
ENSMUSG00000016427	Ndufa1	271.631	374.248	324.366	334.372	248.514	173.47	267.316	253.778	266.338	188.742
ENSMUSG00000016477	E2f3	5.85909	5.056	5.894	5.386	6.14	4.50167	4.666	4.34	4.96	4.77
ENSMUSG00000016481	Cr1l	16.6091	14.184	16.592	16.792	15.87	19.8392	18.062	18.662	16.252	18.812
ENSMUSG00000016487	Ppfibp1	27.78	23.758	29.768	24.556	31.204	28.5475	34.384	29.4	31.018	30.668
ENSMUSG00000016493	Cd46	0.516364	0.4	0.334	0.242	0.562	0.496667	0.386	0.38	0.216	0.428
ENSMUSG00000016494	Cd34	17.9164	21.32	20.154	21	18.442	17.53	22.88	18.71	18.368	16.38
ENSMUSG00000016495	Plgrkt	9.35273	6.784	8.156	6.824	6.166	8.95667	5.916	5.662	4.796	7.73
ENSMUSG00000016496	Cd274	1.02909	0.738	0.604	0.438	0.6	0.645833	0.516	0.32	0.38	0.43
ENSMUSG00000016503	Gtf3a	22.3073	20.412	20.67	20.978	19.936	18.4317	16.186	18.95	16.562	17.338
ENSMUSG00000016510	Mtif3	14.8618	14.582	14.862	13.512	16.668	14.2875	12.524	14.298	12.114	12.462
ENSMUSG00000016520	Lnx2	1.38818	1.152	1.65	1.114	1.414	1.34417	1.574	1.268	1.22	1.056
ENSMUSG00000016528	Mapkapk2	69.3727	68.914	69.994	73.042	63.16	71.055	71.838	73.438	70.84	72.452
ENSMUSG00000016534	Lamp2	31.1609	27.414	32.184	30.828	32.336	37.23	41.896	37.132	41.862	42.442
ENSMUSG00000016541	Atxn10	20.5427	17.796	18.686	20.52	19.27	19.16	15.408	17.824	12.66	18.422
ENSMUSG00000016552	Foxred2	0.406364	0.414	0.526	0.596	0.368	0.513333	0.522	0.522	0.518	0.518
ENSMUSG00000016554	Eif3d	46.3682	43.612	49.602	48.134	47.476	34.455	39.924	33.192	38.046	36.656
ENSMUSG00000016559	H3f3b	88.5555	84.932	86.91	91.278	83.266	69.8783	86.426	61.118	75.5	82.918
ENSMUSG00000016619	Nup50	5.88364	6.42	6.784	6.206	5.764	5.9525	7.724	6.478	8.314	5.982
ENSMUSG00000016624	Phf21b	0.156	0.262	0.254	0.09	0.06	0.085	0.1	0.08	0.146	0.17
ENSMUSG00000016637	Ift27	2.49273	2.946	3.13	3.152	1.796	2.8475	2.97	4.816	2.74	3.672
ENSMUSG00000016664	Pacsin2	19.84	18.974	21.424	23.012	21.75	20.6525	26.938	23.918	27.568	23.254
ENSMUSG00000016756	Cmah	0.180909	0.186	0.188	0.126	0.362	0.1325	0.132	0.148	0.09	0.094
ENSMUSG00000016757	Ttll12	2.04727	2.446	2.144	2.116	1.964	1.54917	1.602	1.914	1.706	1.34
ENSMUSG00000016758	Bik	0.426364	0.522	0.3675	0.574	0.4575	0.257273	0.434	0.19	0.4	0.308
ENSMUSG00000016763	Scube1	0.128182	0.12	0.164	0.188	0.21	0.124167	0.226	0.192	0.18	0.172
ENSMUSG00000016831	Tox4	21.8245	23.172	24.884	22.724	24.596	17.0558	18.222	17.448	17.216	18.206
ENSMUSG00000016833	Mrps18c	16.93	12.118	13.914	14.234	15.122	19.1742	12.994	11.404	14.672	18.57
ENSMUSG00000016918	Sulf1	3.15455	3.094	3.508	3.34	3.358	3.21583	4.004	3.538	3.954	3.556
ENSMUSG00000016921	Srsf6	16.9127	13.394	14.77	14.39	15.226	13.91	12.852	13.842	12.464	13.524
ENSMUSG00000016933	Plcg1	7.18818	7.476	7.574	6.818	7.74	6.78	8.146	7.294	7.202	6.846
ENSMUSG00000016940	Kctd2	5.68818	5.348	4.884	4.806	4.21	4.4825	4.16	3.936	3.272	4.522
ENSMUSG00000016946	Kctd5	4.33182	3.544	3.458	3.458	4.014	3.22	3.256	3.122	3.134	3.292
ENSMUSG00000016984	Etaa1	0.294545	0.258	0.206	0.196	0.294	0.308333	0.334	0.298	0.25	0.272
ENSMUSG00000016995	Matn4	0.23	0.2	0.146	0.218	0.266	0.218333	0.152	0.252	0.196	0.204
ENSMUSG00000017009	Sdc4	24.0882	17.114	32.478	38.77	29.33	31.4642	31.37	35.992	52.13	39.558
ENSMUSG00000017057	Il13ra1	0.878182	0.63	0.69	0.734	0.73	1.08333	1.034	0.818	0.876	1.08
ENSMUSG00000017119	Nbr1	41.4545	39.254	42.952	38.462	40.462	37.4633	39.18	34.792	35.136	41.42
ENSMUSG00000017132	Cyth1	14.4791	13.818	13.148	15.398	12.628	15.87	17.908	16.822	21.686	17.054
ENSMUSG00000017144	Rnd3	1.57909	1.414	1.656	1.868	1.612	1.7775	2.606	1.606	2.038	1.772
ENSMUSG00000017146	Brca1	0.05375	0.0466667	0.054	0.0475	0.132	0.130909	0.096	0.08	0.06	0.0225
ENSMUSG00000017167	Cntnap1	0.199091	0.394	0.282	0.236	0.22	0.2175	0.418	0.278	0.32	0.172
ENSMUSG00000017176	Nt5c3b	4.14455	4.608	4.318	3.716	4.818	4.71083	4.262	5.338	3.606	4.258
ENSMUSG00000017188	Coa3	65.1236	52.902	44.696	55.944	52.54	45.3292	39.446	41.502	34.868	41.352
ENSMUSG00000017204	Gsdma	0.0772727	0.1075	0.145	0.1125	0.092	0.0854545	0.152	0.092	0.072	0.15
ENSMUSG00000017210	Med24	17.1564	21.112	21.884	21.17	21.23	16.8242	21.904	21.098	23.076	18.616
ENSMUSG00000017221	Psmd3	112.175	111.49	125.772	127.856	120.284	78.365	92.662	77.108	90.62	92.396
ENSMUSG00000017264	Exosc10	13.4582	13.792	14.522	15.16	14.216	12.815	14.776	13.51	14.31	13.242
ENSMUSG00000017286	Glod4	19.4745	13.296	12.52	12.9	14.902	20.8475	13.664	14.696	13.18	16.88
ENSMUSG00000017288	Vps53	12.1009	11.22	12.442	12.46	11.854	12.1517	12.316	12.492	11.34	12.668
ENSMUSG00000017291	Taok1	5.77818	5.236	5.974	4.984	5.898	7.81333	7.978	8.274	7.32	7.218
ENSMUSG00000017299	Dnttip1	16.1027	17.062	17.17	16.44	16.244	11.4308	12.81	11.896	11.996	12.766
ENSMUSG00000017300	Tnnc2	13489.9	14407.6	11956	13257.5	12845.7	10724.5	8994.51	8970.07	8875.51	9281.24
ENSMUSG00000017307	Acot8	2.91909	3.992	3.004	3.286	2.794	2.59583	3.36	3.17	3.602	2.318
ENSMUSG00000017309	Cd300lg	18.8809	19.368	18.164	18.682	16.678	12.44	16.72	12.56	11.828	12.324
ENSMUSG00000017314	Mpp2	0.721818	1.026	0.886	0.872	0.554	0.715833	0.946	1.088	0.856	0.682
ENSMUSG00000017344	Vtn	8.51182	9.072	8.8	8.248	7.628	6.90333	11.236	8.154	8.232	6.462
ENSMUSG00000017376	Nlk	2.34364	2.256	2.258	2.342	2.106	2.27833	2.13	2.386	1.946	2.236
ENSMUSG00000017386	Traf4	1.08091	1.42	1.216	1.254	1.156	0.8875	1.262	1.152	0.95	0.686
ENSMUSG00000017390	Aldoc	0.272727	0.38	0.376	0.382	0.43	0.22	0.208	0.5175	0.3425	0.26
ENSMUSG00000017400	Stac2	0.08	0.0425	0.055	0.08	0.0866667	0.0625	0.068	0.0625	0.1475	0.062
ENSMUSG00000017404	Rpl19	280.845	317.07	291.424	311.752	273.158	248.602	259.924	239.868	267.028	244.192
ENSMUSG00000017405	Nek8	0.337273	0.362	0.468	0.346	0.48	0.304167	0.386	0.324	0.266	0.292
ENSMUSG00000017412	Cacnb4	0.270909	0.222	0.228	0.178	0.284	0.28	0.682	0.258	0.194	0.296
ENSMUSG00000017417	Plxdc1	1.13	1.226	1.062	0.914	1.068	1.07833	1.804	1.574	1.312	0.892
ENSMUSG00000017418	Arl5b	5.09091	5.766	5.082	4.318	3.582	5.045	6.294	5.882	6.422	4.906
ENSMUSG00000017421	Zfp207	40.6355	34.762	39.64	40.748	42.606	38.6092	36.71	32.9	43.848	33.854
ENSMUSG00000017428	Psmd11	149.355	151.57	169.558	167.92	173.6	97.9808	115.482	93.924	115.12	107.688
ENSMUSG00000017446	C1qtnf1	1.86636	2.262	2.126	2.154	1.888	1.92	2.78	2.036	1.95	2.324
ENSMUSG00000017466	Timp2	40.4282	43.028	48.796	50.62	39.172	35.3325	44.448	39.224	42.904	35.426
ENSMUSG00000017478	Zc3h18	17.0918	19.21	20.334	18.872	18.044	13.6925	16.018	13.896	15.288	13.076
ENSMUSG00000017485	Top2b	18.6855	18.626	21.794	18.846	21.606	19.1617	21.596	18.16	19.662	19.248
ENSMUSG00000017491	Rarb	0.617273	0.716	0.61	0.704	0.494	0.739167	0.95	1.024	0.982	0.65
ENSMUSG00000017493	Igfbp4	27.1173	33.548	33.958	38.346	26.866	25.2442	37.492	33.694	33.066	28.096
ENSMUSG00000017499	Cdc6	0.117	0.144	0.1175	0.116	0.115	0.118	0.11	0.1175	0.16	0.11
ENSMUSG00000017548	Suz12	4.93273	3.484	3.974	3.458	4.072	5.17333	4.376	4.006	4.396	5.098
ENSMUSG00000017550	Atad5	0.237273	0.192	0.154	0.18	0.324	0.190833	0.214	0.158	0.18	0.162
ENSMUSG00000017561	Crlf3	1.82818	1.544	1.768	1.804	2.23	1.80583	1.842	1.338	1.39	1.566
ENSMUSG00000017615	Tnfaip1	16.8364	18.74	19.558	19.034	15.438	16.0908	18.274	18.198	18.358	15.49
ENSMUSG00000017631	Abr	7.31182	6.118	9.308	10.378	7.99	11.65	19.32	18.322	27.068	17.556
ENSMUSG00000017639	Rab11fip4	0.0618182	0.066	0.064	0.064	0.134	0.0916667	0.09	0.158	0.096	0.068
ENSMUSG00000017652	Cd40	0.273636	0.402	0.302	0.352	0.632	0.2775	0.352	0.282	0.36	0.328
ENSMUSG00000017664	Slc35c2	10.2964	11.772	10.388	10.37	8.542	6.7925	8.42	8.514	7.752	7.932
ENSMUSG00000017667	Zfp334	0.732727	0.68	0.638	0.634	0.648	0.580833	0.676	0.658	0.58	0.57
ENSMUSG00000017670	Elmo2	4.45182	5.422	4.89	4.628	4.568	3.89417	4.442	4.158	3.966	3.958
ENSMUSG00000017677	Wsb1	4.54091	4.022	3.788	4.002	4.282	4.47583	5.672	5.238	5.486	4.402
ENSMUSG00000017679	Ttpal	2.18636	2.514	2.332	2.596	1.874	2.015	3.026	2.492	3.17	1.684
ENSMUSG00000017686	Rhot1	14.8118	13.108	14.306	14.38	15.244	15.1708	14.316	13.914	13.168	14.852
ENSMUSG00000017692	Rhbdl3	1.50909	1.894	1.92	1.852	1.848	1.20417	1.012	1.272	1.002	1.63
ENSMUSG00000017697	Ada	0.128182	0.166	0.158	0.202	0.16	0.15	0.196	0.2325	0.26	0.182
ENSMUSG00000017707	Serinc3	96.1836	69.794	90.028	95.054	101.038	86.6883	81.612	78.962	81.69	98.226
ENSMUSG00000017713	Tha1	1.94182	2.114	1.84	2.14	1.724	1.71333	2.016	2.258	1.796	1.796
ENSMUSG00000017715	Pgs1	8.88545	8.732	8.672	9.006	8.396	7.73917	8.702	8.094	9.162	8.392
ENSMUSG00000017718	Afmid	1.17091	1.598	1.266	1.032	0.824	1.42167	1.846	1.818	1.062	1.39
ENSMUSG00000017721	Pigt	17.0664	24.54	21.958	23.112	17.11	16.7317	23.246	22.18	21.542	17.35
ENSMUSG00000017724	Etv4	1.40727	2.288	2.146	1.604	1.516	1.59833	2.272	2.79	2.108	1.484
ENSMUSG00000017734	Dbndd2	6	5.292	6.062	5.154	4.996	5.37583	6.614	5.7	6.684	5.606
ENSMUSG00000017737	Mmp9	0.916364	1.214	1.176	1.592	0.684	0.811667	0.526	0.536	0.604	0.34
ENSMUSG00000017740	Slc12a5	0.192727	0.196	0.216	0.194	0.188	0.235833	0.37	0.246	0.59	0.324
ENSMUSG00000017747	Ghdc	3.11727	4.678	4.56	5.7	4.176	2.31	3.336	3.004	3.276	2.448
ENSMUSG00000017754	Pltp	8.27455	7.776	7.506	8.974	6.66	7.47167	9.652	6.864	6.32	6.592
ENSMUSG00000017756	Slc12a7	2.12364	2.204	2.624	2.102	2.852	1.99083	3.152	2.388	2.144	1.902
ENSMUSG00000017760	Ctsa	29.4764	44.472	43.124	42.748	28.234	26.1792	42.816	40.586	34.672	25.518
ENSMUSG00000017764	Zswim1	4.93636	8.258	7.636	6.712	5.342	3.47083	5.11	4.65	4.932	3.33
ENSMUSG00000017765	Slc12a4	5.40818	6.33	7.538	6.914	5.624	5.36083	9.322	8.25	7.32	6.398
ENSMUSG00000017774	Myo1c	12.8436	14.696	15.98	16.632	14.43	13.0467	17.746	16.98	16.912	13.892
ENSMUSG00000017776	Crk	13.1336	13.856	14.81	13.84	11.438	14.3275	18.01	15.762	17.864	14.828
ENSMUSG00000017778	Cox7c	462.758	393.942	370.402	379.508	400.842	292.723	313.988	317.502	341.86	350.952
ENSMUSG00000017781	Pitpna	63.4155	69.07	59.934	64.732	66.734	60.6017	51.54	54.704	54.562	57
ENSMUSG00000017801	Mlx	7.65818	6.862	6.516	6.326	6.578	5.65333	5.216	5.39	4.342	5.386
ENSMUSG00000017802	Retreg3	15.7409	14.544	14.062	14.386	13.076	12.2692	12.186	11.874	11.462	13.054
ENSMUSG00000017817	Jph2	77.4036	113.834	87.262	81.292	72.262	64.3025	82.886	93.63	84.882	54.066
ENSMUSG00000017830	Dhx58	0.356364	0.254	0.376	0.232	0.466	0.229167	0.404	0.214	0.43	0.296
ENSMUSG00000017831	Rab5a	26.42	20.816	23.762	22.386	26.856	27.8283	25.35	23.668	24.806	31.026
ENSMUSG00000017837	Nkiras2	11.4118	13.518	12.554	13.196	11.034	11.1192	15.722	14.266	15.71	13.164
ENSMUSG00000017843	Ppp2r5c	22.7009	21.412	24.5	22.974	23.94	26.2767	28.508	28.886	27.404	27.798
ENSMUSG00000017858	Ift52	8.56273	7.942	8.098	7.886	8.06	8.91	7.38	7.342	7.71	9.08
ENSMUSG00000017897	Eya2	2.39364	1.852	2.486	2.09	1.72	2.02	2.858	2.994	2.57	2.388
ENSMUSG00000017929	B4galt5	3.83273	5.644	4.764	4.572	4.294	3.235	5.742	4.066	4.682	3.182
ENSMUSG00000017969	Ptgis	1.38	1.194	1.544	2.066	1.284	1.0925	1.278	1.154	1.726	1.254
ENSMUSG00000017978	Cadps2	0.117273	0.132	0.06	0.2	0.138	0.11	0.124	0.08	0.0675	0.084
ENSMUSG00000017999	Ddx27	11.2345	10.792	12.116	11.85	12.268	7.54917	10.148	8.12	10.262	9.046
ENSMUSG00000018001	Cyth3	5.77182	5.18	5.794	5.74	6.53	5.8775	7.556	6.232	7.808	7.244
ENSMUSG00000018008	Cyth4	0.863636	1.178	0.96	1.308	1.362	0.908333	1.192	1.088	0.816	0.594
ENSMUSG00000018012	Rac3	0.359091	0.742	0.298	0.216	0.32	0.237	0.276	0.425	0.17	0.225
ENSMUSG00000018040	Rrp7a	17.4245	19.886	20.638	20.052	18.386	13.7783	15.462	14.814	15.092	14.88
ENSMUSG00000018042	Cyb5r3	19.0491	24.338	24.598	24.07	22.668	20.3725	27.8	23.91	25.794	20.248
ENSMUSG00000018068	Ints2	0.424545	0.64	0.48	0.518	0.536	0.3725	0.528	0.332	0.274	0.354
ENSMUSG00000018076	Med13l	4.82455	5.262	5.696	5.402	4.9	4.86833	8.038	6.868	8.44	5.852
ENSMUSG00000018102	Hist1h2bc	47.88	42.088	36.824	39.798	42.794	44.9733	36.212	34.888	35.054	43.402
ENSMUSG00000018126	Baiap2l2	2.29727	2.742	2.542	2.418	1.302	1.27083	0.914	1.264	0.832	0.796
ENSMUSG00000018143	Mafk	27.3873	19.344	29.522	28.13	26.006	21.7883	31.986	29.398	46.436	27.616
ENSMUSG00000018160	Med1	7.09636	7.906	7.51	6.678	7.042	5.98667	7.674	7.026	8.096	6.742
ENSMUSG00000018166	Erbb3	1.55364	1.674	1.466	1.276	1.16	1.38833	1.642	1.724	1.344	1.162
ENSMUSG00000018167	Stard3	6.53909	8.354	7.178	7.722	6.294	5.9475	6.528	7.246	6.354	5.94
ENSMUSG00000018169	Mfng	1.30182	1.462	1.338	1.752	1.856	1.27	1.696	1.614	1.526	1.432
ENSMUSG00000018171	Vmp1	26.6427	28.278	25.076	29.524	34.184	30.385	36.338	30.058	40.01	32.318
ENSMUSG00000018189	Uchl5	18.8355	17.3	17.344	17.462	20.044	18.3483	14.558	14.872	17.016	18.89
ENSMUSG00000018196	Glrx2	37.1491	32.004	36.26	36.196	33.414	37.5383	26.77	27.818	23.61	31.452
ENSMUSG00000018199	Ro60	0.862727	0.71	0.696	0.622	0.788	1.16	0.992	0.96	0.772	1.03
ENSMUSG00000018209	Stk4	3.09727	3.316	3.244	3.24	3.596	3.51917	3.574	3.402	3.65	3.196
ENSMUSG00000018217	Pmp22	34.7191	32.704	33.518	40.356	33.406	48.7308	50.314	41.614	45.318	38.96
ENSMUSG00000018239	Zcchc10	4.03364	3.916	3.75	4.254	3.182	3.72583	3.196	3.128	3.72	3.106
ENSMUSG00000018286	Psmb6	164.632	188.642	180.63	186.072	165.156	128.065	130.494	125.08	132.044	131.596
ENSMUSG00000018287	Spag7	93.6436	105.748	98.214	99.66	98.294	92.6475	77.538	78.838	78.166	82.838
ENSMUSG00000018293	Pfn1	105.188	158.646	129.502	131.696	101.002	82.2592	118.946	115.502	116.086	77.52
ENSMUSG00000018322	Tomm34	10.1145	9.164	9.104	9.574	9.116	7.9175	8.128	7.834	6.562	8.104
ENSMUSG00000018326	Ywhab	16.6109	16.802	17.222	18.618	17.9	17.6092	19.164	17.318	17.622	16.5
ENSMUSG00000018334	Ksr1	25.0573	28.38	29.066	26.556	21.058	23.6542	29.782	32.886	23.698	21.296
ENSMUSG00000018339	Gpx3	152.007	145.1	149.13	179.794	123.776	93.88	97.8	91.244	103.138	95.808
ENSMUSG00000018340	Anxa6	77.2564	73.54	74.164	76.172	74.64	75.9567	75.82	76.79	67.884	69.606
ENSMUSG00000018347	Zkscan6	1.34545	1.04	0.922	1.064	1.182	1.2975	1.402	1.462	1.888	2.216
ENSMUSG00000018362	Kpna2	13.6755	13.888	13.328	11.456	13.162	9.38333	9.66	8.826	8.698	8.27
ENSMUSG00000018363	Smurf2	5.51545	5.706	5.862	4.794	5.668	5.08167	5.098	5.494	5.348	4.468
ENSMUSG00000018372	Cep95	3.88364	4.144	3.332	3.048	3.35	3.37	3.644	3.778	3.138	3.468
ENSMUSG00000018377	Vezf1	22.3927	21.102	24.096	21.62	20.026	27.2092	29.574	29.496	28.114	28.238
ENSMUSG00000018378	Cuedc1	36.6782	47.61	41.386	47.532	34.834	33.4317	39.078	42.566	40.468	29.866
ENSMUSG00000018379	Srsf1	24.4964	21.294	22.986	21.12	21.818	26.5808	22.93	25.4	28.032	27.416
ENSMUSG00000018381	Abi3	2.37818	1.99	2.762	2.998	1.724	1.77333	2.508	1.456	2.454	2.382
ENSMUSG00000018387	Shroom1	0.265455	0.292	0.246	0.282	0.368	0.0958333	0.128	0.214	0.122	0.13
ENSMUSG00000018395	Kif3a	2.26455	2.852	2.928	2.412	2.64	2.24167	2.524	2.176	2.398	1.938
ENSMUSG00000018398	2022-09-08	4.91636	4.076	4.796	5	4.932	4.86	5.652	4.852	4.836	4.922
ENSMUSG00000018401	Mtmr4	3.98636	4.108	4.724	3.814	4.814	3.52833	4.83	4.126	4.398	3.998
ENSMUSG00000018405	Mrm1	1.90273	1.516	1.484	2.922	1.756	1.80667	2.568	1.636	2.088	2.314
ENSMUSG00000018411	Mapt	26.9664	36.874	35.716	32.404	26.408	25.29	33.942	32.456	32.812	22.306
ENSMUSG00000018412	Kansl1	4.89273	5.636	6.786	5.962	4.362	4.40833	6.366	7.106	7.38	4.316
ENSMUSG00000018415	Gid4	27.2227	24.77	25.014	24.43	25.856	18.5717	17.692	18.17	17.434	16.662
ENSMUSG00000018417	Myo1b	3.76636	2.608	3.176	3.018	4.078	3.9675	4.262	3.444	3.292	3.896
ENSMUSG00000018425	Dhx40	7.97364	6.682	7.54	6.852	8.586	7.59917	6.588	6.456	5.926	8.142
ENSMUSG00000018427	Ypel2	1.27273	1.138	1.528	1.166	1.218	1.30583	1.764	1.546	1.982	1.266
ENSMUSG00000018428	Akap1	20.51	21.594	22.708	23.572	21.774	20.2575	30.93	24.786	30.636	20.34
ENSMUSG00000018433	Nol11	6.96455	4.798	5.354	4.432	5.228	5.51833	3.636	3.686	4.044	4.982
ENSMUSG00000018442	Derl2	5.52364	4.28	4.124	4.302	3.868	4.97417	2.96	3.57	4.038	4.894
ENSMUSG00000018446	C1qbp	83.2955	71.592	73.456	76.144	74.298	70.6117	61.698	57.888	59.778	73.92
ENSMUSG00000018449	Rpain	9.10091	10.344	11.182	10.13	9.556	6.4875	4.874	7.572	7.252	6.168
ENSMUSG00000018451	6330403K07Rik	0.113	0.088	0.0866667	0.1125	0.0875	0.109	0.076	0.11	0.0733333	0.086
ENSMUSG00000018470	Kcnab3	0.0555556	0.105	0.103333	0.12	0.086	0.0875	0.094	0.09	0.086	0.0575
ENSMUSG00000018474	Chd3	2.78636	3.502	3.09	2.932	2.894	2.78583	4.326	3.452	3.666	3.052
ENSMUSG00000018476	Kdm6b	5.81273	8.264	9.864	8.272	5.73	4.71333	9.25	9.424	8.186	4.604
ENSMUSG00000018481	Appbp2	3.48091	2.696	3.056	3.138	3.496	4.4125	4.036	3.886	3.926	4.496
ENSMUSG00000018486	Wnt9b	0.0377778	0.035	0.034	0.0425	0.0566667	0.0709091	0.098	0.042	0.11	0.05
ENSMUSG00000018500	Adora2b	0.356364	0.266	0.294	0.406	0.186	0.271667	0.17	0.226	0.19	0.202
ENSMUSG00000018501	Ncor1	55.26	79.092	83.854	79.786	61.176	61.8192	98.5	94.162	91.09	59.922
ENSMUSG00000018507	Trpv2	0.774545	0.626	0.626	0.828	0.6	0.4875	0.714	0.62	0.836	0.414
ENSMUSG00000018509	Cenpv	15.7718	18.688	16.808	17.148	16.492	15.7917	16.976	12.868	17.032	18.196
ENSMUSG00000018537	Pcgf2	1.36364	1.482	1.646	1.688	1.182	1.46083	1.946	1.7	1.436	1.21
ENSMUSG00000018541	Cwc25	4.09364	3.742	4.174	3.664	3.494	3.35	3.424	3.81	3.638	3.5
ENSMUSG00000018547	Pip4k2b	15.5436	18.362	18.296	17.6	14.124	16.7158	20.884	22.416	19.912	16.542
ENSMUSG00000018548	Trim37	2.04909	2.652	2.318	1.732	2.168	1.7025	1.558	1.752	1.512	1.662
ENSMUSG00000018554	Ybx2	5.00182	10.872	6.984	6.866	4.978	4.37083	6.83	6.98	7.288	4.936
ENSMUSG00000018559	Ctdnep1	100.443	122.264	103.766	112.094	93.676	85.2533	97.602	96.976	94.276	80.136
ENSMUSG00000018565	Elp5	13.5527	17.616	15.026	14.442	13.288	11.21	12.756	13.88	13.412	11.954
ENSMUSG00000018566	Slc2a4	166.154	225.894	197.01	201.716	174.844	180.176	295.108	309.63	288.248	212.52
ENSMUSG00000018567	Gabarap	110.488	111.19	121.108	121.914	92.53	94.5592	97.986	97.216	95.52	95.856
ENSMUSG00000018572	Phf23	13.5618	17.848	16.254	14.846	10.476	9.63083	13.692	12.828	13.726	7.482
ENSMUSG00000018574	Acadvl	181.515	156.688	152.502	168.43	176.9	173.206	170.352	163.396	175.338	181.698
ENSMUSG00000018583	G3bp1	16.6791	14.842	15.858	16.332	16.222	14.4083	15.31	14.412	13.536	14.634
ENSMUSG00000018585	Atox1	18.5855	16.884	17.276	19.49	14.356	15.17	14.854	13.308	14.812	15.084
ENSMUSG00000018593	Sparc	103.488	97.928	110.88	119.204	100.19	123.618	168.184	128.376	159.624	117.56
ENSMUSG00000018599	Mief2	18.8291	23.754	21.65	22.194	17.236	17.2133	24.81	23.852	20.658	19.944
ENSMUSG00000018604	Tbx3	2.40636	2.576	2.756	2.206	1.544	2.32917	3.692	2.604	2.598	1.756
ENSMUSG00000018648	Dusp14	2.28091	3.904	4.048	4.532	2.34	3.15833	2.99	4.522	3.598	4.206
ENSMUSG00000018651	Tada2a	5.94727	6.802	6.108	6.446	5.312	5.9175	4.91	5.982	4.548	5.69
ENSMUSG00000018654	Ikzf1	0.267273	0.15	0.136	0.444	0.596	0.178333	0.252	0.14	0.13	0.226
ENSMUSG00000018659	Pnpo	6.78	8.15	6.878	7.508	6.612	6.28667	6.676	6.544	6.52	7.402
ENSMUSG00000018661	Cog1	17.2155	17.628	18.71	19.04	17.73	12.9775	14.416	15.724	12.788	13.666
ENSMUSG00000018666	Cbx1	15.4745	14.36	14.198	15.62	16.224	11.8783	10.594	11.19	9.356	10.124
ENSMUSG00000018669	Cdk5rap3	10.6682	9.328	8.518	9.84	9.642	11.105	9.368	9.068	9.364	11.696
ENSMUSG00000018672	Copz2	18.3391	23.066	19.424	21.582	17.622	15.71	17.692	17.984	16.692	14.85
ENSMUSG00000018677	Slc25a39	23.6664	27.024	23.002	25.854	19.27	15.16	18.976	18.396	15.814	15.138
ENSMUSG00000018678	Sp2	5.8	8.672	7.236	7.51	5.7	5.2675	8.752	7.49	7.64	5.096
ENSMUSG00000018697	Aatf	10.5964	10.764	10.944	10.792	11.154	9.13917	9.52	8.042	8.966	10.072
ENSMUSG00000018707	Dync1h1	74.4355	89.484	97.644	97.902	101.64	51.1617	63.51	61.038	68.19	49.682
ENSMUSG00000018733	Pex12	11.05	8.724	12.332	10.368	15.216	7.58083	8.22	5.83	7.626	9.384
ENSMUSG00000018736	Ndel1	56.5382	56.306	66.468	58.7	63.122	50.3667	43.41	42.012	47.398	44.898
ENSMUSG00000018740	Slc25a35	1.44455	2.178	1.394	1.566	1.19	2.02583	2.388	2.43	2.01	1.786
ENSMUSG00000018750	Zbtb4	5.83	8.252	7.736	7.022	5.564	5.45167	7.864	8.226	6.934	5.118
ENSMUSG00000018752	Tnfsfm13	2.07909	1.908	1.838	1.814	1.914	1.77417	1.526	1.572	0.768	1.464
ENSMUSG00000018761	Mpdu1	5.20818	5.98	5.308	6.09	5.334	4.645	6.44	5.228	5.574	4.09
ENSMUSG00000018765	Fxr2	81.5145	94.308	99.024	99.136	78.614	56.5783	73.984	66.924	72.97	59.77
ENSMUSG00000018770	Atp5g3	299.353	365.096	323.56	350.038	270.406	302.507	348.89	327.362	350.336	280.772
ENSMUSG00000018774	Cd68	3.55091	4.5	4.404	4.574	4.756	6.23833	7.482	4.556	5.578	5.668
ENSMUSG00000018796	Acsl1	100.739	113.62	102.354	117.424	99.638	131.971	157.634	149.744	154.466	124.462
ENSMUSG00000018800	Abca5	2.68727	2.154	3.07	2.36	2.962	3.73	4.184	4.076	3.904	4.26
ENSMUSG00000018809	Smyd4	1.42455	1.276	1.522	1.908	1.056	1.45917	1.306	1.348	1.004	1.302
ENSMUSG00000018819	Lsp1	22.8173	28.438	33.184	32.13	28.796	24.8875	28.472	28.09	29.034	27.328
ENSMUSG00000018820	Zfyve27	9.52091	11.694	10.342	9.752	9.63	6.65583	9.45	8.828	9.91	8.116
ENSMUSG00000018821	Avpi1	8.20909	10.328	10.318	10.486	7.98	7.6075	9.832	9.006	10.1	8.986
ENSMUSG00000018822	Sfrp5	6.13182	7.638	6.29	7.7	4.994	6.76	10.46	8.482	9.722	5.914
ENSMUSG00000018830	Myh11	11.8945	11.78	11.854	13.862	12.592	11.995	15.956	13.224	13.21	13.024
ENSMUSG00000018841	Rad51d	1.27364	1.46	1.198	1.408	1.156	1.12333	1.274	1.072	1.06	1.32
ENSMUSG00000018845	Unc45b	96.7482	93.95	95.922	91.632	92.194	63.9017	67.364	66.254	55.768	63.778
ENSMUSG00000018846	Pank3	5.11364	3.974	4.51	4.072	5.42	5.43667	5.286	4.72	4.914	5.366
ENSMUSG00000018848	Rars	27.97	24.804	25	25.736	27.474	23.4117	19.288	19.5	19.506	24.67
ENSMUSG00000018858	Mrpl58	31.5127	34.888	29.75	30.578	30.41	27.8892	23.352	24.626	22.104	24.898
ENSMUSG00000018861	Fdxr	1.55909	1.566	1.518	1.726	1.426	1.18	1.156	1.45	1.382	1.4
ENSMUSG00000018882	Mrpl45	19.8209	23.288	19.19	21.788	21.104	21.5658	20.574	20.878	22.124	20.73
ENSMUSG00000018893	Mb	2975.01	3669.32	3244.7	3880.78	3158.24	3278.67	5132.51	5168.11	5499.28	3511.28
ENSMUSG00000018899	Irf1	4.36455	4.08	3.704	4.554	4.992	2.49333	3.292	2.486	3.176	3.028
ENSMUSG00000018900	Slc22a5	2.88909	2.942	2.762	3.078	2.658	3.13833	3.568	3.246	2.974	3.124
ENSMUSG00000018906	P4ha2	10.5527	9.552	11.328	11.826	11.85	8.89917	8.634	9.88	9.596	9.85
ENSMUSG00000018909	Arrb1	2.63636	2.518	2.048	2.278	2.116	2.90583	4.37	2.83	3.274	3.25
ENSMUSG00000018920	Cxcl16	0.685455	0.632	0.562	1.04	0.858	0.54	0.534	0.492	0.456	0.318
ENSMUSG00000018921	Pelp1	10.4936	12.894	12.842	13.208	10.056	9.32917	10.638	10.794	10.808	9.816
ENSMUSG00000018923	Med11	3.78727	3.632	3.978	4.122	3.274	2.31	2.64	1.742	2.034	1.658
ENSMUSG00000018924	Alox15	0.14875	0.16	0.136	0.09	0.0833333	0.129	0.123333	0.085	0.09	0.075
ENSMUSG00000018927	Ccl6	9.16636	5.758	10.562	10.508	11.252	7.7925	7.522	5.486	6.546	9.53
ENSMUSG00000018931	Natd1	4.82273	3.938	5.212	4.388	3.542	4.19083	6.296	5.922	6.516	4.222
ENSMUSG00000018932	Map2k3	106.765	106.108	122.39	137.728	121.6	102.681	130.494	126.57	139.156	123.458
ENSMUSG00000018965	Ywhah	31.41	28.738	32.448	33.304	26.406	31.2617	29.442	28.808	30.64	26.044
ENSMUSG00000018974	Sart3	3.88636	4.282	3.994	4.088	3.744	2.92333	3.788	3.292	3.884	2.718
ENSMUSG00000018983	E2f2	0.223636	0.55	0.224	0.328	0.206	0.425	0.208	0.75	0.528	0.236
ENSMUSG00000018986	Slfn3	0.275455	0.282	0.356	0.29	0.3	0.404167	0.38	0.594	0.384	0.332
ENSMUSG00000018995	Nars2	1.97545	1.716	1.632	1.434	1.582	2.2425	1.678	1.56	1.116	1.972
ENSMUSG00000018999	Slc35b4	1.92364	1.518	1.798	1.378	1.866	1.25583	1.54	1.278	1.632	1.242
ENSMUSG00000019027	Dnah1	0.0272727	0.02	0.0275	0.012	0.02	0.023	0.025	0.034	0.015	0.01
ENSMUSG00000019039	Dalrd3	8.69455	10.084	8.606	8.44	6.904	6.84	9.054	8.656	7.844	7.53
ENSMUSG00000019054	Fis1	87.0491	88.958	77.302	85.718	77.848	61.1208	68.918	65.81	67.646	67.7
ENSMUSG00000019055	Plod1	9.57545	10.464	11.85	11.522	9.818	7.85083	10.766	9.796	10.706	8.554
ENSMUSG00000019066	Rab3d	1.73727	2.066	2.17	1.764	2.168	2.12333	2.962	1.988	2.732	1.756
ENSMUSG00000019080	Mfsd3	3.14636	3.562	3.684	2.938	2.872	2.66667	2.198	2.602	2.27	2.328
ENSMUSG00000019082	Slc25a22	13.9173	18.656	17.474	24.352	16.95	13.1667	22.276	24.506	23.912	15.146
ENSMUSG00000019087	Atp6ap1	42.8991	47.224	49.664	47.858	43.478	42.035	42.674	42.796	41.132	41.676
ENSMUSG00000019088	Dnase1l1	48.9327	42.494	43.464	42.24	43.598	38.4975	28.702	31.776	23.236	36.762
ENSMUSG00000019102	Aldh3a1	0.508182	0.528	1.078	0.942	0.546	0.3	0.332	0.198	0.478	0.32
ENSMUSG00000019122	Ccl9	6.19455	3.364	5.646	7.312	8.194	4.16333	4.286	3.008	2.94	4.946
ENSMUSG00000019124	Scrn1	0.531818	0.864	0.79	0.692	0.55	0.398333	0.564	0.75	0.576	0.652
ENSMUSG00000019132	BC005537	38.4364	29.406	37.298	34.002	40.718	30.5792	26.672	23.92	24.89	33.966
ENSMUSG00000019139	Isyna1	2.02273	2.238	2.136	2.4	2.568	1.97083	2.242	2.46	2.198	1.348
ENSMUSG00000019143	Hars2	4.38455	4.416	4.13	4.096	4.768	4.08417	3.788	4.574	3.552	4.102
ENSMUSG00000019158	Tmem160	13.8827	13.574	12.764	14.206	13.764	10.63	12.176	10.56	12.008	11.046
ENSMUSG00000019173	Rab5c	19.1936	22.494	20.848	21.03	18.962	16.0933	20.532	18.402	19.46	17.028
ENSMUSG00000019179	Mdh2	461.147	444.214	428.202	465.69	438.202	423.714	442.78	431.628	443.426	407.23
ENSMUSG00000019188	H13	21.6	22.528	23.55	24.158	21.152	18.065	22.596	19.702	23.33	21.662
ENSMUSG00000019189	Rnf145	3.06818	3.264	3.136	2.974	2.718	3.32917	3.642	3.876	3.646	3.134
ENSMUSG00000019194	Scn1b	155.275	184.006	166.342	171.486	153.572	159.143	174.98	176.104	193.8	153.734
ENSMUSG00000019210	Atp6v1e1	48.4355	36.834	39.192	39.52	41.718	48.7317	34.762	34.29	35.018	49.19
ENSMUSG00000019214	Chtf18	0.226364	0.262	0.204	0.208	0.092	0.160833	0.09	0.2275	0.132	0.164
ENSMUSG00000019232	Etnppl	0.123636	0.11	0.135	0.1475	0.1675	0.230833	0.218	0.115	0.13	0.202
ENSMUSG00000019235	Rps6kl1	0.418182	0.472	0.504	0.558	0.354	0.299167	0.316	0.384	0.324	0.292
ENSMUSG00000019254	Ppp1r12c	17.5473	20.098	22.98	23.914	18.202	16.7917	20.28	21.714	19.716	17.504
ENSMUSG00000019256	Ahr	0.419091	0.494	0.43	0.334	0.554	0.376667	0.838	0.598	0.404	0.38
ENSMUSG00000019261	Map1s	4.13545	5.288	5.256	6.008	4.318	3.45917	4.412	4.336	4.06	3.11
ENSMUSG00000019278	Dpep1	15.8091	15.138	19.706	21.84	20.182	12.4858	19.284	16.402	18.954	15.434
ENSMUSG00000019295	Tmem129	4.46818	4.474	4.67	3.98	5.062	3.49417	4.69	3.674	4.112	3.012
ENSMUSG00000019297	Nop9	7.39818	7.402	7.314	7.822	7.068	5.87583	5.886	5.024	5.5	6.142
ENSMUSG00000019301	Hsd17b1	0.1525	0.133333	0.14	0.16	0.126667	0.11125	0.1325	0.1	0.22	0.095
ENSMUSG00000019302	Atp6v0a1	24.9055	31.928	31.154	31.33	26.71	24.3817	32.1	29.282	29.538	28.112
ENSMUSG00000019303	Psmc3ip	1.08	1.06	1.14	0.9	1.416	1.05833	0.902	0.96	1.202	1.054
ENSMUSG00000019320	Noxo1	0.233636	0.438	0.206	0.272	0.266	0.23	0.4525	0.184	0.14	0.152
ENSMUSG00000019326	Aoc3	2.48364	3.054	3.302	3.854	2.378	3.90333	7.122	4.574	5.936	3.726
ENSMUSG00000019338	Zfp687	1.88273	2.806	2.386	2.22	2.168	2.71667	3.97	4.264	3.562	2.804
ENSMUSG00000019362	D8Ertd738e	149.577	149.602	148.142	147.692	139.514	91.3025	99.334	97.45	101.182	91.248
ENSMUSG00000019370	Calm3	107.397	155.922	129.026	119.148	92.74	95.4367	117.326	133.262	110.986	81.248
ENSMUSG00000019373	Cops3	53.0282	43.864	46.532	47.26	49.914	55.9183	40.99	43.574	38.1	52.184
ENSMUSG00000019428	Fkbp8	46.6064	54.506	48.288	52.746	45.808	38.6283	46.512	46.28	45.756	40.556
ENSMUSG00000019432	Ddx39b	40.7791	37.036	41.198	40.534	35.174	36.0025	38.262	39	37.26	36.328
ENSMUSG00000019433	Gipc1	8.19182	12.172	10.536	8.522	7.29	7.11083	10.956	9.58	8.796	7.05
ENSMUSG00000019437	Tlcd1	0.777273	0.86	1.154	1.186	0.868	0.769167	0.946	1.112	1.016	0.722
ENSMUSG00000019461	Plscr3	7.13909	9.762	8.216	9.158	6.276	5.095	8.152	7.138	6.4	4.926
ENSMUSG00000019464	Ptger1	0.128	0.112	0.164	0.276	0.108	0.1075	0.176	0.1325	0.0625	0.17
ENSMUSG00000019467	Arhgef25	5.99636	5.626	5.032	5.964	5.18	4.46167	4.262	3.786	3.984	4.054
ENSMUSG00000019470	Xab2	10.0209	10.044	9.642	9.374	10.244	7.17	9.416	9.078	9.614	7.67
ENSMUSG00000019471	Cdc37	73.3964	82.854	76.468	77.578	78.01	67.4492	74.17	68.678	68.034	64.356
ENSMUSG00000019478	Rab4a	8.89273	11.056	10.386	10.768	8.812	9.205	11.738	11.774	10.804	10.494
ENSMUSG00000019487	Trip10	125.986	142.068	145.496	147.874	131.366	94.0933	114.464	118.442	116.438	98.268
ENSMUSG00000019494	Cops6	54.4882	51.012	50.676	54.762	50.758	47.0508	46.952	47.136	44.68	45.17
ENSMUSG00000019505	Ubb	1480.42	1236.43	1439.61	1532.67	1673.84	928.284	1152.11	913.336	1192.01	1083.06
ENSMUSG00000019518	Ap4m1	4.59364	4.292	4.418	4.45	5.044	3.40833	4.502	4.588	4.344	3.958
ENSMUSG00000019528	Gyg	262.535	217.136	257.104	253.352	224.044	280.257	238.03	236.59	224.028	265.96
ENSMUSG00000019539	Rcn3	6.54727	6.94	6.188	6.85	6.154	4.71083	5.434	5.416	3.79	3.574
ENSMUSG00000019558	Slc6a8	34.3155	36.758	35.48	35.1	30.35	31.8758	38.252	35.888	38.65	31.04
ENSMUSG00000019564	Arid3a	0.854545	1.07	0.986	0.926	0.926	0.5925	1.166	0.834	1.598	0.694
ENSMUSG00000019577	Pdk4	1003.56	582.098	735.186	723.152	889.204	515.848	647.838	468.362	736.118	574.6
ENSMUSG00000019578	Ubxn6	45.8718	60.814	54.982	60.062	45.248	36.9742	45.076	47.286	43.798	39.302
ENSMUSG00000019579	Mydgf	5.56455	5.646	5.804	5.628	4.982	4.8325	4.856	4.62	4.462	5.464
ENSMUSG00000019590	Cyb561	1.13364	1.66	1.286	1.448	1.238	1.2075	1.578	1.7	1.614	1.544
ENSMUSG00000019647	Sema6a	1.39273	1.756	1.95	1.386	1.286	1.20583	2.28	2.048	1.298	1.104
ENSMUSG00000019659	Ccdc12	27.72	32.654	29.926	30.952	24.838	21.2317	25.02	25.636	26.092	21.766
ENSMUSG00000019689	Fmc1	32.3373	46.166	41.712	43.05	24.9	27.1475	40.678	38.246	39.944	27.632
ENSMUSG00000019699	Akt3	4.17727	3.624	5.242	3.522	4.386	3.79917	4.314	5.14	3.7	4.362
ENSMUSG00000019710	Mrpl24	30.5955	25.974	28.14	27.992	27.306	27.4475	22.81	21.726	20.54	26.398
ENSMUSG00000019715	Gle1	12.5736	14.448	14.858	13.058	11.602	12.285	16.178	14.234	15.378	13.214
ENSMUSG00000019718	L3hypdh	0.387273	0.512	0.34	0.44	0.438	0.5525	0.478	0.424	0.482	0.466
ENSMUSG00000019726	Lyst	0.45	0.586	0.654	0.518	0.786	0.654167	0.74	0.694	0.624	0.612
ENSMUSG00000019731	Slc35e1	16.9436	17.69	17.796	17.59	17.36	18.1767	22.752	22.826	24.806	20.18
ENSMUSG00000019732	Calr3	2.60909	2.656	2.39	2.482	2.554	2.48167	1.71	2.24	1.85	2.192
ENSMUSG00000019734	Tmc4	0.411818	0.574	0.382	0.362	0.514	0.378333	0.356	0.478	0.44	0.32
ENSMUSG00000019737	Syne4	0.750909	0.768	0.688	0.796	0.712	0.629167	0.916	0.696	0.838	0.354
ENSMUSG00000019738	Polr2i	22.8018	28.13	24.38	23.326	20.986	17.9383	16.872	16.91	17.08	16.98
ENSMUSG00000019761	Krt10	0.852727	1.194	1.034	0.822	1.1	1.06333	1.136	1.272	1.186	1.248
ENSMUSG00000019763	Rmnd1	18.0127	21.15	18.01	19.64	17.7	17.0483	16.156	16.748	16.178	16.004
ENSMUSG00000019767	Ccdc170	0.160909	0.15	0.11	0.142	0.146	0.1225	0.178	0.156	0.088	0.13
ENSMUSG00000019768	Esr1	1.68273	2.114	2.004	1.702	1.836	2.56	2.73	3.386	1.95	2.288
ENSMUSG00000019773	Fbxo5	0.26	0.19	0.292	0.144	0.188	0.228333	0.152	0.21	0.182	0.274
ENSMUSG00000019774	Mtrf1l	4.24	3.396	3.032	3.258	4.016	4.1025	2.314	2.42	2.336	3.274
ENSMUSG00000019775	Rgs17	0.0572727	0.066	0.076	0.046	0.112	0.06	0.068	0.07	0.09	0.06
ENSMUSG00000019777	Hdac2	26.6218	22.924	21.92	21.632	22.154	27.1933	15.642	17.334	15.092	22.86
ENSMUSG00000019779	Frk	0.0972727	0.104	0.136	0.112	0.08	0.161667	0.2	0.16	0.174	0.144
ENSMUSG00000019782	Rwdd1	84.5291	81.284	81.226	77.738	81.616	84.5642	67.118	69.008	68.392	76.968
ENSMUSG00000019787	Trdn	487.659	654.488	572.292	566.786	376	710.54	533.582	533.826	533.296	454.762
ENSMUSG00000019789	Hey2	0.315455	0.22	0.27	0.29	0.436	0.443333	0.474	0.418	0.508	0.544
ENSMUSG00000019790	Stxbp5	2.71273	2.642	3.054	2.554	2.986	2.43167	2.808	2.418	2.482	2.254
ENSMUSG00000019791	Hint3	8.35636	6.51	7.178	7.028	6.12	8.66917	6.16	7.412	6.532	9.59
ENSMUSG00000019792	Trmt11	1.28727	1.178	1.168	0.964	1.418	1.41083	0.946	1.062	1.024	1.192
ENSMUSG00000019794	Katna1	7.89909	6.87	6.64	6.408	7.15	7.6575	5.828	5.794	5.09	6.572
ENSMUSG00000019795	Pcmt1	33.7509	26.854	28.982	29.098	31.516	38.8208	33.548	33.278	33.332	38.934
ENSMUSG00000019796	Lrp11	0.656364	0.804	0.618	0.722	0.786	0.5175	0.59	0.894	0.652	0.612
ENSMUSG00000019797	1700021F05Rik	47.9336	52.324	45.3	42.63	42.284	46.8125	38.384	39.08	36.394	40.378
ENSMUSG00000019802	Sec63	20.7127	21.18	20.644	20.658	20.768	22.47	20.74	19.116	19.934	22.676
ENSMUSG00000019804	Snx3	81.8309	110.118	99.75	102.564	78.38	72.6675	82.29	84.92	85.04	67.236
ENSMUSG00000019806	Aig1	3.25364	2.782	2.912	3.368	3.138	2.74917	2.356	2.558	2.576	2.488
ENSMUSG00000019808	Adat2	1.17182	1.22	1.086	1.252	1.158	1.3325	1.254	1.342	1.352	1.508
ENSMUSG00000019809	Pex3	4.76182	4.576	4.91	4.572	4.484	5.64	5.308	5.28	5.022	5.022
ENSMUSG00000019810	Fuca2	6.85818	4.856	5.856	6.07	6.39	7.785	5.732	5.526	5.532	8.046
ENSMUSG00000019813	Cep57l1	1.95182	2.184	1.752	1.592	1.764	1.63	1.622	1.274	1.254	1.258
ENSMUSG00000019814	Ltv1	18.7945	16.29	17.498	18.644	18.31	16.1533	14.616	12.984	14.326	16.068
ENSMUSG00000019817	Plagl1	0.756364	0.684	0.94	0.802	0.654	1.49917	1.644	1.622	1.398	1.496
ENSMUSG00000019818	Cd164	47.6791	43.476	47.178	49.262	46.938	47.3742	56.97	50.336	52.954	50.86
ENSMUSG00000019820	Utrn	5.49818	5.078	5.272	5.242	6.294	6.85917	8.042	6.964	6.002	7.332
ENSMUSG00000019822	Smpd2	5.53545	5.058	5.714	5.426	4.474	5.015	4.366	5.218	5.43	5.064
ENSMUSG00000019823	Mical1	2.61455	2.144	2.508	2.264	2.542	1.84167	2.878	1.946	2.98	2.126
ENSMUSG00000019826	Zbtb24	2.11455	1.898	1.84	1.768	1.996	1.78	1.974	1.548	1.89	2.01
ENSMUSG00000019828	Grm1	0.0654545	0.0775	0.102	0.056	0.05	0.0675	0.145	0.066	0.0775	0.018
ENSMUSG00000019831	Wasf1	0.139091	0.1375	0.194	0.188	0.205	0.167	0.262	0.202	0.202	0.106
ENSMUSG00000019832	Rab32	0.37	0.46	0.43	0.39	0.546	0.578333	0.73	0.538	0.668	0.52
ENSMUSG00000019837	Gtf3c6	21.0827	20.832	18.304	19.37	22.456	26.4542	21.53	22.19	21.074	23.128
ENSMUSG00000019838	Slc16a10	9.71727	7.68	9.472	9.056	7.616	8.48833	6.352	7.054	5.908	6.674
ENSMUSG00000019841	Rev3l	5.63455	4.752	6.102	5.662	5.424	6.955	6.552	7.28	7.832	8.102
ENSMUSG00000019842	Traf3ip2	3.15818	3.528	3.296	4.162	2.502	2.26917	3.696	2.87	3.048	2.716
ENSMUSG00000019843	Fyn	4.09545	3.908	4.422	6.154	4.732	4.33417	4.152	4.022	5.17	3.99
ENSMUSG00000019845	Tube1	0.370909	0.376	0.19	0.178	0.258	0.250833	0.244	0.222	0.284	0.162
ENSMUSG00000019846	Lama4	4.40909	3.374	3.674	3.748	3.374	4.12417	4.682	4.202	3.932	3.696
ENSMUSG00000019848	Popdc3	29.4864	29.546	34.422	34.664	24.512	21.6058	24.51	22.392	24.404	21.714
ENSMUSG00000019849	Prep	3.69273	3.556	3.798	3.828	3.706	4.02833	4.2	4.022	4.172	4.384
ENSMUSG00000019850	Tnfaip3	0.435455	0.446	0.458	0.504	0.846	0.453333	0.7	0.762	0.666	0.464
ENSMUSG00000019851	Perp	1.15545	1.016	1.022	1.272	1.086	1.03333	1.278	1.254	1.506	1.37
ENSMUSG00000019852	Arfgef3	0.01125	0.022	0.0133333	0.0125	0.0166667	0.0163636	0.036	0.0275	0.02	0.0166667
ENSMUSG00000019853	Hebp2	0.167	0.11	0.14	0.0866667	0.21	0.1775	0.148	0.135	0.158	0.094
ENSMUSG00000019854	Reps1	14.0336	14.9	15.556	14.67	12.57	12.9042	14.652	14.066	13.73	14.748
ENSMUSG00000019856	Fam184a	0.15	0.2575	0.188	0.16	0.105	0.2375	0.31	0.15	0.055	0.208
ENSMUSG00000019857	Asf1a	8.77636	7.998	7.956	7.102	6.53	8.85417	6.344	7.04	6.092	7.7
ENSMUSG00000019861	Gopc	5.37091	4.808	5.07	4.71	5.224	5.60583	5.23	5.138	4.906	5.502
ENSMUSG00000019863	Qrsl1	4.29091	4.09	3.366	3.918	4.012	5.44167	5.118	4.282	4.924	4.874
ENSMUSG00000019864	Rtn4ip1	6.98455	9.058	6.788	6.758	5.74	7.51667	8.168	8.87	7.546	6.482
ENSMUSG00000019866	Crybg1	0.510909	0.464	0.512	0.532	0.588	0.4975	0.68	0.502	0.638	0.494
ENSMUSG00000019868	Vta1	22.9945	20.806	23.858	23.552	25.194	26.175	23.264	21.984	18.45	26.334
ENSMUSG00000019872	Smpdl3a	38.9409	35.504	38.086	39.258	37.694	39.4683	36.5	36.628	32.85	42.396
ENSMUSG00000019873	Reep3	5.96909	4.796	5.9	6.098	6.02	5.22667	6.298	5.388	6.66	6.04
ENSMUSG00000019877	Serinc1	84.3327	62.952	73.472	71.206	89.444	87.5808	76.454	73.956	73.892	94.58
ENSMUSG00000019878	Hsf2	16.6736	13.782	17.992	15.378	20.204	13.8483	15.394	12.3	16.15	13.898
ENSMUSG00000019880	Rspo3	0.65	0.896	0.602	0.656	0.636	0.765833	0.836	1.054	0.84	0.614
ENSMUSG00000019883	Echdc1	9.43364	8.1	8.126	7.818	9.154	10.1992	8.528	6.916	8.406	9.584
ENSMUSG00000019889	Ptprk	1.41364	1.26	1.36	1.26	1.474	1.71167	1.934	1.67	1.702	1.438
ENSMUSG00000019891	Dcbld1	0.63	0.662	0.566	0.534	0.582	0.6875	0.768	0.682	0.546	0.578
ENSMUSG00000019893	Ros1	0.039	0.02	0.04	0.038	0.048	0.0891667	0.082	0.094	0.088	0.108
ENSMUSG00000019897	Ccdc59	12.6036	13.518	13.608	14.28	11.628	11.385	12.886	10.762	12.292	11.3
ENSMUSG00000019899	Lama2	9.86909	8.668	10.524	9.726	10.856	10.3542	13.334	12.342	12.922	10.264
ENSMUSG00000019906	Lin7a	0.460909	0.454	0.494	0.41	0.496	0.588333	0.79	0.658	0.924	0.738
ENSMUSG00000019907	Ppp1r12a	13.2027	10.808	13.708	12.834	16.268	13.555	16.212	15.226	16.09	14.076
ENSMUSG00000019913	Sim1	0.126364	0.14	0.154	0.1	0.134	0.271667	0.244	0.24	0.254	0.178
ENSMUSG00000019916	P4ha1	13.6455	10.448	13.048	12.22	14.732	7.7275	6.4	6.634	6.024	6.902
ENSMUSG00000019917	2022-09-10	1.99727	1.858	1.818	1.24	1.752	2.8375	2.402	2.266	1.912	2.254
ENSMUSG00000019920	Lims1	11.7727	9.976	11.394	8.862	9.684	15.7375	12.932	14.24	10.324	12.842
ENSMUSG00000019923	Zwint	74.0282	58.882	77.688	78.414	95.92	40.6633	42.67	31.9	53.9	55.224
ENSMUSG00000019927	Ube2d1	169.109	179.458	179.672	172.404	130.162	140.314	136.838	137.888	108.29	123.168
ENSMUSG00000019929	Dcn	298.319	265.062	311.812	302.48	298.908	286.048	296.428	261.824	283.874	279.29
ENSMUSG00000019932	Kera	2.67	2.532	2.88	2.54	1.952	2.07083	1.728	2.472	1.96	1.65
ENSMUSG00000019933	Mrln	48.2327	30.44	24.078	31.58	38.852	35.8742	21.52	17.168	20.726	30.69
ENSMUSG00000019943	Atp2b1	15.9973	16.348	16.964	15.578	16.188	19.5433	22.29	24.092	22.788	18.964
ENSMUSG00000019944	Rhobtb1	6.46636	9.172	8.182	7.178	5.874	6.0125	6.76	7.836	6.272	5.952
ENSMUSG00000019947	Arid5b	5.25545	5.098	10.292	10.07	6.434	5.13167	8.72	9.478	13.268	3.85
ENSMUSG00000019948	Actr6	2.22727	1.26	1.56	1.382	1.86	2.09833	1.066	1.034	0.75	1.584
ENSMUSG00000019951	Uhrf1bp1l	8.68182	6.836	7.922	8.23	12.24	7.24917	8.53	7.764	9.024	7.788
ENSMUSG00000019952	Poc1b	1.71182	2.038	1.828	2.184	1.772	1.79667	2.122	1.674	1.852	1.8
ENSMUSG00000019960	Dusp6	2.95909	3.46	2.638	2.674	2.86	3.895	5.41	5.456	4.57	3.682
ENSMUSG00000019961	Tmpo	26.0364	19.272	18.82	20.726	23.47	18.4617	14.97	17.288	15.268	17.332
ENSMUSG00000019966	Kitl	5.16545	5.592	5.442	4.65	6.62	5.04417	9.61	6.488	6.53	5.016
ENSMUSG00000019969	Psen1	17.74	19.514	19.45	20.91	17.612	14.1875	16.564	15.308	14.706	13.558
ENSMUSG00000019970	Sgk1	85.5318	105.86	116.488	136.1	115.702	95.0667	142.71	117.616	148.204	126.746
ENSMUSG00000019971	Cep290	1.40545	1.284	1.172	1.366	1.404	1.46417	1.08	1.142	1.346	1.158
ENSMUSG00000019975	Ikbip	3.42273	2.914	3.382	3.332	2.808	4.07	3.57	4.178	3.414	3.486
ENSMUSG00000019977	Hbs1l	33.1982	28.894	31.044	32.292	35.56	28.08	31.098	29.1	27.818	29.738
ENSMUSG00000019978	Epb41l2	7.02364	7.8	7.602	7.97	7.064	8.7475	10.372	8.9	9.32	7.966
ENSMUSG00000019979	Apaf1	0.437273	0.37	0.548	0.422	0.388	0.45	0.466	0.464	0.512	0.354
ENSMUSG00000019984	Med23	1.59909	1.814	1.582	1.662	2.07	1.56167	1.704	1.528	1.542	1.452
ENSMUSG00000019986	Ahi1	0.308182	0.234	0.226	0.32	0.314	0.413333	0.384	0.28	0.312	0.31
ENSMUSG00000019988	Nedd1	5.53909	5.68	5.418	4.722	5.238	5.53417	5.106	5.312	4.024	4.38
ENSMUSG00000019989	Enpp3	1.02545	1.286	1.146	1.03	1.102	1.3025	1.22	1.734	0.764	0.832
ENSMUSG00000019990	Pde7b	4.55455	4.686	4.482	4.162	4.894	6.05333	6.292	5.914	6.256	5.92
ENSMUSG00000019996	Map7	2.39273	2.032	2.58	2.192	2.758	2.01667	2.692	2.558	2.432	2.614
ENSMUSG00000019997	Ccn2	46.7009	35.426	50.782	46.862	34.754	49.8983	58.998	52.216	52.378	40.204
ENSMUSG00000019998	Stx7	15.4473	13.672	13.916	14.514	13.884	14.1167	15.298	13.628	11.526	14.468
ENSMUSG00000020000	Moxd1	0.232727	0.182	0.192	0.286	0.194	0.3975	0.406	0.442	0.422	0.37
ENSMUSG00000020003	Pex7	12.0782	11.518	11.318	12.532	11.542	10.7458	9.592	10.43	9.486	11.13
ENSMUSG00000020009	Ifngr1	21.3473	18.16	22.214	23.094	22.686	17.995	21.178	18.534	20.042	19.392
ENSMUSG00000020010	Vnn3	0.095	0.086	0.098	0.176667	0.235	0.104444	0.0875	0.0725	0.1125	0.092
ENSMUSG00000020014	Cfap54	0.152727	0.114	0.244	0.154	0.166	0.14	0.164	0.144	0.116	0.112
ENSMUSG00000020015	Cdk17	1.66727	1.384	1.34	1.464	1.556	1.85083	2.402	1.778	2.754	1.344
ENSMUSG00000020018	Snrpf	14.6245	17.004	12.862	14.138	11.43	9.94667	12.802	12.34	13.17	10.798
ENSMUSG00000020019	Ntn4	4.48909	3.326	4.096	4.588	4.514	4.6675	5.01	4.508	5.34	4.7
ENSMUSG00000020020	Usp44	0.155455	0.216	0.1575	0.125	0.138	0.098	0.1125	0.075	0.066	0.096
ENSMUSG00000020021	Fgd6	0.868182	0.79	0.848	0.756	0.848	0.780833	0.982	1.094	1.242	0.708
ENSMUSG00000020022	Ndufa12	376.458	457.05	423.13	438.462	359.822	317.133	353.286	350.082	346.844	277.186
ENSMUSG00000020023	Tmcc3	8.37364	8.194	10.478	9.636	7.512	7.77583	11.484	10.708	17.32	8.67
ENSMUSG00000020024	Cep83	8.90364	8.056	7.974	8.778	8.338	9.13333	8.22	8.198	7.968	9.188
ENSMUSG00000020027	Socs2	2.63636	4.016	3.622	2.984	2.372	2.31917	3.636	2.41	3.412	2.884
ENSMUSG00000020029	Nudt4	56.8418	45.794	52.52	51.182	58.738	83.3533	72.352	66.902	66	79.474
ENSMUSG00000020032	Nuak1	15.8727	14.672	16.774	17.408	14.592	10.1942	14.542	13.144	21.662	11.808
ENSMUSG00000020034	Tcp11l2	39.7991	25.504	38.74	39.904	32.762	37.12	33.952	36.002	37.768	45.026
ENSMUSG00000020038	Cry1	4.42909	2.97	4.126	4.058	3.396	3.03917	2.722	3.192	3.314	3.254
ENSMUSG00000020042	Btbd11	0.17	0.206	0.22	0.308	0.168	0.144167	0.194	0.156	0.198	0.186
ENSMUSG00000020044	Timp3	44.5664	46.24	60.308	58.77	48.922	49.2608	58.274	58.176	60.172	59.812
ENSMUSG00000020048	Hsp90b1	51.5673	38.188	42.534	46.02	54.526	51.455	42.69	36.468	44.236	52.536
ENSMUSG00000020053	Igf1	2.32182	3.09	2.302	2.666	2.466	2.535	3.648	3.168	2.104	1.746
ENSMUSG00000020056	Washc3	14.5773	16.226	15.542	15.252	12.712	13.6217	11.754	12.778	10.788	14.262
ENSMUSG00000020057	Dram1	0.868182	0.704	1.02	1.016	0.868	1.82417	1.9	1.356	1.36	1.58
ENSMUSG00000020061	Mybpc1	643.605	505.568	499.484	550.37	633.746	1079.6	786.268	820.988	770.084	946.596
ENSMUSG00000020063	Sirt1	3.23818	2.146	3.044	2.794	3.152	3.53417	3.31	3.184	3.628	3.33
ENSMUSG00000020064	Herc4	8.50636	5.986	7.834	7.296	9.21	9.17917	7.088	7	5.742	9.824
ENSMUSG00000020067	Mypn	113.943	130.336	147.802	146.566	126.776	106.477	139.4	136.494	131.258	116.78
ENSMUSG00000020069	Hnrnph3	13.8964	12.086	12.134	13.06	13.256	13.9767	11.154	10.616	10.068	13.358
ENSMUSG00000020070	Rufy2	1.47091	2.042	1.174	1.282	1.946	1.60167	3.174	3.412	2.682	1.972
ENSMUSG00000020072	Pbld2	0.58	0.462	0.49	0.45	0.478	0.6325	0.472	0.528	0.386	0.496
ENSMUSG00000020074	Ccar1	8.09182	8.206	9.114	8.268	9.55	8.41167	11.706	10.376	13.872	9.056
ENSMUSG00000020075	Ddx21	25.85	20.406	24.652	23.5	28.856	20.7783	22.274	18.984	23.06	24.926
ENSMUSG00000020076	Ddx50	23.3818	21.588	22.206	23.018	25.768	23.5442	22.36	22.134	23.404	26.016
ENSMUSG00000020077	Srgn	12.0573	9.718	12.658	15.194	14.184	12.9158	13.116	11.384	13.86	11.792
ENSMUSG00000020078	Vps26a	21.9464	19.826	22.662	22.66	22.09	24.1925	23.206	21.798	23.186	26.444
ENSMUSG00000020079	Supv3l1	9.49636	10.11	9.21	9.986	9.828	10.5825	9.79	9.968	9.796	8.76
ENSMUSG00000020083	Fam241b	1.67909	1.67	1.278	1.122	0.96	0.759167	0.574	0.46	0.268	0.856
ENSMUSG00000020085	Aifm2	10.0509	11.098	11.046	12.968	10.89	10.745	16.274	13.13	16.4	11.872
ENSMUSG00000020086	H2afy2	0.488182	0.46	0.482	0.418	0.288	0.494167	0.63	0.534	0.608	0.518
ENSMUSG00000020087	Tysnd1	8.79455	16.48	14.45	12.828	8.068	7.28333	13.136	14.444	11.068	7.17
ENSMUSG00000020088	Sar1a	70.7882	59.476	73.522	71.894	74	81.0592	77.834	68.504	77.264	88.444
ENSMUSG00000020089	Ppa1	25.1518	18.788	19.686	22.32	26.086	23.4492	18.248	16.366	17.904	24.734
ENSMUSG00000020091	Eif4ebp2	59.36	82.578	82.114	79.786	55.508	48.4725	79.538	79.116	77.838	53.63
ENSMUSG00000020092	Pald1	2.06273	2.05	2.062	2.164	1.998	2.03833	2.356	2.906	1.968	2.432
ENSMUSG00000020097	Sgpl1	3.00909	2.398	3.028	3.022	2.64	3.33083	3.814	3.268	3.474	3.87
ENSMUSG00000020099	Unc5b	0.545455	0.618	0.522	0.596	0.446	0.5175	0.706	0.63	0.78	0.532
ENSMUSG00000020100	Slc29a3	0.884545	1.16	1.026	0.97	0.816	0.805833	1.032	0.74	0.772	0.618
ENSMUSG00000020101	Vsir	5.21545	7.118	7.32	7.034	6.122	4.25583	7.972	6.28	7.034	4.604
ENSMUSG00000020102	Slc16a7	0.249091	0.174	0.35	0.256	0.154	0.21	0.23	0.22	0.232	0.2
ENSMUSG00000020105	Lrig3	0.946364	1.014	0.682	0.854	0.716	0.976667	1.156	1.032	0.948	1.204
ENSMUSG00000020107	Anapc16	41.2445	44.024	46.236	50.252	38.864	35.8775	45.508	38.164	47.474	44.008
ENSMUSG00000020108	Ddit4	133.269	93.422	164.566	170.302	118.054	119.272	130.422	135.384	192.468	108.956
ENSMUSG00000020109	Dnajb12	43.0955	46.328	50.342	49.864	43.608	36.1317	42.614	42.264	40.572	38.27
ENSMUSG00000020111	Micu1	27.84	27.566	28.316	29.53	26.324	29.1475	26.484	28.738	25.172	27.588
ENSMUSG00000020114	Cand1	2.36636	2.35	3.316	3.284	2.588	2.39417	3.128	4.166	3.318	2.132
ENSMUSG00000020115	Tbk1	13.0482	11.846	13.784	11.832	18.988	9.095	12.164	9.1	11.672	11.042
ENSMUSG00000020116	Pno1	27.0927	19.26	21.816	22.912	25.638	26.0708	19.532	19.504	19.462	25.744
ENSMUSG00000020120	Plek	0.44	0.292	0.418	0.454	0.638	0.595	0.662	0.576	0.596	0.574
ENSMUSG00000020121	Srgap1	0.190909	0.214	0.192	0.212	0.17	0.19	0.346	0.29	0.274	0.202
ENSMUSG00000020122	Egfr	2.56273	2.624	3.222	3.014	2.968	2.61083	4.26	3.502	4.79	3.038
ENSMUSG00000020123	Avpr1a	0.316364	0.244	0.268	0.348	0.252	0.493333	0.488	0.35	0.466	0.502
ENSMUSG00000020124	Usp15	61.2991	54.182	61.204	60.738	63.772	70.3325	63.904	69.16	59.972	66.418
ENSMUSG00000020128	Vps54	10.1545	7.49	8.916	9.354	10.398	9.54917	7.714	7.634	8.608	10.686
ENSMUSG00000020130	Tbc1d15	49.7036	31.288	36.874	31.474	61	28.0667	39.042	28.48	40.852	39.542
ENSMUSG00000020131	Pcsk4	0.512727	0.702	0.588	0.698	0.544	0.518333	0.922	1.162	1.132	0.846
ENSMUSG00000020132	Rab21	17.8336	14.618	15.258	15.124	16.646	17.7458	16.254	15.692	16.17	18.998
ENSMUSG00000020133	2310011J03Rik	3.78545	4.554	3.876	4.084	3.428	3.23583	3.69	3.426	3.408	3.18
ENSMUSG00000020134	Peli1	6.64364	5.112	6.462	6.942	7.288	5.45917	6.226	6.662	7.734	5.89
ENSMUSG00000020135	Apc2	0.057	0.13	0.062	0.056	0.068	0.0558333	0.196	0.166	0.096	0.064
ENSMUSG00000020137	Thap2	1.81273	1.72	1.592	1.638	1.77	1.3325	1.41	1.488	2.102	1.256
ENSMUSG00000020142	Slc1a4	0.205455	0.254	0.266	0.222	0.22	0.3	0.356	0.29	0.338	0.302
ENSMUSG00000020143	Dock2	0.392727	0.364	0.646	0.726	0.83	0.325	0.34	0.298	0.25	0.232
ENSMUSG00000020149	Rab1a	49.9118	46.464	49.886	48.54	46.394	50.2858	46.448	43.778	41.614	51.254
ENSMUSG00000020150	Gamt	3.97273	3.654	3.354	3.522	3.446	2.46167	2.33	3.446	2.388	2.076
ENSMUSG00000020151	Ptprr	0.401818	0.302	0.282	0.254	0.198	0.3925	0.296	0.358	0.23	0.27
ENSMUSG00000020152	Actr2	12.4082	7.842	8.626	8.454	12.514	11.3375	7.97	7.56	7.514	11.42
ENSMUSG00000020153	Ndufs7	198.215	214.456	186.708	203.234	173.53	153.376	175.834	176.554	186.312	162.608
ENSMUSG00000020154	Ptprb	6.50182	6.678	8.166	7.312	6.758	7.41833	9.946	9.398	9.808	8.054
ENSMUSG00000020155	Kcnmb1	0.189091	0.202	0.178	0.202	0.208	0.209167	0.234	0.18	0.132	0.156
ENSMUSG00000020156	Pwwp3a	4.35545	4.442	4.094	3.77	3.544	4.49583	5.402	5.524	4.272	4.15
ENSMUSG00000020160	Meis1	0.755455	0.882	0.716	0.638	0.714	0.9325	0.852	0.72	0.77	0.55
ENSMUSG00000020163	Uqcr11	487.798	517.45	447.074	496.084	468.192	371.658	413.634	402.334	420.6	353.044
ENSMUSG00000020166	Cnot2	13.3891	12.64	14.322	13.446	13.968	13.7208	12.778	12.678	13.138	13.002
ENSMUSG00000020167	Tcf3	6.71091	8.842	8.242	7.66	7.252	4.05833	6.382	5.284	5.388	3.924
ENSMUSG00000020169	Best3	1.99364	1.916	2.62	2.026	2	1.82	2.682	1.948	2.67	1.784
ENSMUSG00000020170	Frs2	3.39818	3.286	3.828	2.942	3.264	3.25583	4.11	3.958	4.05	3.142
ENSMUSG00000020171	Yeats4	8.97636	7.474	7.554	7.98	9.06	7.16333	5.606	6.18	5.948	7.052
ENSMUSG00000020173	Cobl	54.62	54.766	53.12	53.76	51.192	47.8975	39.508	46.458	38.502	42.278
ENSMUSG00000020175	Rab36	0.115455	0.14	0.2	0.192	0.12	0.1825	0.26	0.264	0.0575	0.098
ENSMUSG00000020176	Grb10	6.58818	6.266	6.656	6.73	5.97	9.80333	8.998	8.998	9.596	8.384
ENSMUSG00000020178	Adora2a	0.655455	0.58	0.42	0.642	0.474	0.3225	0.582	0.3	0.366	0.476
ENSMUSG00000020180	Snrpd3	66.21	65.804	58.086	63.512	61.068	61.5983	55.862	56.168	50.706	55.8
ENSMUSG00000020181	Nav3	0.541818	0.53	0.772	0.45	0.54	0.821667	1.4	1.146	1.218	0.572
ENSMUSG00000020182	Ddc	0.185	0.235	0.19	0.29	0.146	0.550833	0.256	0.458	0.5025	0.454
ENSMUSG00000020183	Cpm	1.51545	1.346	2.238	2.24	1.65	1.89917	2.856	2.628	3.746	2.762
ENSMUSG00000020184	Mdm2	30.3009	24.814	26.57	26.654	33.926	22.055	21.572	20.076	22.598	22.334
ENSMUSG00000020185	E2f7	0.111818	0.198	0.184	0.366	0.232	0.170833	0.146	0.39	0.18	0.242
ENSMUSG00000020186	Csrp2	3.78727	3.8	5.05	4.404	3.332	4.31167	4.068	4.732	4.498	4.476
ENSMUSG00000020189	Osbpl8	3.68273	3.132	3.38	2.73	4.072	4.035	5.388	4.142	5.612	4.516
ENSMUSG00000020190	Mknk2	236.425	236.46	317.796	324.422	303.446	196.317	301.252	240.312	314.464	306.862
ENSMUSG00000020196	Cabin1	3.02727	3.604	3.478	3.676	3.066	2.61417	3.526	2.97	3.18	2.624
ENSMUSG00000020198	Ap3d1	15.2745	15.092	17.566	18.648	15.332	13.5825	16.812	17.33	17.824	15.534
ENSMUSG00000020205	Phlda1	3.08182	3.168	4.104	4.996	3.236	2.60667	3.052	3.618	3.688	2.304
ENSMUSG00000020211	Sf3a2	26.2464	29.39	28.418	29.62	28.148	18.8125	25.752	23.402	25.766	19.666
ENSMUSG00000020212	Mdm1	1.31091	1.466	1.38	1.898	1.252	1.95667	1.65	1.71	1.922	2.266
ENSMUSG00000020216	Jsrp1	262.785	301.786	254.672	261.78	236.546	217.6	231.86	239.632	222.258	193.068
ENSMUSG00000020218	Wif1	1.35	1.004	1.032	1.362	1.236	2.1875	2.122	1.868	2.45	1.836
ENSMUSG00000020219	Timm13	57.9427	50.854	46.806	52.248	53.146	34.3917	36.04	40.578	37.12	34.804
ENSMUSG00000020220	Vps13d	23.8191	22.484	22.584	24.316	24.344	27.2225	25.536	23.198	27.258	26.062
ENSMUSG00000020224	Llph	19.8	21.766	19.778	22.144	21.102	15.34	18.626	18.12	18.422	16.342
ENSMUSG00000020225	Tmbim4	30.3936	31.344	30.692	32.006	24.822	27.6842	33.494	32.498	30.762	30.174
ENSMUSG00000020227	Irak3	2.12364	2.16	3.216	4	2.688	2.33083	3.654	3.042	4.384	2.77
ENSMUSG00000020228	Helb	1.71636	2.198	2.068	1.31	2.272	1.79833	2.57	2.47	2.64	1.64
ENSMUSG00000020230	Prmt2	1.42182	1.38	1.354	1.244	1.032	1.17583	1.366	1.284	0.894	0.9
ENSMUSG00000020231	Dip2a	1.15182	1.186	1.108	1.036	1.182	1.13583	1.596	1.272	1.236	1.476
ENSMUSG00000020232	Hmg20b	8.76636	10.556	9.38	8.566	8.068	7.69333	9.79	9.15	10.212	7.558
ENSMUSG00000020235	Fzr1	5.98182	7.258	6.44	6.556	5.112	4.59083	6.078	6.534	5.644	5.37
ENSMUSG00000020238	Ncln	26.6255	30.526	29.254	33.832	25.07	23.5075	26.348	25.41	22.776	21.312
ENSMUSG00000020241	Col6a2	9.70545	11.706	11.528	11.356	9.298	9.1325	13.106	12.066	10.254	7.316
ENSMUSG00000020246	Hcfc2	9.82636	9.412	9.31	10.446	8.85	9.82583	8.66	9.118	7.962	9.182
ENSMUSG00000020248	Nfyb	9.43	9.954	9.37	9.606	8.86	11.5267	12.03	13.064	10.862	11.67
ENSMUSG00000020250	Txnrd1	44.4636	38.418	39.716	37.298	47.144	26.8092	28.482	25.22	29.456	28.942
ENSMUSG00000020251	Glt8d2	0.896364	0.936	0.77	0.95	1.16	0.7	0.5	0.652	0.384	0.662
ENSMUSG00000020253	Ppm1m	1.79636	1.536	1.258	1.82	1.81	1.60083	1.504	1.58	1.552	1.52
ENSMUSG00000020255	D10Wsu102e	0.0736364	0.088	0.088	0.08	0.072	0.0866667	0.09	0.096	0.092	0.086
ENSMUSG00000020256	Aldh1l2	0.985455	0.946	0.878	0.986	0.914	1.26083	1.132	1.03	1.106	1.01
ENSMUSG00000020257	Wdr82	8.73727	6.918	8.552	7.406	9.348	6.36583	6.988	5.548	7.302	6.402
ENSMUSG00000020258	Glyctk	0.174545	0.286	0.386	0.308	0.142	0.285	0.222	0.412	0.294	0.318
ENSMUSG00000020260	Pofut2	11.09	12.61	10.92	11.966	11.32	8.31917	9.212	9.094	8.672	7.972
ENSMUSG00000020261	Slc36a1	1.58273	1.984	1.864	1.554	1.398	1.48583	2.006	1.734	2.036	1.296
ENSMUSG00000020262	Adarb1	3.10273	2.906	3.634	3.628	4.022	2.9025	4.252	3.81	4.784	4.63
ENSMUSG00000020263	Appl2	22.6255	20.002	20.256	21.582	19.824	21.4825	19.272	19.004	16.624	22.488
ENSMUSG00000020264	Slc36a2	0.690909	0.664	0.644	1.018	0.622	1.47417	1.802	1.114	1.268	1.162
ENSMUSG00000020265	Sumo3	47.58	60.842	51.032	54.968	56.94	39.1558	45.398	43.456	57.484	37.15
ENSMUSG00000020267	Hint1	98.9336	94.24	99.154	99.98	82.138	73.4258	74.002	73.144	76.612	72.26
ENSMUSG00000020268	Lyrm7	4.60091	7.61	3.834	8.206	3.92	6.81417	7.16	7.638	5.478	6.108
ENSMUSG00000020271	Fbxw11	16.7436	13.612	15.77	15.284	15.784	15.2617	14.922	13.812	15.2	16.552
ENSMUSG00000020272	Stk10	1.20545	1.066	1.328	1.228	1.422	0.934167	1.22	1.012	0.958	0.856
ENSMUSG00000020273	Papolg	1.72091	1.466	1.548	1.544	1.626	1.8175	1.978	1.98	1.872	1.746
ENSMUSG00000020275	Rel	0.902727	0.794	1.054	1.02	0.858	1.035	1.674	1.6	1.892	1.218
ENSMUSG00000020277	Pfkl	2.50182	2.34	2.5	2.756	2.156	2.1225	2.738	2.248	2.544	2.502
ENSMUSG00000020280	Pus10	5.65727	5.036	5.344	5.588	5.456	6.55333	7.54	7.43	5.786	6.158
ENSMUSG00000020282	Rhbdf1	10.9355	12.412	13.338	14.436	12.306	10.0175	17.416	15.1	15.832	12.066
ENSMUSG00000020283	Pex13	6.64636	6.018	5.48	5.266	6.004	7.47	6.214	5.612	6.826	7.446
ENSMUSG00000020284	1810043G02Rik	3.78	3.43	4.12	3.64	3.898	3.43833	2.986	2.986	3.166	3.372
ENSMUSG00000020287	Mpg	2.08455	1.976	2.186	2.104	2.566	2.185	2.064	1.834	1.748	2.304
ENSMUSG00000020288	Ahsa2	17.1664	15.808	17.638	17.794	21.666	12.7958	11.512	11.972	8.59	11.348
ENSMUSG00000020289	Nprl3	14.6127	14.726	16.28	18.436	12.89	10.9658	12.004	11.194	9.142	10.956
ENSMUSG00000020290	Xpo1	6.14091	4.738	4.5	4.272	5.292	6.25833	4.936	5.376	5.032	5.996
ENSMUSG00000020300	Cpeb4	15.8091	11.638	13.24	9.92	13.348	16.5775	20.668	18.12	18.974	13.62
ENSMUSG00000020303	Stc2	0.919091	1.932	1.434	1.284	1.016	3.07	3.558	3.366	3.476	2.678
ENSMUSG00000020305	Asb3	3.07909	2.15	2.64	2.41	3.008	2.5775	1.774	1.584	1.484	1.91
ENSMUSG00000020307	Cdc34	236.374	358.642	300.232	323.988	229.252	210.183	256.2	251.758	244.192	213.332
ENSMUSG00000020308	Tpgs1	11.2136	12.718	10.732	11.944	11.276	7.54583	8.258	9.032	8.498	7.446
ENSMUSG00000020309	Chac2	4.42273	3.724	3.64	4.02	4.022	5.20417	3.134	3.66	2.626	4.176
ENSMUSG00000020311	Erlec1	16.3218	17.086	15.29	15.536	17.476	20.4858	19.146	17.756	16.374	20.96
ENSMUSG00000020312	Shc2	1.97636	2.19	1.826	2.318	1.874	1.78	1.95	2.008	2.084	1.738
ENSMUSG00000020315	Sptbn1	38.9309	36.198	43.454	43.114	47.856	36.4983	42.432	37.08	38.354	39.246
ENSMUSG00000020319	Wdpcp	0.68	0.64	0.76	0.776	0.754	0.7425	0.772	0.87	0.548	0.986
ENSMUSG00000020321	Mdh1	259.597	225.562	209.634	230.83	242.502	301.688	278.684	260.63	285.85	292.754
ENSMUSG00000020325	Fstl3	1.43818	1.872	1.78	2.758	1.714	1.32333	2.618	1.858	2.498	1.756
ENSMUSG00000020326	Ccng1	180.943	189.336	170.548	165.198	199.4	206.07	194.876	205.974	204.866	195.976
ENSMUSG00000020327	Fgf22	0.164	0.133333	0.15	0.224	0.238	0.153636	0.264	0.1475	0.216	0.234
ENSMUSG00000020328	Nudcd2	17.7636	16.708	15.926	15.672	14.978	13.795	14.094	11.838	10.656	12.492
ENSMUSG00000020329	Polrmt	17.1745	22.582	23.54	22.068	18.472	15.37	17.684	18.24	18.132	15.072
ENSMUSG00000020331	Hcn2	0.34	0.248	0.394	0.362	0.25	0.219167	0.244	0.222	0.196	0.202
ENSMUSG00000020333	Acsl6	7.58273	6.434	7.362	7.042	7.002	9.285	12.6	10.03	14.32	15.072
ENSMUSG00000020334	Slc22a4	1.42727	0.95	1.564	1.218	2.4	1.31167	1.926	1.248	1.288	1.636
ENSMUSG00000020335	Zfp354b	1.63455	1.306	1.202	1.176	1.464	1.01667	0.848	0.638	0.832	0.734
ENSMUSG00000020340	Cyfip2	0.868182	0.92	0.894	1.098	1.034	1.31333	1.944	2.002	2.312	1.158
ENSMUSG00000020346	Mgat1	9.83182	11.612	11.45	11.016	9.73	9.38833	12.452	15.306	12.322	8.372
ENSMUSG00000020349	Ppp2ca	27.85	21.934	25.47	26.384	26.598	31.9725	27.822	26.384	29.628	33.842
ENSMUSG00000020354	Sgcd	2.03727	3.452	2.874	1.862	2.566	4.44333	8.302	8.344	7.282	4.666
ENSMUSG00000020357	Flt4	1.03364	1.242	1.396	1.578	1.226	0.9575	1.744	1.314	1.78	1.274
ENSMUSG00000020358	Hnrnpab	95.8009	83.538	82.966	91.818	102.42	73.2567	61.02	55.576	59.92	70.628
ENSMUSG00000020359	Phykpl	8.68818	9.304	9.52	9.368	9.022	8.895	10.436	10.402	8.95	9.322
ENSMUSG00000020361	Hspa4	68.4836	57.136	64.026	68.814	78.75	64.3308	56.222	53.508	57.062	64.684
ENSMUSG00000020362	Cnot6	2.14182	1.622	1.674	1.66	2.022	2.8825	2.47	2.712	2.632	2.678
ENSMUSG00000020363	Gfpt2	4.73636	3.93	9.028	6.468	3.612	3.90833	6.5	5.474	5.65	2.67
ENSMUSG00000020364	Zfp354a	2.48455	1.882	1.94	2.192	2.81	2.32083	1.784	2.03	2.002	2.034
ENSMUSG00000020366	Mapk9	13.6936	13.288	14.432	13.686	14.644	13.6508	13.336	12.918	12.408	13.788
ENSMUSG00000020368	Canx	45.4718	42.814	47.678	45.712	48.32	51.925	55.37	46.074	53.006	53.39
ENSMUSG00000020372	Rack1	241.17	238.528	253.228	258.604	232.928	202.767	232.196	224.108	232.488	223.95
ENSMUSG00000020374	Rasgef1c	0.238182	0.21	0.172	0.268	0.404	0.268182	0.31	0.276	0.3	0.242
ENSMUSG00000020375	Rufy1	13.0782	13.216	14.32	13.246	12.898	13.3433	11.962	12.766	10.582	12.416
[truncated: 13,609 more rows]

## Sheet: Standard error
Ensembl ID	Name	WT mice at 0 min	WT mice at 20 min	WT mice at 60 min	WT mice at 120 min	WT mice at 240 min	ob/ob mice at 0 min	ob/ob mice at 20 min	ob/ob mice at 60 min	ob/ob mice at 120 min	ob/ob mice at 240 min
ENSMUSG00000000001	Gnai3	0.59032	1.81766	1.18226	0.778974	0.251285	1.00964	1.31348	0.852845	0.929443	0.656597
ENSMUSG00000000028	Cdc45	0.267563	0.358441	0.254558	0.362326	0.370858	0.320654	0.154091	0.233187	0.237369	0.0757364
ENSMUSG00000000031	H19	46.588	97.7424	93.4517	87.8151	105.727	127.698	44.9616	174.259	194.766	100.71
ENSMUSG00000000049	Apoh	0.181422	0.305771	0.0941063	0.210876	0.163658	0.435401	0.312115	0.137492	0.277532	0.51761
ENSMUSG00000000056	Narf	3.38014	3.08415	4.06184	3.07663	3.41073	2.76803	4.37476	3.70422	2.61206	2.36001
ENSMUSG00000000058	Cav2	0.68212	2.11454	1.77923	1.55873	0.516666	1.43004	2.40633	1.11389	1.24723	0.90511
ENSMUSG00000000078	Klf6	2.0405	2.28788	2.09432	1.38605	2.75874	3.20847	5.19741	1.53892	1.96504	1.18296
ENSMUSG00000000085	Scmh1	2.41302	2.15582	3.86954	2.77595	1.10364	2.59467	3.83829	2.54694	1.61962	1.81182
ENSMUSG00000000088	Cox5a	55.7816	56.4988	81.4045	59.3776	42.8364	66.9045	33.1511	41.774	67.1925	37.3116
ENSMUSG00000000093	Tbx2	0.168297	0.233632	0.146342	0.155615	0.204998	0.199931	0.455956	0.137346	0.342987	0.380494
ENSMUSG00000000094	Tbx4	0.220787	0.254055	0.234214	0.290475	0.103034	0.212229	0.218852	0.217936	0.121326	0.19966
ENSMUSG00000000120	Ngfr	0.330509	0.239716	0.603059	0.257915	0.126396	0.170218	0.213972	0.403138	0.156384	0.0936803
ENSMUSG00000000126	Wnt9a	0.714415	0.556467	0.168119	0.276622	0.347793	0.595299	0.449311	0.359922	0.274416	0.657462
ENSMUSG00000000127	Fer	0.400304	0.559657	0.519654	0.168808	0.33271	0.601518	0.413599	0.15263	0.357804	0.507267
ENSMUSG00000000131	Xpo6	1.34993	2.93792	1.01883	0.945664	2.16882	0.967402	1.53148	1.34078	1.19669	0.96122
ENSMUSG00000000134	Tfe3	1.37453	0.412	1.173	0.678074	0.668892	0.855906	1.28494	0.999252	0.774839	0.881739
ENSMUSG00000000142	Axin2	0.295976	0.532113	0.372312	0.454911	0.513443	0.512138	0.661314	0.40978	0.871711	0.42713
ENSMUSG00000000148	Brat1	0.446914	0.244835	0.33967	0.237116	0.283027	0.34448	0.40002	0.605554	0.249512	0.220817
ENSMUSG00000000149	Gna12	0.691	0.757929	0.400729	0.266938	1.14314	0.87808	0.713089	0.918991	0.309619	0.619141
ENSMUSG00000000154	Slc22a18	0.106306	0.062998	0.0711805	0.0334477	0.0542586	0.0919565	0.0483322	0.140079	0.0825967	0.0368782
ENSMUSG00000000167	Pih1d2	0.0623506	0.259073	0.12474	0.10274	0.140554	0.1683	0.073212	0.0216025	0.109858	0.0578273
ENSMUSG00000000168	Dlat	8.2705	5.33806	5.07278	7.96931	5.41229	5.96563	4.79053	5.70212	9.04316	6.11545
ENSMUSG00000000171	Sdhd	18.5008	13.5796	14.2446	15.4257	5.29707	14.8661	14.9376	13.9517	16.266	20.5093
ENSMUSG00000000183	Fgf6	0.269763	0.132151	0.379315	0.15748	0.0945727	0.264837	0.178281	0.114961	0.236254	0.151182
ENSMUSG00000000184	Ccnd2	0.362963	0.415182	0.274182	0.460765	0.298262	0.54617	0.466193	0.49415	0.325122	0.230825
ENSMUSG00000000194	Gpr107	1.20076	1.10699	1.31431	1.06402	1.7067	1.177	1.01153	1.26058	0.959116	1.49552
ENSMUSG00000000197	Nalcn	0.0351855	0.02498	0.0278568	0.0422374	0.0304138	0.0368179	0.0509902	0.0233238	0.0116619	0.0162481
ENSMUSG00000000223	Drp2	0.43503	0.693945	0.190578	0.514455	0.161567	0.520726	0.790291	0.607309	0.412049	0.115689
ENSMUSG00000000253	Gmpr	18.4657	18.6997	10.511	5.08784	11.4206	12.678	4.69091	10.3112	8.85241	12.7047
ENSMUSG00000000266	Mid2	0.264441	0.431907	0.244982	0.10373	0.261427	0.395839	0.278237	0.264832	0.198252	0.232689
ENSMUSG00000000275	Trim25	0.780213	0.873828	0.529362	0.345335	0.552181	0.492214	0.81202	0.983362	0.857088	0.198353
ENSMUSG00000000276	Dgke	0.276901	0.32695	0.240333	0.0453431	0.214849	0.195185	0.0940213	0.188531	0.224143	0.0932523
ENSMUSG00000000278	Scpep1	1.13635	0.712028	0.849456	1.14699	1.01356	0.791337	0.613012	0.412049	0.921898	0.749523
ENSMUSG00000000282	Mnt	0.627686	0.263848	0.956222	0.808589	0.541014	0.694708	1.21672	0.852113	1.63236	0.408921
ENSMUSG00000000290	Itgb2	0.428813	0.409956	0.166445	0.585778	1.13815	0.421824	0.280813	0.572552	0.391438	0.241247
ENSMUSG00000000295	Hddc2	0.798663	1.15679	0.879373	0.820132	0.848655	1.408	0.701439	0.562409	0.621598	1.01105
ENSMUSG00000000296	Tpd52l1	2.20052	2.83899	1.36566	2.5287	3.34698	2.18167	2.09009	2.45973	1.62043	1.15181
ENSMUSG00000000301	Pemt	0.210686	0.457165	0.458057	1.17769	0.173966	0.292217	0.337129	0.12753	0.274299	0.336238
ENSMUSG00000000303	Cdh1	0.0862344	0.0384708	0.108333	0.0376298	0.121557	0.0413236	0.113031	0.082801	0.064	0.0547723
ENSMUSG00000000305	Cdh4	0.464141	0.308636	0.22786	0.213766	0.152656	0.47615	0.310908	0.329278	0.556597	0.216739
ENSMUSG00000000317	Bcl6b	0.507737	0.402164	0.561477	0.306268	0.278467	0.927659	1.18965	0.942456	0.292205	0.218669
ENSMUSG00000000318	Clec10a	1.01936	0.870779	0.470804	1.39063	0.612418	1.11792	0.850849	0.520092	1.21577	1.06027
ENSMUSG00000000320	Alox12	0.107065	0.125284	0.115308	0.157302	0.121392	0.281908	0.134224	0.15781	0.0881816	0.187574
ENSMUSG00000000325	Arvcf	1.59293	1.38303	2.92914	1.51708	1.36899	2.26863	1.66321	2.50454	1.95997	1.35439
ENSMUSG00000000326	Comt	2.36283	5.2253	3.6672	1.24072	1.47633	4.20062	1.81296	2.21618	1.4472	2.51624
ENSMUSG00000000339	Rtca	1.25812	2.0227	2.47098	1.65914	1.52786	1.34279	2.03033	1.59496	1.91555	0.487631
ENSMUSG00000000340	Dbt	1.61848	3.51917	1.41106	2.18633	0.439472	2.64835	1.82579	2.8226	0.792227	2.29476
ENSMUSG00000000346	Dazap2	5.54944	9.62347	5.38477	6.08765	6.93219	5.96674	4.08998	4.20217	5.69901	9.60608
ENSMUSG00000000355	Mcts1	2.66491	2.75821	3.62997	1.81668	1.5105	5.55136	2.98096	0.874634	2.20366	3.94324
ENSMUSG00000000359	Rem1	0.336918	0.300998	1.1042	0.140798	0.709806	0.212294	0.122735	0.350565	0.268581	0.279113
ENSMUSG00000000374	Trappc10	1.07814	2.01583	0.940353	0.31543	0.632949	1.48512	1.44416	0.990745	1.69248	1.23796
ENSMUSG00000000378	Ccm2	1.48248	1.02192	1.39074	0.736505	2.84791	1.29829	0.421834	0.466408	1.14657	1.37645
ENSMUSG00000000384	Tbrg4	2.71701	7.81974	4.88183	4.87707	1.2364	2.72565	4.70326	4.26545	5.79106	2.47033
ENSMUSG00000000386	Mx1	0.201935	0.00942809	0.026533	0.056734	0.0773563	0.0437721	0.0524404	0.0320156	0.0374166	0.15748
ENSMUSG00000000392	Fap	0.403132	0.177246	0.227033	0.389225	0.380663	0.647565	0.291657	0.214998	0.33829	0.185623
ENSMUSG00000000399	Ndufa9	19.7345	11.6001	16.4618	17.1247	2.27675	11.6018	7.58466	13.1239	15.4818	9.69695
ENSMUSG00000000402	Egfl6	0.109303	0.0213542	0.0462169	0.104614	0.0556417	0.0757325	0.0982649	0.145959	0.106094	0.158619
ENSMUSG00000000416	Cttnbp2	0.177564	0.217771	0.108185	0.0595315	0.320525	0.14402	0.198232	0.288236	0.228421	0.154065
ENSMUSG00000000420	Galnt1	1.51601	2.00375	2.30977	1.64988	0.851234	2.27584	2.14123	2.02347	1.60694	1.72364
ENSMUSG00000000435	Myf5	0.128636	0.0976934	0.056356	0.166012	0.152398	0.109684	0.127499	0.136821	0.142885	0.0349857
ENSMUSG00000000439	Mkrn2	3.71602	1.67799	1.72021	3.89777	2.85757	4.14992	4.31925	4.39872	3.98121	4.83483
ENSMUSG00000000440	Pparg	0.978249	0.576174	0.712926	0.806335	0.365809	0.773137	0.35814	0.462108	0.340447	0.320525
ENSMUSG00000000441	Raf1	15.192	15.4008	12.9499	6.77984	7.22894	4.06912	4.32285	4.04773	5.92418	4.04225
ENSMUSG00000000486	2022-09-01	0.314333	0.40047	0.36788	1.15479	2.89421	0.240642	0.287291	0.235253	0.578847	0.242734
ENSMUSG00000000489	Pdgfb	0.875861	1.54835	0.918795	0.756772	0.515077	1.37839	1.05684	0.93865	0.427766	1.15758
ENSMUSG00000000530	Acvrl1	0.948147	0.972576	0.717719	0.481639	1.5273	0.819893	1.07438	0.456701	0.500839	0.424829
ENSMUSG00000000531	Grasp	0.350516	0.850059	0.584103	0.583938	0.366038	0.924016	0.96344	0.244295	0.433885	0.707768
ENSMUSG00000000532	Acvr1b	3.65153	2.50801	4.09214	1.97895	3.52258	4.00123	6.09139	3.5646	6.3972	4.59812
ENSMUSG00000000538	Tom1l2	2.8187	1.8616	2.61211	1.86446	1.99793	3.29999	3.58468	4.28427	2.83964	4.83598
ENSMUSG00000000552	Zfp385a	0.598544	2.00663	0.754151	1.27895	0.416202	0.865258	1.06588	1.38169	1.70072	0.589936
ENSMUSG00000000555	Itga5	0.463629	0.365262	0.56757	0.518405	0.782856	0.724333	1.8219	0.754782	1.32042	0.730753
ENSMUSG00000000561	Wdr77	4.07879	3.81784	5.45271	2.27605	3.77963	2.52909	0.804845	1.61193	1.62623	2.95886
ENSMUSG00000000563	Atp5f1	25.2866	135.074	101.938	67.3224	23.1123	63.0108	53.8957	50.0799	80.5774	61.477
ENSMUSG00000000567	Sox9	0.397837	0.227121	0.389328	0.351932	0.222387	0.269303	0.234725	0.532819	0.415326	0.16005
ENSMUSG00000000568	Hnrnpd	5.74369	4.78297	7.87794	5.17718	4.53391	6.34513	6.83961	4.00195	4.34395	3.04202
ENSMUSG00000000579	Dynlt1c	0.505361	0.233701	0.392153	0.295459	0.242322	0.792837	0.227473	0.247839	0.334879	0.215165
ENSMUSG00000000581	C1d	1.6686	3.32644	3.60569	2.49992	1.71966	1.35589	3.43644	4.25158	3.20226	1.62433
ENSMUSG00000000594	Gm2a	0.650452	0.531428	0.66106	0.785682	0.828613	0.442721	0.815147	0.42912	0.528583	0.624276
ENSMUSG00000000600	Krit1	0.666812	0.659497	0.365623	0.267955	0.604715	0.892308	0.423462	0.719016	0.693542	0.456552
ENSMUSG00000000605	Clcn4	0.819233	1.72009	1.30596	0.885008	0.431398	1.34669	1.01645	0.762978	0.755555	1.13974
ENSMUSG00000000628	Hk2	15.6469	6.53615	21.9912	20.1712	25.8756	16.5358	64.7971	13.9999	40.5543	90.6038
ENSMUSG00000000631	Myo18a	28.3991	12.4996	13.5152	18.9065	9.41461	29.5184	16.3307	13.0673	25.758	20.1486
ENSMUSG00000000682	Cd52	2.87043	0.807034	0.778167	4.53167	12.2401	1.22647	0.297953	0.515092	0.369194	0.466922
ENSMUSG00000000686	Abhd15	0.0834506	0.0651153	0.0887694	0.0904655	0.209093	0.0648663	0.189145	0.0842378	0.0708237	0.096871
ENSMUSG00000000690	Hoxb6	0.12094	0.0366606	0.095373	0.128934	0.126016	0.0839126	0.0765245	0.102098	0.0997497	0.0798499
ENSMUSG00000000693	Loxl3	0.268501	0.251348	0.122147	0.274007	0.450022	0.22671	0.0622896	0.144831	0.347851	0.243228
ENSMUSG00000000708	Kat2b	5.31637	4.1485	4.46882	3.35981	6.10579	8.51979	4.84083	3.52757	6.18038	8.47575
ENSMUSG00000000711	Rab5b	3.50002	4.34412	5.57073	3.94544	2.6479	4.28502	4.69703	4.98493	3.0462	4.69562
ENSMUSG00000000732	Icosl	0.269493	0.172905	0.21429	0.292438	0.874986	0.189737	0.203823	0.179377	0.189589	0.207113
ENSMUSG00000000738	Spg7	4.33063	3.59145	4.259	3.18784	4.4636	5.54059	3.62849	3.47662	3.8135	5.62001
ENSMUSG00000000739	Sult5a1	0.545162	0.338373	0.237403	0.224731	0.118254	0.484828	0.589664	0.161938	0.588218	0.229382
ENSMUSG00000000740	Rpl13	39.4838	64.4436	75.7041	22.8917	33.0828	47.0724	29.4439	53.2751	40.4045	51.8248
ENSMUSG00000000743	Chmp1a	6.99533	8.62635	17.8359	5.04354	2.2622	6.13061	3.94517	7.96073	5.60684	6.38259
ENSMUSG00000000751	Rpa1	2.55592	2.78592	1.68393	1.21029	2.16135	1.92987	1.06035	2.92262	2.54827	1.3312
ENSMUSG00000000753	Serpinf1	26.1649	17.4933	25.2505	14.7312	10.9239	14.6769	8.85739	19.5045	23.5516	5.33824
ENSMUSG00000000759	Tubgcp3	0.853259	1.42968	0.913039	0.963004	0.437785	0.847232	1.29987	0.691277	1.7593	1.27244
ENSMUSG00000000776	Polr3d	1.77529	3.23027	2.75209	5.23956	5.28714	2.95323	1.36165	2.13755	3.59903	2.251
ENSMUSG00000000782	Tcf7	0.456664	0.0756307	0.116379	0.784337	2.11063	0.0814964	0.0765768	0.0831865	0.101784	0.0588558
ENSMUSG00000000787	Ddx3x	7.07619	13.8618	10.8767	3.36552	4.84044	10.6799	5.62015	5.93762	9.75173	6.66395
ENSMUSG00000000794	Kcnn3	0.148586	0.331988	0.360699	0.135292	0.158038	0.48465	0.547891	0.614928	0.124258	0.314096
ENSMUSG00000000804	Usp32	1.36721	1.44201	1.74978	0.97034	1.19059	1.39307	1.6647	1.46839	1.41344	0.669955
ENSMUSG00000000805	Car4	1.16721	1.51727	1.65316	0.954777	1.139	1.56126	0.483198	0.448179	1.6848	2.02157
ENSMUSG00000000811	Txnrd3	0.30066	0.575201	0.369454	0.30044	0.391479	0.226205	0.417833	0.308584	0.298624	0.40978
ENSMUSG00000000823	Zfp512b	1.05793	0.629012	1.08789	0.60278	0.664572	0.956645	1.09	0.268403	0.762978	0.709129
ENSMUSG00000000826	Dnajc5	1.90115	1.70526	0.882075	1.60629	0.928254	1.88679	1.1954	2.32597	2.08515	1.17913
ENSMUSG00000000827	Tpd52l2	4.26112	8.13045	6.98269	3.07608	4.01569	3.35976	4.01251	2.7754	2.35999	5.0788
ENSMUSG00000000838	Fmr1	0.597769	0.520331	0.447857	0.214234	0.593889	1.08851	0.632721	0.264469	0.757057	0.830253
ENSMUSG00000000876	Pxmp4	1.28688	1.49259	0.938544	1.08701	0.861338	1.75615	1.29427	1.13694	0.829458	1.26322
ENSMUSG00000000881	Dlg3	0.123536	0.171231	0.170247	0.110526	0.16378	0.295691	0.168831	0.178281	0.203116	0.156895
ENSMUSG00000000884	Gnb1l	0.239366	0.800865	0.440109	0.336	0.620793	0.492773	0.764659	0.611739	0.181505	0.065238
ENSMUSG00000000901	Mmp11	0.673301	0.358909	0.158063	0.373395	0.518536	0.357315	0.426033	0.591723	0.653697	0.391479
ENSMUSG00000000902	Smarcb1	1.73206	2.84451	2.15208	2.13249	2.32491	1.72052	0.520323	0.486621	0.84089	1.46179
ENSMUSG00000000915	Hip1r	0.704831	0.71159	0.8592	0.779656	1.08919	0.650723	0.491308	0.467359	0.701627	0.462472
ENSMUSG00000000916	Nsun5	0.385842	0.766358	0.294917	0.227473	0.357413	0.561736	0.255343	0.255531	0.584691	0.327622
ENSMUSG00000000934	Top1mt	1.17935	2.80608	1.27027	1.94413	0.969392	0.760159	1.19112	1.35058	1.10804	0.659958
ENSMUSG00000000938	Hoxa10	1.11533	1.08855	0.714714	0.539088	0.556079	1.02629	0.521858	1.40219	0.658131	0.767542
ENSMUSG00000000942	Hoxa4	0.65677	0.728231	0.680206	0.57116	0.339199	0.381717	0.360133	0.318145	0.572245	0.469442
ENSMUSG00000000948	Gm38393	0.141375	0.272672	0.299105	0.051923	0.232634	0.146655	0.355719	0.277532	0.101705	0.194997
ENSMUSG00000000957	Mmp14	1.67327	0.866663	1.4922	0.897699	0.690594	0.834589	1.29054	1.25518	1.14951	0.953302
ENSMUSG00000000958	Slc7a7	0.287761	0.164	0.0835225	0.370319	0.160424	0.152977	0.174631	0.295337	0.265285	0.0963328
ENSMUSG00000000959	Oxa1l	3.28865	3.57898	4.54171	2.33331	2.88377	2.37785	1.69332	3.04454	2.17098	2.78108
ENSMUSG00000000976	Heatr6	0.378276	0.742709	0.507283	0.477242	0.321397	0.226194	0.56216	0.447124	0.383698	0.148324
ENSMUSG00000001014	Icam4	0.272939	0.210713	0.190746	0.168	0.147377	0.167984	0.073212	0.10329	0.139172	0.094784
ENSMUSG00000001016	Ilf2	1.52555	2.89082	2.04856	0.913083	2.23671	1.50485	1.16453	0.89988	0.929352	1.27854
ENSMUSG00000001017	Chtop	3.80237	4.60499	4.62738	2.88199	1.65506	2.63429	1.47801	2.82711	2.98905	1.98026
ENSMUSG00000001018	Snapin	4.5902	9.50042	8.46446	4.18386	4.9082	5.32417	3.37604	3.15516	4.84343	4.33885
ENSMUSG00000001020	S100a4	3.275	3.23482	1.25944	2.41497	3.49822	3.2782	3.92541	5.509	2.9359	1.50513
ENSMUSG00000001025	S100a6	8.92408	8.61113	9.46386	13.9649	5.15149	8.04794	15.6249	14.6536	12.5765	8.44706
ENSMUSG00000001027	Scn4a	10.339	15.5831	21.0654	7.16186	7.86348	13.9402	10.0463	7.43932	6.21242	12.8923
ENSMUSG00000001029	Icam2	0.778816	0.672738	0.505553	0.767036	0.500735	0.539861	0.637388	0.121984	0.691075	0.749149
ENSMUSG00000001034	Mapk7	0.354818	0.625799	0.377412	0.819034	0.461753	0.557616	0.312832	0.422611	0.448821	0.431509
ENSMUSG00000001036	Epn2	1.07317	2.67797	2.17113	1.46393	1.7474	1.5697	2.31256	1.91412	2.10827	0.503174
ENSMUSG00000001039	B9d1	0.382964	0.348425	0.727626	0.571265	0.496653	0.406274	0.363241	0.311769	0.463957	0.337556
ENSMUSG00000001052	Sec24b	4.1553	5.42339	2.31911	5.61113	2.96362	3.70933	4.44837	3.93941	6.57059	3.00363
ENSMUSG00000001053	N4bp3	0.26867	0.600213	0.394948	0.485452	0.223464	0.336497	0.448241	0.468214	0.56947	0.397563
ENSMUSG00000001054	Rmnd5b	0.889221	0.91842	0.656951	0.816568	0.656701	0.686966	0.807307	0.798313	0.866012	0.866958
ENSMUSG00000001056	Nhp2	2.31095	5.66323	4.06388	1.56635	4.93472	1.92996	1.54923	0.9379	0.995068	1.67897
ENSMUSG00000001062	Vps9d1	0.857534	2.13239	1.00071	1.77155	0.588286	0.844269	1.22176	1.09108	1.09741	0.619839
ENSMUSG00000001065	Zfp276	0.325198	0.30509	0.782729	0.428887	0.281169	0.414852	0.350006	1.0939	0.608427	0.312692
ENSMUSG00000001082	Mfsd10	0.843508	0.882043	0.621276	3.02553	0.489939	6.55219	0.552645	0.46876	0.295594	0.505474
ENSMUSG00000001089	Luzp1	0.259558	0.443865	0.596979	0.274634	0.336416	0.504333	0.451513	0.361851	0.591662	0.332722
ENSMUSG00000001098	Kctd10	1.04211	0.841665	1.26994	1.05008	2.01914	1.03281	0.999732	1.11344	0.407892	1.41685
ENSMUSG00000001100	Poldip2	5.2601	5.64436	5.68596	2.45418	3.55985	4.60725	2.21414	3.98018	2.30114	4.55762
ENSMUSG00000001105	Ift20	1.59145	2.4195	1.7188	1.54705	2.24373	1.13515	0.708136	1.79606	0.773268	1.23235
ENSMUSG00000001119	Col6a1	2.80086	1.48438	4.18038	1.25716	0.728988	3.00731	2.82272	3.34596	2.80653	1.6438
ENSMUSG00000001120	Pcbp3	0.293964	0.219217	0.64382	0.603669	0.588034	0.474912	0.62172	0.559693	0.620883	0.188955
ENSMUSG00000001123	Lgals9	0.786451	0.413976	0.809849	1.22989	1.51394	0.86919	0.751941	0.769977	1.17892	0.918203
ENSMUSG00000001127	Araf	5.66219	7.77199	7.08859	5.52512	4.26241	4.83723	1.76999	3.33367	5.36799	7.85289
ENSMUSG00000001128	Cfp	0.438261	0.442249	0.429344	0.98575	0.655176	0.47752	0.505094	0.420019	0.774065	0.286803
ENSMUSG00000001131	Timp1	0.322955	0.408392	0.299292	0.196771	0.212923	0.443398	0.39993	0.378122	0.225513	0.437968
ENSMUSG00000001134	Uxt	5.05046	1.81479	4.08652	2.0464	2.34731	4.14495	1.48706	1.85257	3.34286	3.23373
ENSMUSG00000001138	Cnnm3	0.537009	0.459635	0.583349	0.518829	1.06314	0.546158	0.825285	1.70269	0.802795	0.517015
ENSMUSG00000001143	Lman2l	0.689789	0.743059	0.740686	0.428327	0.809914	0.549759	0.344093	0.320562	0.562871	0.941858
ENSMUSG00000001150	Mcm3ap	1.94703	0.917898	0.897093	0.910964	1.3147	1.35937	1.6853	0.6771	0.66943	0.98723
ENSMUSG00000001151	Pcnt	5.97178	8.21555	6.46076	8.58588	3.77473	2.63364	3.26957	1.50935	6.18503	2.95517
ENSMUSG00000001156	Mxd1	0.166971	0.171418	0.311191	0.172116	0.337959	0.271676	0.184	0.263165	0.175203	0.218778
ENSMUSG00000001157	Gmcl1	0.148313	0.149586	0.160922	0.124676	0.164851	0.10328	0.0704273	0.27225	0.198293	0.154195
ENSMUSG00000001158	Snrnp27	10.3387	8.68006	3.84074	3.37977	8.57146	4.48381	1.88432	2.97594	1.09576	2.62606
ENSMUSG00000001166	Oas1c	0.150801	0.0481534	0.196061	0.0685274	0.191729	0.054231	0.051923	0.13688	0.0748331	0.0162481
ENSMUSG00000001173	Ocrl	0.580255	0.842093	0.450449	0.300067	0.626335	0.644788	0.645929	0.352953	0.664632	0.350964
ENSMUSG00000001175	Calm1	14.1384	27.5065	16.8969	10.7362	13.1905	16.4917	11.0305	18.4487	17.5971	9.15596
ENSMUSG00000001211	Agpat3	5.75972	3.92742	6.1144	3.05491	4.1329	7.53151	3.68041	4.79453	5.15593	7.46614
ENSMUSG00000001227	Sema6b	0.192556	0.0994786	0.357245	0.249752	0.391684	0.293176	0.303737	0.288069	0.262785	0.412863
ENSMUSG00000001228	Uhrf1	0.0632847	0.0986712	0.154195	0.165215	0.07494	0.0684178	0.15318	0.088227	0.20566	0.0874986
ENSMUSG00000001229	Dpp9	1.26828	1.62946	2.43925	0.70848	0.768307	1.56701	1.0181	0.579047	0.587149	1.56146
ENSMUSG00000001240	Ramp2	7.48092	18.3275	12.8568	7.73224	9.53638	6.03699	7.66621	4.79973	6.81895	4.80556
ENSMUSG00000001247	Lsr	0.0766445	0.102684	0.0231517	0.112178	0.132303	0.121115	0.141619	0.106583	0.149853	0.117064
ENSMUSG00000001248	Gramd1a	1.41119	1.81847	2.31836	0.373417	1.21676	2.53347	1.24801	1.60593	1.77345	2.4001
ENSMUSG00000001249	Hpn	0.390581	2.19576	0.524732	0.936602	0.340799	0.666614	0.797461	1.41762	1.13465	0.589969
ENSMUSG00000001270	Ckb	1.12714	1.61945	0.666495	0.827236	0.240033	0.90755	1.32824	1.17933	0.64787	0.671577
ENSMUSG00000001280	Sp1	0.812531	0.815377	0.669376	0.37347	0.302298	0.912349	0.630682	0.897106	1.43344	0.419971
ENSMUSG00000001281	Itgb7	0.587033	0.389584	0.401915	0.705992	0.869736	0.261994	0.323815	0.417689	0.0752596	0.275826
ENSMUSG00000001285	Myg1	1.17589	0.754734	1.19239	0.996092	0.874414	1.03725	1.85284	0.786857	1.00079	0.74493
ENSMUSG00000001288	Rarg	0.769336	1.40331	0.42561	0.320412	0.436009	0.683916	1.67859	0.667365	1.44057	0.578584
ENSMUSG00000001289	Pfdn5	18.0876	124.137	52.4202	39.77	43.1084	36.5321	32.0254	28.1198	31.1349	12.595
ENSMUSG00000001300	Efnb2	0.284102	0.441434	0.284113	0.387845	0.242454	0.581619	0.334269	0.352	1.19503	0.264015
ENSMUSG00000001305	Rrp15	1.50435	1.69249	1.55609	0.830975	1.62462	1.20169	0.778424	0.97165	0.324	1.34994
ENSMUSG00000001313	Rnd2	0.289548	0.524198	0.209895	0.22807	0.330575	0.372928	0.286398	0.416144	0.28904	0.301423
ENSMUSG00000001323	Srr	1.1672	1.17474	1.94426	1.02776	0.651417	1.3661	0.68584	1.45962	2.08547	0.695977
ENSMUSG00000001333	Sync	2.87512	4.10404	5.25713	3.00888	1.37445	2.16291	3.82226	3.61184	2.86548	2.28614
ENSMUSG00000001334	Fndc5	3.09575	4.92579	3.46092	3.63368	3.99965	3.57066	4.23816	3.96243	4.65002	5.02251
ENSMUSG00000001348	Acp5	0.321176	0.33194	0.151658	1.27021	1.94164	1.26121	0.602508	0.257884	0.50892	0.721321
ENSMUSG00000001349	Cnn1	0.853046	0.383322	0.222297	0.879568	0.880273	0.617474	0.583219	0.74516	0.439973	0.212094
ENSMUSG00000001366	Fbxo9	4.43914	5.0696	2.09998	4.30537	5.32803	3.51685	1.87634	4.50132	5.95322	3.74667
ENSMUSG00000001376	Vps50	0.943782	1.39769	0.665955	0.840966	0.909316	1.85169	0.64552	0.72668	0.973337	1.56191
ENSMUSG00000001380	Hars	1.15887	2.2562	1.17785	1.36347	0.874414	1.38551	0.504079	1.58229	1.00771	1.16115
ENSMUSG00000001383	Zmat2	5.2998	11.8549	7.89586	2.83407	4.55601	5.65339	3.57539	3.38609	1.59776	2.26433
ENSMUSG00000001403	Ube2c	1.14879	1.88702	1.17816	0.629362	0.653373	0.997192	0.378365	0.841584	0.512796	0.350086
ENSMUSG00000001415	Smg5	2.23566	3.44172	2.45601	0.780528	2.14817	1.63473	0.835766	1.40253	1.73313	2.88618
ENSMUSG00000001416	Cct3	6.30961	7.17154	9.3527	5.77305	8.8804	3.88021	2.73935	1.30417	2.07035	3.64748
ENSMUSG00000001418	Glmp	4.28191	5.42161	5.60922	1.58271	4.69325	4.98674	1.91391	1.83643	2.02392	5.32098
ENSMUSG00000001419	Mef2d	11.2426	17.2147	8.59813	22.581	5.00764	16.2474	15.3634	16.2301	16.4765	13.3631
ENSMUSG00000001420	Tmem79	0.350648	0.421284	0.279714	0.470166	0.683023	0.466598	0.368435	0.898234	0.526688	0.453987
ENSMUSG00000001424	Snd1	2.4683	2.14184	0.683971	3.29788	3.75592	3.44409	2.47044	1.39553	2.27474	0.961303
ENSMUSG00000001435	Col18a1	0.488859	0.402363	0.718844	0.338266	0.361851	0.627201	0.757137	0.209246	0.37685	0.477133
ENSMUSG00000001436	Slc19a1	0.499896	1.55896	0.410882	0.742121	0.625377	0.67411	0.557444	0.233974	0.569119	0.499976
ENSMUSG00000001440	Kpnb1	2.00426	1.58389	2.20771	0.775319	2.07309	1.7227	3.59018	2.83939	1.60972	0.84481
ENSMUSG00000001441	Npepps	2.14316	1.43774	2.10357	0.735054	1.61171	1.38231	2.02265	0.729427	1.17082	1.19155
ENSMUSG00000001444	Tbx21	0.0843448	0.0874986	0.0132665	0.0624179	0.0524934	0.0962924	0.0257682	0.11342	0.0778888	0.0463033
ENSMUSG00000001445	Mrpl10	2.86958	3.36192	2.90456	1.10197	1.77956	1.60721	0.471873	1.60923	1.95347	2.11693
ENSMUSG00000001467	Cyp51	0.218485	0.178326	0.0818291	0.0943186	0.164268	0.245508	0.148405	0.205076	0.373524	0.133656
ENSMUSG00000001472	Tcf25	12.9093	15.5747	9.50275	13.851	26.7047	16.4405	30.7477	12.9811	13.2808	5.29423
ENSMUSG00000001473	Tubb6	2.30975	2.12209	2.54382	2.01321	2.54599	2.01595	3.37252	2.39188	1.68352	1.85233
ENSMUSG00000001482	Def8	1.17828	1.36246	1.08027	0.330853	1.46659	2.05223	0.540296	1.69005	2.24452	1.83639
ENSMUSG00000001493	Meox1	0.344913	0.128374	0.258349	0.244409	0.0729383	0.187098	0.257014	0.170364	0.174402	0.161245
ENSMUSG00000001506	Col1a1	6.37259	2.92693	12.4527	5.68391	3.82698	5.54752	6.55027	10.743	7.66083	2.0395
ENSMUSG00000001507	Itga3	0.22515	0.150147	0.122082	0.261182	0.44866	0.457317	0.356281	0.186505	0.370653	0.396706
ENSMUSG00000001508	Sgca	19.4693	35.833	27.4303	36.8153	15.5241	34.292	25.1878	21.3557	23.2293	42.4837
ENSMUSG00000001517	Foxm1	0.0656185	0.0551362	0.0702567	0.0838093	0.0756637	0.0847013	0.0851822	0.0808455	0.0785875	0.059127
ENSMUSG00000001518	Itfg2	1.59338	1.80944	2.56802	2.36469	2.11931	2.5037	1.21743	3.03422	2.79866	1.07865
ENSMUSG00000001520	Nrip2	0.160927	0.221594	0.124161	0.0876356	0.173159	0.217671	0.235253	0.218504	0.266278	0.238579
ENSMUSG00000001521	Tulp3	0.862344	1.45241	1.17107	0.240915	0.66864	0.636677	0.503706	0.526521	0.40005	0.574749
ENSMUSG00000001524	Gtf2h4	1.27117	1.11855	0.911469	0.938786	0.490934	1.0175	1.09647	0.976565	1.43701	0.609085
ENSMUSG00000001525	Tubb5	1.71423	2.19141	2.43049	1.08844	1.99076	1.58388	1.26272	1.05358	1.21365	1.80473
ENSMUSG00000001542	Ell2	2.26087	3.05797	4.25203	2.88211	3.83589	9.55113	4.01736	3.1911	2.07195	2.93401
ENSMUSG00000001552	Jup	4.4985	10.7296	6.68625	6.16183	1.91931	8.31797	8.78799	11.0095	6.70939	5.88024
ENSMUSG00000001555	Fkbp10	0.489906	0.523397	0.304473	0.518243	0.428747	0.501404	0.373952	0.247111	0.332445	0.544478
ENSMUSG00000001558	Klhl10	0.0788923	0.0334477	0.0216025	0.0141421	0.0262467	0.0652902	0.0262467	0.0411825	0.0169967	0.0483322
ENSMUSG00000001569	Nom1	1.97707	1.51107	1.54265	2.20366	0.694654	1.29579	1.56645	0.989505	1.86609	1.20026
ENSMUSG00000001576	Ergic1	1.67886	2.78595	1.52354	1.78781	1.60931	1.46986	0.882587	1.4679	1.61838	1.44376
ENSMUSG00000001604	Tcea3	15.6532	39.2328	22.159	12.8304	12.0212	24.2126	20.9666	17.6152	13.1577	14.4639
ENSMUSG00000001627	Ifrd1	18.3371	10.522	15.4723	9.26977	32.0801	34.7723	8.37786	11.7508	26.1284	13.7235
ENSMUSG00000001630	Stk38l	0.363077	0.620045	0.349663	0.193639	0.286175	0.47279	0.28369	0.45607	0.39021	0.186333
ENSMUSG00000001632	Brpf1	0.737144	0.752675	0.625441	0.399319	0.46542	0.564828	0.600913	0.46639	0.704471	0.47077
ENSMUSG00000001642	Akr1b3	14.7328	11.8111	13.9052	10.9558	1.19648	5.86412	8.62098	7.01522	12.9326	8.42386
ENSMUSG00000001656	Hoxc11	1.11491	1.87363	0.899969	0.548197	1.01722	0.926017	0.789253	1.06137	0.595872	0.397764
ENSMUSG00000001657	Hoxc8	0.114675	0.131666	0.108738	0.160574	0.0629285	0.0884237	0.152	0.182932	0.240217	0.0816333
ENSMUSG00000001661	Hoxc6	0.522913	1.18445	1.11047	1.12945	0.203607	0.569888	0.446435	0.617854	0.600819	0.483363
ENSMUSG00000001663	Gstt1	1.27234	2.17353	0.920326	1.0703	1.1607	0.725988	0.59657	0.602176	0.614674	0.77074
ENSMUSG00000001665	Gstt3	0.335938	0.171394	0.310483	0.114123	0.168238	0.379944	0.424434	0.312179	0.260415	0.298302
ENSMUSG00000001666	Ddt	3.50811	7.33082	4.80549	1.8283	1.56993	3.27455	2.17671	4.02041	2.56806	2.43078
ENSMUSG00000001674	Ddx18	2.66408	1.47069	2.24235	3.32177	2.62527	0.919197	0.855509	1.60377	1.80445	0.576139
ENSMUSG00000001687	Ubl3	10.1979	12.1085	11.0341	3.36527	6.75354	6.48045	6.21436	4.88843	6.55418	4.5565
ENSMUSG00000001700	Gramd3	0.516532	0.704795	0.740146	0.533756	0.31715	0.471829	0.657249	0.466416	0.473143	0.622723
ENSMUSG00000001707	Eef1e1	0.781037	0.941199	1.02679	0.831177	0.668712	0.839959	1.05668	0.821681	1.7158	0.761562
ENSMUSG00000001729	Akt1	3.45296	5.96648	5.77762	2.92169	6.97522	4.19176	7.86593	4.03151	5.28658	7.88973
ENSMUSG00000001739	Cldn15	0.592291	0.46033	0.37902	0.744296	0.493356	0.470982	0.230078	0.3713	0.523259	0.71159
ENSMUSG00000001741	Il16	0.277009	0.244704	0.110887	0.422204	1.0871	0.167753	0.113912	0.213073	0.132212	0.119766
ENSMUSG00000001750	Tcirg1	1.12621	1.36007	1.32093	0.812832	0.884375	1.0971	1.11342	1.86042	1.03364	0.872298
ENSMUSG00000001751	Naglu	0.410875	0.260308	1.10328	0.532368	0.619451	0.420145	0.154738	0.441226	0.421312	0.571454
ENSMUSG00000001755	Coasy	1.20921	1.77231	1.64059	1.09014	1.75971	0.534319	1.07542	0.919948	0.594932	1.20252
ENSMUSG00000001761	Smo	0.281137	0.258565	0.10028	0.0874986	0.114298	0.322399	0.217016	0.0426146	0.260737	0.214793
ENSMUSG00000001763	Tspan33	0.149412	0.350942	0.24128	0.403386	0.294415	0.347406	0.135735	0.212509	0.444945	0.237739
ENSMUSG00000001767	Crnkl1	1.07497	1.62151	1.11665	0.436101	1.41175	0.765604	0.61821	0.882347	0.702669	0.982417
ENSMUSG00000001768	Rin2	0.563562	0.381764	0.234009	0.501175	0.406419	0.542542	0.347908	0.319462	0.278783	0.386192
ENSMUSG00000001773	Folh1	0.0346554	0.0163299	0.110995	0.156512	0.10707	0.0787886	0.15435	0.056356	0.137055	0.137608
ENSMUSG00000001774	Chordc1	3.22522	2.67411	4.19876	1.38308	1.61282	2.97425	2.31154	1.36895	1.50968	1.53919
ENSMUSG00000001783	Rtcb	2.89237	2.94597	3.78841	0.880781	2.88669	1.89463	1.03848	1.50746	1.56866	2.77094
ENSMUSG00000001785	Pwp1	1.6923	2.18042	2.30923	0.658586	0.637539	1.25662	1.09006	1.13341	0.476781	0.698839
ENSMUSG00000001786	Fbxo7	0.685438	1.26824	0.551493	0.796417	1.52632	0.766501	1.03521	1.05995	0.694971	0.884701
ENSMUSG00000001794	Capns1	18.7601	105.571	70.482	52.7894	24.2294	18.9145	35.5208	30.9958	35.3636	15.5292
ENSMUSG00000001802	Lrp3	0.380724	0.172464	0.214793	0.398898	0.574456	0.654879	0.443468	0.437648	0.852573	0.607256
ENSMUSG00000001829	Clpb	1.92924	4.11608	5.68385	2.60055	1.66056	2.4186	2.72393	4.58343	1.69258	0.48551
ENSMUSG00000001833	2022-09-07	3.59663	5.97021	2.02229	3.11047	1.68723	6.83902	2.09786	2.75002	1.84688	4.51166
ENSMUSG00000001844	Zdhhc4	2.8685	3.34796	2.44902	2.53005	2.66008	3.06878	1.67071	3.22106	1.35951	3.39376
ENSMUSG00000001847	Rac1	11.7524	23.8171	18.397	8.64233	5.68887	9.09379	9.8599	7.42686	7.79363	9.91837
ENSMUSG00000001855	Nup214	0.97578	1.5924	1.64184	0.946425	0.808792	0.97988	1.09432	1.28602	1.1305	1.01982
ENSMUSG00000001864	Aif1l	0.502652	0.766749	0.368478	0.176136	0.530863	0.297583	0.390825	0.329812	0.555374	0.172116
ENSMUSG00000001865	Cpa3	0.444381	0.363835	0.21414	0.267028	0.287235	0.435433	0.681099	0.406123	0.529702	0.200938
ENSMUSG00000001870	Ltbp1	0.508535	0.239616	0.118051	0.496967	0.274197	0.424509	0.456377	0.344871	0.236846	0.412941
ENSMUSG00000001891	Ugp2	67.775	92.7869	123.702	54.685	81.5417	103.667	61.296	29.2606	23.4624	74.497
ENSMUSG00000001909	Trmt1	3.79114	12.8049	6.71834	6.85894	5.79124	4.21274	4.74199	2.9562	4.98365	4.5258
ENSMUSG00000001910	Nacc1	0.959805	0.973727	1.30652	0.691422	0.939574	1.05998	1.38425	0.784459	0.659527	0.947679
ENSMUSG00000001911	Nfix	9.24324	17.9478	16.9317	15.3877	6.62472	14.5078	16.3734	14.6635	22.3818	14.9452
ENSMUSG00000001918	Slc1a5	1.73454	1.85219	1.03575	3.04717	2.00638	1.94383	1.8782	1.85781	1.08054	2.70977
ENSMUSG00000001924	Uba1	10.1957	13.5745	8.32984	10.6323	10.4328	7.93166	8.38636	7.01226	6.5126	5.00413
ENSMUSG00000001930	Vwf	1.03065	0.92983	0.459852	0.486226	0.760857	1.74099	1.95385	0.902366	0.814273	1.07516
ENSMUSG00000001942	Siae	0.172632	0.313917	0.28178	0.137637	0.166541	0.168564	0.169871	0.220036	0.155872	0.169068
ENSMUSG00000001943	Vsig2	0.765165	0.543713	0.321559	0.583678	0.654504	0.571467	1.02359	0.694061	0.31379	0.682126
ENSMUSG00000001946	Esam	1.86909	1.99442	2.25801	1.98156	0.790407	2.42689	3.08006	2.6927	1.41353	2.5973
ENSMUSG00000001948	Spa17	1.12356	0.586331	0.402691	0.855327	0.848024	1.12618	0.535888	0.842344	0.494668	0.78982
ENSMUSG00000001962	Fam50a	1.19954	3.79067	2.67102	2.39894	2.60906	2.23526	2.09393	0.682847	1.62135	1.92934
ENSMUSG00000001964	Emd	3.50312	16.5901	16.2405	15.1335	7.39438	2.85118	8.5241	12.9167	16.9389	10.1545
ENSMUSG00000001983	Taco1	3.60633	3.13185	1.44703	1.607	2.56464	2.59148	0.965787	2.2434	2.56042	2.32749
ENSMUSG00000001985	Grik3	0.0170561	0.0116619	0.004	0.010198	0.0233238	0.0221579	0.0305941	0.026533	0.0278568	0.0149666
ENSMUSG00000001986	Gria3	0.216715	0.118085	0.0679412	0.0769415	0.168357	0.0604612	0.191144	0.032619	0.0910824	0.0733757
ENSMUSG00000001995	Sipa1l2	0.307396	0.248322	0.444549	0.189905	0.312064	0.336336	0.843028	0.64495	0.249207	0.531526
ENSMUSG00000001998	Ap4e1	0.514666	0.807351	0.67329	0.321658	0.519423	0.5761	0.195898	0.496951	0.179666	0.134104
ENSMUSG00000001999	Blvra	1.01844	0.807703	0.540126	0.532188	0.65692	0.552969	0.531992	0.53641	1.40451	0.849621
ENSMUSG00000002006	Pdzd4	0.0447398	0.126079	0.142211	0.055857	0.0470744	0.085375	0.0932523	0.0574108	0.0711618	0.0458694
ENSMUSG00000002007	Srpk3	3.16386	1.69441	2.22725	1.38527	0.995739	3.69391	0.939204	2.49339	1.86921	2.63775
ENSMUSG00000002010	Idh3g	29.3856	78.1724	55.603	54.3582	14.5156	26.0047	44.7418	41.1005	38.3913	26.1786
ENSMUSG00000002012	Pnck	0.595458	0.315113	0.220091	0.663156	0.886079	0.38939	0.28097	0.38401	0.12627	0.240616
ENSMUSG00000002014	Ssr4	4.10465	4.59196	3.34126	2.03386	2.47893	4.44654	2.38803	3.13508	3.16953	5.12016
ENSMUSG00000002015	Bcap31	4.24187	5.19596	5.79778	3.94	2.9584	2.37701	1.21259	2.34289	2.68497	2.54153
ENSMUSG00000002017	Fam98a	1.15475	1.23267	0.627949	1.29458	0.996574	1.78123	1.50665	0.791672	1.04586	1.94624
ENSMUSG00000002020	Ltbp2	0.208588	0.0835703	0.177876	0.402592	0.671637	0.207016	0.151737	0.193391	0.16456	0.117132
ENSMUSG00000002028	Kmt2a	0.8568	1.50937	1.77468	0.238244	0.613821	0.886138	0.716614	0.825067	1.0952	0.577283
ENSMUSG00000002031	Ift46	1.60504	1.60734	1.72345	1.8795	2.7606	2.2357	0.560193	2.47006	2.85659	1.06886
ENSMUSG00000002032	Tmem25	0.151679	0.220418	0.161815	0.252079	0.162653	0.432551	0.670301	0.372097	0.483256	0.396717
ENSMUSG00000002043	Trappc6a	0.357105	0.403138	0.545344	0.569582	0.509808	0.564031	0.446632	0.267836	0.806732	0.487836
ENSMUSG00000002052	Supt6	2.95215	2.39128	3.15056	2.47143	2.18427	1.20375	1.08552	0.557013	1.46073	1.28725
ENSMUSG00000002055	Spag5	0.322272	0.0915642	0.43555	0.62307	0.516658	0.241483	0.479975	0.754957	0.349594	0.174883
ENSMUSG00000002058	Unc119	0.532521	0.902211	0.441117	0.487631	0.867995	0.617686	0.32811	0.257635	0.454955	0.768391
ENSMUSG00000002059	Rab34	0.355451	0.568415	0.134015	0.42	0.440618	0.409216	0.340176	0.440609	0.452221	0.446918
ENSMUSG00000002064	Sdf2	4.792	2.80513	4.82367	2.58367	3.66826	2.01769	1.98501	1.23841	1.80715	3.70471
ENSMUSG00000002068	Ccne1	0.0920923	0.240383	0.143583	0.331156	0.138072	0.137262	0.271219	0.1402	0.179265	0.130537
ENSMUSG00000002076	Hsf2bp	0.116987	0.0193907	0.059739	0.113243	0.822435	0.0539053	0.184	0.111714	0.139523	0.250727
ENSMUSG00000002083	Bbc3	0.307329	0.247661	0.241876	0.496282	1.12682	0.46163	0.740146	0.892112	0.571559	0.119398
ENSMUSG00000002102	Psmc3	17.6421	32.6855	31.6231	19.6407	30.6789	11.5742	6.68603	5.53248	11.9025	9.62402
ENSMUSG00000002103	Acp2	0.493187	0.993487	0.829973	0.521022	0.514875	0.394028	0.592162	1.06869	0.405887	0.407529
ENSMUSG00000002104	Rapsn	2.45101	2.64922	2.72079	1.33812	0.686691	1.63114	0.626629	0.60661	1.48242	2.00102
ENSMUSG00000002105	Slc39a13	1.10528	2.93908	1.24015	1.51372	2.52139	1.48047	0.549312	1.45131	1.33895	1.67919
ENSMUSG00000002107	Celf2	4.05732	7.768	7.962	2.30302	3.23475	3.45245	3.54293	5.03904	3.93237	2.8789
ENSMUSG00000002108	Nr1h3	0.895132	1.32011	0.672654	1.66448	1.0511	0.93029	1.17108	0.756132	1.12242	1.11302
ENSMUSG00000002109	Ddb2	0.324649	0.15028	0.336987	0.408803	0.583356	0.292456	0.388484	0.217899	0.351374	0.169541
ENSMUSG00000002111	Spi1	0.31582	0.391152	0.435587	0.751196	0.9806	0.485306	0.491837	0.35466	0.751931	0.278783
ENSMUSG00000002129	Sf3a1	0.426622	0.499183	0.307805	0.340082	0.496266	0.581126	0.529702	0.321994	0.287305	0.356236
ENSMUSG00000002147	Stat6	0.886109	0.665083	1.23077	0.637464	0.778861	1.18487	0.937763	0.957488	1.38545	0.879932
ENSMUSG00000002204	Napsa	0.348826	0.213223	0.305072	0.896424	1.53172	0.103029	0.0585235	0.0895824	0.0713364	0.0825757
ENSMUSG00000002205	Vrk3	1.9373	6.82002	6.91482	4.66818	3.65567	1.57188	3.90365	3.19599	3.41222	0.800835
ENSMUSG00000002210	Smg9	0.93149	2.31714	1.3468	1.57227	1.14096	1.18251	0.77828	0.740416	0.951117	1.17594
ENSMUSG00000002221	Paxip1	0.556358	0.647753	0.65154	0.714115	1.15782	0.825283	0.104575	0.969028	0.708915	0.768973
ENSMUSG00000002222	Rmnd5a	4.5745	11.4931	6.79588	5.62283	4.57744	9.54617	5.6297	5.15072	5.20179	5.43952
ENSMUSG00000002227	Mov10	0.214534	0.116034	0.105754	0.264983	0.12687	0.150241	0.115412	0.294306	0.0431741	0.113947
ENSMUSG00000002228	Ppm1j	1.92118	4.20088	1.04761	2.17429	2.42419	1.93637	1.6826	1.43429	2.16944	1.59376
ENSMUSG00000002233	Rhoc	3.09134	7.55884	2.01728	1.5049	1.03293	4.66734	4.00163	1.9695	1.82942	3.85519
ENSMUSG00000002249	Tead3	0.604445	0.565353	1.49091	1.08678	0.871436	0.444343	0.575166	1.49897	0.803333	0.735184
ENSMUSG00000002250	Ppard	2.50487	4.22808	3.1019	2.66016	1.65392	1.92119	1.61163	1.96013	2.03232	3.04221
ENSMUSG00000002257	Def6	0.290466	0.190326	0.437566	0.379083	1.00029	0.257466	0.39982	0.323085	0.288541	0.187979
ENSMUSG00000002265	Peg3	2.37615	1.7481	1.673	0.928711	0.777468	1.81859	2.33796	5.28676	1.42001	0.530637
ENSMUSG00000002266	Zim1	0.722903	0.803458	0.846536	0.174929	0.416336	0.341308	0.648309	0.265028	0.246625	0.0900222
ENSMUSG00000002274	Metrn	2.70955	1.68248	1.86558	2.98898	1.24537	2.1731	0.913617	1.51088	1.24246	1.60975
ENSMUSG00000002279	Lmf1	1.15556	0.584992	0.939298	0.76774	0.30787	1.27752	0.3794	0.952143	0.504008	1.52905
ENSMUSG00000002280	Narfl	1.49927	1.23424	0.831202	2.38883	1.78227	2.53662	1.23955	2.88969	2.57278	1.13055
ENSMUSG00000002289	Angptl4	1.04923	1.10246	1.4343	3.78444	2.87059	1.26974	2.02737	0.84011	2.48962	3.18998
ENSMUSG00000002297	Dbf4	0.101069	0.0993982	0.0661513	0.0576194	0.114088	0.0752173	0.168357	0.175089	0.133116	0.113243
ENSMUSG00000002307	Daxx	2.02488	3.10263	4.08856	1.66776	2.67673	2.04724	0.939468	2.39969	2.7653	1.57016
ENSMUSG00000002308	Cd320	2.09872	2.37536	2.10826	0.548831	1.45532	1.28752	1.12342	1.41406	1.19978	1.54844
ENSMUSG00000002319	Ipo4	4.80536	7.16895	11.8754	5.27369	3.71159	4.43913	2.19431	3.44972	6.63716	5.45955
ENSMUSG00000002320	Tm9sf1	1.37333	1.04685	1.31516	0.890739	1.96441	0.69108	0.670969	0.982588	0.642607	0.996755
ENSMUSG00000002325	Irf9	0.301339	0.377624	0.21077	0.427224	0.612679	0.346021	0.482684	0.428224	0.478581	0.281468
ENSMUSG00000002326	Gmpr2	0.33518	0.270141	0.414324	0.278754	0.513054	0.292954	0.201792	0.293843	0.614472	0.376489
ENSMUSG00000002329	Mdp1	0.898699	0.67443	0.497071	0.20026	0.379705	0.925891	0.507519	1.15693	0.850684	1.0479
ENSMUSG00000002332	Dhrs1	2.45309	6.07357	4.76466	1.80302	1.89584	3.26017	1.88616	3.42535	1.54111	2.56107
ENSMUSG00000002342	Tmem161a	4.68164	6.03454	4.12345	1.51544	2.50352	5.95391	2.08491	2.12482	2.89846	7.49657
ENSMUSG00000002343	Armc6	0.410132	0.213579	0.350542	0.251841	0.276072	0.379703	0.370265	0.623102	0.486679	0.317515
ENSMUSG00000002345	Borcs8	0.659129	1.14381	1.37938	0.929516	0.983841	0.936706	1.94904	1.43263	1.13204	1.58863
ENSMUSG00000002346	Slc25a42	2.56621	1.94702	1.52848	0.891843	0.596503	1.8968	1.6725	2.04106	0.987737	2.37403
ENSMUSG00000002365	Snx9	0.575231	1.78952	0.737021	0.443603	0.540888	0.562916	0.723563	0.312372	0.975869	0.539718
ENSMUSG00000002372	Ranbp3	1.2658	3.84899	2.70815	1.19248	1.42473	3.30289	0.414893	0.725441	1.91659	3.23463
ENSMUSG00000002379	Ndufa11	23.0095	33.6794	32.0008	27.5859	13.4228	27.4347	22.407	22.2368	26.0372	28.9904
ENSMUSG00000002393	Nr2f6	1.64188	1.65808	1.32247	1.11856	0.87751	0.93595	0.867557	1.0232	0.691537	1.2757
ENSMUSG00000002395	Use1	3.52161	8.09486	7.39645	2.7418	7.90439	6.16795	2.90361	3.8059	3.67437	5.9867
ENSMUSG00000002396	Ocel1	0.31623	0.340035	0.337402	0.420019	0.477133	0.324896	0.314426	0.175431	0.317994	0.509172
ENSMUSG00000002409	Dyrk1b	2.51532	4.07445	4.08714	2.30313	1.05581	2.83518	3.08088	1.34342	2.028	2.37427
ENSMUSG00000002413	Braf	0.349112	0.44517	0.495806	0.25748	0.207307	0.466101	0.381502	0.486185	0.403515	0.201355
ENSMUSG00000002416	Ndufb2	30.0706	16.79	24.4462	22.4662	9.77856	11.456	11.7303	16.7537	19.0578	17.8192
ENSMUSG00000002428	Hltf	0.131865	0.139571	0.350862	0.44233	0.329994	0.3269	0.173597	0.315252	0.221757	0.118828
ENSMUSG00000002455	Prpf6	3.67478	3.26793	5.26859	4.56765	5.89148	2.61156	2.5046	2.34381	1.82765	2.13596
ENSMUSG00000002458	Rgs19	0.329548	0.738739	1.0819	0.478832	3.8647	0.522294	0.60957	0.248789	0.340682	0.355381
ENSMUSG00000002475	Abhd3	0.0822916	0.238328	0.108148	0.0705408	0.208844	0.11138	0.0977753	0.103267	0.0788591	0.0923905
ENSMUSG00000002477	Snrpd1	1.14992	2.14412	1.84117	1.25273	2.64804	2.0227	0.737417	1.74004	1.89653	2.94125
ENSMUSG00000002486	Tchp	0.429986	1.36601	0.442357	0.533951	0.277777	0.466734	0.584021	0.986339	0.161815	0.371559
ENSMUSG00000002489	Tiam1	0.326949	1.14038	0.540503	0.365459	0.450839	0.37834	0.965078	0.810851	0.62905	0.185515
ENSMUSG00000002496	Tsc2	3.98724	9.47338	3.76342	1.91068	5.69815	8.30511	4.01141	3.61284	3.78874	6.89219
ENSMUSG00000002500	Rpl3l	26.9218	32.1348	13.2338	11.5314	5.92658	29.8197	13.5528	20.9026	18.8558	32.0283
ENSMUSG00000002504	Slc9a3r2	5.10946	9.4691	6.13922	4.02495	3.85484	4.21021	4.4707	6.51569	7.28848	4.72367
ENSMUSG00000002524	Puf60	2.56768	6.4563	5.39476	2.25013	3.3192	4.07418	1.69124	1.64068	1.94381	4.06614
ENSMUSG00000002546	Golga2	2.2639	1.8593	0.645061	2.01662	1.20427	3.27209	1.08304	2.79586	2.75148	4.04928
ENSMUSG00000002550	Uck1	0.765616	1.03612	0.749896	0.664759	0.372698	0.688434	0.650766	0.633795	0.576243	0.667251
ENSMUSG00000002565	Scin	0.138856	0.262252	0.133327	0.112357	0.119164	0.116222	0.0793977	0.196	0.0749933	0.0948683
ENSMUSG00000002578	Ikzf4	0.0344016	0.0893532	0.043359	0.0444522	0.065909	0.0645975	0.0394968	0.0318748	0.107257	0.0318748
ENSMUSG00000002580	Mien1	3.45619	4.15521	4.33291	2.13786	1.23595	2.2884	0.770714	1.62228	2.51562	3.24575
ENSMUSG00000002588	Pon1	0.294217	0.326717	0.216056	0.265601	0.287291	0.235211	0.122246	0.0821922	0.0681175	0.147296
ENSMUSG00000002602	Axl	2.44757	2.54824	1.32673	2.15286	0.793095	2.21748	2.83956	2.60635	2.75882	1.66206
ENSMUSG00000002603	Tgfb1	0.782935	2.46774	0.831062	1.41407	0.721094	0.791996	0.612196	0.775128	1.41332	0.878339
ENSMUSG00000002608	Ccdc97	1.86177	4.349	2.54051	3.63521	3.43273	2.6463	2.47436	1.83955	2.15898	2.87729
ENSMUSG00000002617	Zfp40	0.122089	0.0733757	0.34656	0.0784219	0.103034	0.218306	0.118895	0.0613188	0.074458	0.0577581
ENSMUSG00000002625	Akap8l	4.4055	2.01958	2.68335	1.20936	5.02068	1.77727	0.984898	2.42275	2.24724	1.42534
ENSMUSG00000002635	Pdcd2l	1.4433	1.71938	1.26531	0.98575	1.47562	0.437133	1.00061	0.353814	1.20516	0.544992
ENSMUSG00000002658	Gtf2f1	1.62622	2.62119	1.56218	1.83756	1.48504	2.37414	1.52508	1.28764	1.48774	0.875854
ENSMUSG00000002660	Clpp	3.61433	8.27685	7.02134	4.43486	4.81832	3.34471	1.94754	1.9595	1.95675	4.2456
ENSMUSG00000002661	Alkbh7	1.46399	1.46958	1.25424	1.0952	0.430349	1.81607	0.648876	2.08303	1.1354	1.93735
ENSMUSG00000002668	Dennd1c	0.1816	0.084947	0.130292	0.587558	0.365218	0.0741011	0.0189737	0.107406	0.170716	0.219873
ENSMUSG00000002679	Med6	1.15023	2.09654	1.84126	0.984532	1.22886	0.905116	0.806459	1.42222	1.15355	1.68042
ENSMUSG00000002688	Prkd1	0.132116	0.136176	0.218358	0.191353	0.201633	0.212582	0.218119	0.192728	0.404455	0.127342
ENSMUSG00000002699	Lcp2	0.269992	0.140513	0.0557136	0.210295	0.594912	0.362476	0.234657	0.156895	0.0531413	0.0344093
ENSMUSG00000002718	Cse1l	1.77703	6.37198	3.05525	3.23663	2.24355	6.39554	1.84699	1.68947	2.60825	5.622
ENSMUSG00000002728	Naa20	4.47239	4.05544	5.48941	1.40311	2.69112	4.22319	1.91721	2.69379	2.59068	3.40055
ENSMUSG00000002731	Prkra	0.255265	0.621366	0.336773	0.227912	0.445313	0.365433	0.128623	0.153571	0.267881	0.272147
ENSMUSG00000002732	Fkbp7	0.949869	0.689829	0.692918	0.659715	0.784408	1.20573	0.72458	1.18275	1.09095	1.32906
ENSMUSG00000002733	Plekha3	0.544132	0.632285	0.727093	0.386606	0.558405	0.723278	0.448928	0.59555	0.416154	0.441706
ENSMUSG00000002741	Ykt6	2.93285	2.56789	1.75267	0.831832	1.00217	0.839011	1.08214	1.02811	0.371031	1.79844
ENSMUSG00000002748	Baz1b	1.58266	1.51064	1.70231	0.543308	1.2898	0.95987	0.991351	0.716117	1.13359	1.49732
ENSMUSG00000002763	Pex6	2.00588	2.7562	2.5101	0.696718	0.872468	1.32116	0.467761	0.983044	0.618301	1.38729
ENSMUSG00000002767	Mrpl2	7.79831	8.75574	11.6041	3.80403	9.37052	10.7817	2.79972	4.39411	4.54215	11.2407
ENSMUSG00000002768	Mea1	2.46545	4.43474	3.69502	3.02458	2.55506	2.61576	3.22975	0.80748	2.32683	2.02847
ENSMUSG00000002769	Gnmt	1.83183	0.752314	0.804721	0.643136	1.06141	0.927743	1.10695	1.36728	1.07995	2.00114
ENSMUSG00000002771	Grin2d	0.0228903	0.0174356	0.0271293	0.0147902	0.0109545	0.0222681	0.0272764	0.0209762	0.0185472	0.0132665
ENSMUSG00000002778	Kdelr1	5.66309	8.20694	6.46946	3.11205	1.99085	2.39486	1.73118	1.42258	3.98944	4.02694
ENSMUSG00000002781	Tmem143	3.93823	9.22257	3.47744	2.85349	1.82089	4.01564	2.67669	3.28187	3.49935	4.10997
ENSMUSG00000002797	Ggct	1.47452	1.02839	1.08173	0.820278	0.556036	1.45997	0.601511	1.40629	0.73171	0.371268
ENSMUSG00000002799	Jag2	0.818139	1.13417	0.743839	0.402472	0.694648	1.6832	1.25651	0.593949	1.31597	1.68287
ENSMUSG00000002803	Btbd6	0.840728	1.55116	0.718203	0.346849	0.558842	0.60966	0.927025	1.01352	0.76434	0.873604
ENSMUSG00000002804	Nudt14	0.797825	0.773186	0.526293	1.20669	1.20368	0.937127	0.435725	0.740173	0.498454	0.601019
ENSMUSG00000002808	Epdr1	4.3204	5.81331	7.51256	4.89093	4.51102	14.2458	12.4046	7.47751	6.10213	13.9019
ENSMUSG00000002812	Flii	2.62181	19.754	9.91231	16.2372	4.62271	6.92386	9.6806	7.41376	8.09257	6.06643
ENSMUSG00000002814	Top3a	0.428572	0.283803	0.254448	0.109289	0.505624	0.200685	0.162481	0.492284	0.27917	0.309774
ENSMUSG00000002820	Atg4d	3.23809	4.23141	4.48405	0.89724	2.30681	3.20685	1.6664	1.43039	1.4517	2.78077
ENSMUSG00000002825	Qtrt1	1.03115	1.1329	1.1549	0.746769	1.80991	1.11141	1.12704	0.530358	0.85796	1.04896
ENSMUSG00000002831	Plin4	22.5986	15.1315	17.978	3.59908	10.773	13.3229	22.0603	20.2605	6.7601	16.5556
ENSMUSG00000002833	Hdgfl2	1.27665	4.87806	3.2066	2.29272	2.7549	2.72161	1.56482	1.75942	1.17485	2.49733
ENSMUSG00000002835	Chaf1a	0.0891836	0.0813388	0.124483	0.0662118	0.236356	0.108663	0.114438	0.122409	0.0731027	0.0340588
ENSMUSG00000002844	Adprh	1.42695	1.78587	1.72591	1.92868	2.51641	1.12954	0.279242	1.20428	0.625735	1.27063
ENSMUSG00000002845	Tmem39a	4.32747	3.29211	4.70918	3.34412	2.16947	2.03816	2.78181	2.75769	3.42386	1.98017
ENSMUSG00000002846	Timmdc1	1.89911	1.81163	1.8721	1.71155	0.898363	0.929986	1.48059	1.83589	1.39128	1.42845
ENSMUSG00000002847	Pla1a	0.712529	0.779359	0.687151	0.849155	0.568415	0.433234	0.411368	0.533232	0.274489	0.42608
ENSMUSG00000002870	Mcm2	0.449168	1.09435	0.288555	0.958445	0.165045	0.362617	0.351875	0.337165	0.651104	0.107703
ENSMUSG00000002871	Tpra1	2.20933	2.01014	2.94965	0.897053	1.61354	1.23216	2.01808	1.41057	1.89698	3.25915
ENSMUSG00000002881	Nab1	0.597332	1.04083	0.602946	0.222297	0.547189	0.749067	0.643379	0.665354	0.93431	0.438333
ENSMUSG00000002885	Adgre5	0.989378	1.32349	2.09837	1.11876	1.36599	1.25114	1.52403	1.45348	1.39362	1.21083
ENSMUSG00000002897	Il17ra	0.163672	0.160449	0.124804	0.0899778	0.675633	0.15703	0.166181	0.132212	0.239199	0.110526
ENSMUSG00000002900	Lamb1	1.27618	1.4564	1.27587	1.04598	1.16889	1.05047	1.43334	0.972185	1.13353	1.76085
ENSMUSG00000002908	Kcnn1	0.770739	0.552753	1.00791	0.466279	1.09604	1.48092	1.05645	1.24545	1.01053	2.06277
ENSMUSG00000002910	Arrdc2	14.3447	4.32264	8.71952	7.23694	13.4539	14.6438	8.27565	10.6504	25.3412	7.98789
ENSMUSG00000002944	Cd36	31.634	41.7363	27.0302	19.4222	20.3079	38.0981	18.2945	16.8879	27.4273	28.2058
ENSMUSG00000002948	Map2k7	3.03713	5.67679	2.88406	6.40887	2.94351	3.06338	3.28397	3.50313	3.49203	3.84678
ENSMUSG00000002949	Timm44	2.38534	3.23014	1.42161	2.3978	3.40485	2.80488	3.8563	2.3322	2.19485	3.51501
ENSMUSG00000002957	Ap2a2	1.5293	1.22778	1.96455	1.40335	0.692532	1.20146	1.0739	0.700839	1.52914	1.37526
ENSMUSG00000002963	Pnkp	1.85724	3.0253	2.57786	1.02056	1.95367	2.17119	0.638279	1.25994	1.76599	1.90232
ENSMUSG00000002968	Med25	4.98797	6.49389	5.73493	3.98662	2.38751	8.48794	3.56129	6.64326	4.93683	9.32707
ENSMUSG00000002980	Bcam	2.41947	2.57431	1.79638	1.30683	1.25281	3.48192	3.34016	1.59367	1.77798	2.87912
ENSMUSG00000002981	Clptm1	1.76354	2.36582	3.08107	1.41231	2.79089	1.53729	1.28674	1.24437	1.70347	2.90867
ENSMUSG00000002983	Relb	1.00714	1.10205	0.992339	0.762354	0.494587	0.698427	0.545762	0.355899	0.565311	1.22474
ENSMUSG00000002984	Tomm40	2.78575	6.45354	5.04226	2.30768	1.89333	4.65765	1.67575	3.0366	2.19812	4.71722
ENSMUSG00000002985	Apoe	32.4705	18.1082	13.0724	51.9956	76.715	40.8185	4.14304	10.4681	20.7123	29.0441
ENSMUSG00000002996	Hbp1	6.4742	10.679	6.29716	3.62654	4.22922	8.31696	3.82057	4.86475	4.2147	7.70192
ENSMUSG00000002997	Prkar2b	0.0979121	0.27462	0.210086	0.724282	0.256874	0.61032	0.866533	0.428887	0.968326	0.705447
ENSMUSG00000003031	Cdkn1b	2.71443	2.38704	2.36562	1.10599	1.49404	4.22109	3.25981	2.42486	1.14376	1.29579
ENSMUSG00000003032	Klf4	1.89241	2.88133	2.19181	1.00367	0.815098	4.79589	11.0081	5.73059	3.53181	1.56967
ENSMUSG00000003033	Ap1m1	2.04596	2.97652	2.46674	3.35249	2.86816	2.02034	2.66147	1.5356	2.55147	1.14191
ENSMUSG00000003037	Rab8a	2.00017	1.67972	3.10794	1.55802	2.89349	1.15756	2.39079	2.3763	2.41475	0.864093
ENSMUSG00000003038	Hmgn2	3.32045	4.00894	3.8374	2.79416	0.741161	7.11322	4.30111	3.55598	3.28717	6.49266
ENSMUSG00000003039	Fam32a	0.90916	0.866796	0.63995	0.960354	0.911144	0.542025	0.475117	0.432435	0.955414	0.582491
ENSMUSG00000003051	Elf3	0.179042	0.226221	0.347643	0.360555	0.109105	0.169599	0.184326	0.269414	0.349777	0.389441
ENSMUSG00000003062	Stard3nl	0.910758	1.0814	1.04761	0.918028	0.424075	0.302116	0.377963	0.510553	0.527485	0.425695
ENSMUSG00000003068	Stk11	6.58489	21.9113	13.6389	16.5973	8.49433	11.3281	13.238	11.5859	11.5447	10.2291
ENSMUSG00000003070	Efna2	0.0406964	0.0474974	0.0530919	0.0643739	0.108012	0.0429106	0.03937	0.085	0.0589491	0.0178536
ENSMUSG00000003072	Atp5d	53.1259	113.621	52.1618	38.8688	43.561	55.8504	25.8347	40.8725	36.1469	56.8984
ENSMUSG00000003099	Ppp5c	3.13064	10.569	8.54709	5.96605	6.13231	7.01027	3.98561	7.30696	3.227	3.10065
ENSMUSG00000003119	Cdk12	0.686074	0.925864	0.812871	0.526293	0.368456	0.765053	0.791566	0.684935	1.2703	0.544301
ENSMUSG00000003123	Lipe	2.29855	1.80721	2.00337	4.18925	0.556288	3.08897	2.50215	1.63257	2.00409	2.6366
ENSMUSG00000003131	Pafah1b2	0.76419	1.68603	1.54572	1.02751	2.63485	1.44138	0.58071	1.48969	2.01788	0.484826
ENSMUSG00000003134	Tbc1d8	0.547214	0.696161	0.403782	0.342018	0.224802	0.390323	0.278324	0.455254	0.444882	0.248483
ENSMUSG00000003135	Cnot11	0.942702	1.18896	1.21912	1.60506	1.29878	0.695035	0.637137	0.711309	0.259877	0.699211
ENSMUSG00000003153	Slc2a3	0.703374	0.534176	0.60777	0.335821	0.45906	0.415782	0.62391	0.580172	0.330297	0.42713
ENSMUSG00000003154	Foxj2	2.062	1.47895	1.49366	1.14442	1.61872	1.81738	1.72008	1.79114	2.58875	1.11047
ENSMUSG00000003161	Sri	1.32735	0.638905	0.812025	1.37431	2.66167	1.31892	0.341561	1.24038	0.825479	1.21351
ENSMUSG00000003166	Dgcr2	1.21479	1.91739	0.722617	1.07265	0.571153	1.29227	1.41641	0.905949	1.00806	1.16812
ENSMUSG00000003184	Irf3	1.86971	2.48658	2.35114	0.985466	5.17442	2.42945	1.21365	0.924524	1.70309	2.27075
ENSMUSG00000003190	Bcl2l12	0.553539	1.1302	0.585115	0.701701	0.392785	0.877492	0.82332	0.738604	0.994445	0.473371
ENSMUSG00000003198	Zfp959	0.256634	0.246219	0.342485	0.149613	0.157404	0.320507	0.169541	0.214252	0.202129	0.362348
ENSMUSG00000003199	Mpnd	3.18508	3.41851	2.26739	2.06377	2.49236	2.21568	1.98336	1.77582	1.31928	1.83223
ENSMUSG00000003200	Sh3gl1	0.598806	0.346583	0.811039	0.433544	0.557695	0.678955	0.528106	0.647562	0.344384	0.570803
ENSMUSG00000003206	Ebi3	0.100281	0.118051	0.121861	0.205134	0.116103	0.160005	0.0844748	0.0778888	0.0899383	0.0509902
ENSMUSG00000003208	Yju2	0.639858	0.217568	0.61164	0.32946	0.595127	0.454062	0.159675	0.345867	0.411971	0.21001
ENSMUSG00000003226	Ranbp2	5.09811	5.25626	3.52524	1.4039	2.39609	4.335	1.24057	1.93358	3.57523	2.31537
ENSMUSG00000003227	Edar	0.0169967	0.0294746	0.0141421	0.0435431	0.0353553	0.0322318	0.0338231	0.0268095	0.0235702	0.010198
ENSMUSG00000003228	Grk5	0.35523	0.0892188	0.102684	0.34336	0.354548	0.162805	0.329448	0.189884	0.549618	0.122082
ENSMUSG00000003233	Dvl3	0.612273	0.747567	1.61199	1.74779	0.926853	0.775853	0.996622	1.44561	2.16902	0.844085
ENSMUSG00000003234	Abcf3	6.33273	8.7657	5.07384	4.63776	7.27111	5.12672	1.41161	1.84532	3.11047	1.80015
ENSMUSG00000003235	Eif2b5	2.50421	3.3402	3.68896	1.42759	2.64466	1.91909	1.56578	2.31395	1.92497	2.56313
ENSMUSG00000003269	Cyth2	1.97387	5.28932	5.58391	4.89017	3.74625	3.54475	2.59102	3.41273	3.18075	2.78496
ENSMUSG00000003273	Car11	1.37052	1.36119	0.968744	2.43763	0.69712	0.680189	0.838045	0.782432	0.649215	0.941522
ENSMUSG00000003279	Dlgap1	0.0259688	0.060156	0.0392938	0.0307246	0.0634429	0.0838239	0.0587878	0.0340588	0.0111803	0.0361109
ENSMUSG00000003282	Plag1	0.0404475	0.0258602	0.0268328	0.0286744	0.0244949	0.0746101	0.236863	0.0712741	0.118423	0.0376298
ENSMUSG00000003283	Hck	0.132895	0.112357	0.0781281	0.0935094	0.31715	0.117269	0.0462169	0.186726	0.0668132	0.0633719
ENSMUSG00000003299	Mrpl4	3.77858	6.2897	5.94001	1.47112	2.28489	3.32627	2.33296	2.78139	3.25911	2.82365
ENSMUSG00000003308	Keap1	3.37851	6.77715	5.67908	2.39831	2.23775	4.73878	0.34948	1.87428	1.16978	5.05021
ENSMUSG00000003316	Glg1	1.45259	1.62123	1.25982	0.237706	1.04045	1.73204	0.922553	1.02691	0.957739	0.933659
ENSMUSG00000003344	Btbd2	1.25659	2.59521	1.0391	1.85946	0.593518	2.68425	1.99697	1.63752	1.8062	2.35655
ENSMUSG00000003345	Csnk1g2	2.91689	9.0916	3.32526	5.03213	2.87348	6.32519	3.36368	4.04198	3.93148	6.21159
ENSMUSG00000003346	Abhd17a	3.26478	5.63869	4.43731	3.30226	1.28123	3.55463	1.63358	2.49173	2.56512	3.60883
ENSMUSG00000003348	Mob3a	0.363095	0.181174	0.293012	0.440881	0.29093	0.534921	0.191458	0.149933	0.168214	0.341116
ENSMUSG00000003352	Cacnb3	0.166371	0.105641	0.112143	0.21386	0.367674	0.305408	0.133507	0.148378	0.160075	0.13644
ENSMUSG00000003355	Fkbp11	0.307603	0.263939	0.305902	0.368098	0.359255	0.262185	0.349491	0.389071	0.25004	0.133116
ENSMUSG00000003360	Ddx23	5.29617	5.88867	3.47224	8.7878	4.10114	3.75218	8.41342	4.49632	8.72467	3.31531
ENSMUSG00000003363	Pld3	0.913871	1.60672	0.764058	0.580448	1.37728	1.4451	1.89407	0.800625	0.696149	1.15921
ENSMUSG00000003378	Grik5	0.196578	0.516233	0.301224	0.184889	0.279686	0.193525	0.477535	0.266878	0.466965	0.246138
ENSMUSG00000003380	Rabac1	15.2017	23.5054	27.7446	17.5682	6.58998	10.4094	14.6014	16.3594	19.3583	14.8132
ENSMUSG00000003382	Etv3	0.886936	1.39554	0.856855	0.351306	0.813226	0.490592	0.422024	0.648919	0.860442	0.212829
ENSMUSG00000003402	Prkcsh	0.887005	2.03661	2.22746	1.418	1.40216	1.81122	0.411553	1.03888	0.983923	1.37471
ENSMUSG00000003411	Rab3b	0.112036	0.176681	0.552898	0.144287	0.168476	0.192374	0.126079	0.0826075	0.133656	0.130323
ENSMUSG00000003418	St8sia6	0.107994	0.129213	0.153414	0.0708802	0.187254	0.149302	0.349377	0.197687	0.204216	0.0722219
ENSMUSG00000003420	Fcgrt	4.28411	5.10237	3.15373	3.24767	1.18852	2.52933	1.64076	0.886242	3.30927	2.77567
ENSMUSG00000003421	Nosip	2.07818	2.95524	3.19549	0.894324	2.15835	2.09567	1.40581	2.08113	0.91873	1.44505
ENSMUSG00000003423	Pih1d1	3.18957	11.7935	5.61058	4.66014	4.86481	1.87962	2.57855	5.87002	3.79817	1.52535
ENSMUSG00000003429	Rps11	22.1001	33.0349	20.8682	13.0116	23.9353	29.3026	13.2547	10.7147	7.97173	23.561
ENSMUSG00000003435	Supt5	3.36128	3.36399	2.14061	3.85805	3.51622	4.16678	3.11944	2.56207	3.44019	5.62324
ENSMUSG00000003437	Paf1	6.62302	9.13356	4.91482	5.22162	5.24761	10.4327	5.10947	5.24708	4.14394	4.13032
ENSMUSG00000003438	Timm50	2.42649	2.45284	1.76108	1.3559	0.481705	2.8948	1.20471	1.22603	2.34461	2.32182
ENSMUSG00000003444	Med29	0.81734	2.32922	2.15445	1.07291	1.56728	2.08891	0.654504	0.477745	1.08374	1.39787
ENSMUSG00000003452	Bicd1	0.102013	0.117712	0.11822	0.354141	0.026533	0.16018	0.0670522	0.244459	0.0863481	0.0334664
ENSMUSG00000003458	Ncstn	1.86224	2.94629	1.26319	1.05564	1.93072	2.09604	0.944106	1.39686	1.32403	2.04349
ENSMUSG00000003464	Pex19	5.81858	6.33178	5.57678	5.65375	1.45798	4.91584	6.84403	4.35865	5.68165	5.73546
ENSMUSG00000003469	Phyhip	0.118533	0.197079	0.210132	0.035	0.0141421	0.397059	0.081878	0.161196	0.149479	0.0344093
ENSMUSG00000003476	Crhr2	0.945663	0.594932	1.13013	0.457664	1.00235	1.78297	0.990382	1.11726	0.448705	1.04723
ENSMUSG00000003477	Inmt	10.8108	9.04193	16.8825	8.28345	12.4792	5.65226	4.45108	7.03973	5.07574	8.77303
ENSMUSG00000003484	Cyp4f18	0.18785	0.0519615	0.156077	0.268224	0.36404	0.0754255	0.0897998	0.145931	0.155644	0.119432
ENSMUSG00000003500	Impdh1	0.830759	1.88203	1.24995	0.85207	1.16027	1.00338	0.883697	0.228508	0.808059	0.805317
ENSMUSG00000003518	Dusp3	2.14092	2.77499	5.19	1.72603	2.17878	3.93281	2.26458	2.98034	4.05598	1.74883
ENSMUSG00000003526	Prodh	0.852612	0.817034	0.749891	1.35215	0.976922	1.30647	1.36708	2.65989	1.76108	1.20228
ENSMUSG00000003527	Ess2	0.599865	0.746314	0.646053	0.733605	0.885474	0.59309	0.520945	0.653318	0.43555	0.548161
ENSMUSG00000003528	Slc25a1	0.613675	0.844336	0.936235	1.2629	0.715301	1.59584	1.01114	1.33183	0.54411	0.589698
ENSMUSG00000003531	Dgcr6	3.28868	4.63431	4.52518	2.53493	1.05329	3.33772	1.404	1.94433	2.57571	2.34805
ENSMUSG00000003534	Ddr1	0.648899	0.409165	0.659618	0.356124	0.273964	0.647216	0.388772	0.325331	0.190473	0.544999
ENSMUSG00000003541	Ier3	2.92181	5.8799	4.54483	3.11388	2.79604	1.37056	2.02641	0.814754	1.66405	1.28936
ENSMUSG00000003545	Fosb	0.555737	0.982478	2.05808	0.653379	0.108554	0.506812	2.13764	2.23976	0.860721	0.144
ENSMUSG00000003546	Klc4	0.743009	1.28213	0.791692	0.43857	0.434741	1.36054	0.678097	0.677566	0.418187	1.39099
ENSMUSG00000003549	Ercc1	1.5955	3.31336	3.41847	1.44789	1.47906	2.60052	2.43617	2.01939	1.1753	1.90266
ENSMUSG00000003559	As3mt	1.93511	1.39903	1.38107	0.607552	1.28442	2.18282	0.629431	1.7189	2.56406	2.29565
ENSMUSG00000003573	Homer3	0.442102	0.402522	0.167045	0.22049	0.325306	0.466889	0.690032	0.549057	0.500823	0.386813
ENSMUSG00000003575	Crtc1	0.434958	0.460678	0.752686	0.597709	0.516395	0.329051	0.259075	0.198957	0.528485	0.395828
ENSMUSG00000003581	Rnf215	0.51089	0.582855	0.374679	0.307922	0.736168	0.592754	0.451442	0.286217	0.323011	0.682683
ENSMUSG00000003585	Sec14l2	0.0790125	0.187126	0.107219	0.118977	0.0621611	0.142877	0.127844	0.056734	0.128281	0.107331
ENSMUSG00000003604	Aven	1.42169	0.845633	1.21742	1.50711	1.54292	1.22489	0.417354	1.40198	0.967855	1.62441
ENSMUSG00000003617	Cp	1.62724	1.629	1.4634	1.06944	1.91006	1.03779	1.17591	1.26293	0.636805	0.707915
ENSMUSG00000003623	Crot	1.62025	2.0036	1.4307	1.68695	0.626406	1.74165	1.56564	1.64967	1.03397	1.34253
ENSMUSG00000003644	Rps6ka1	0.547836	0.657054	0.154868	0.373973	0.499376	0.700826	0.440363	0.329242	0.292875	0.349193
ENSMUSG00000003660	Snrnp200	1.62075	3.36161	3.61425	0.733005	1.69278	2.25144	0.50319	2.14585	2.01112	1.66974
ENSMUSG00000003662	Ciao1	5.39891	12.6458	8.41864	6.66966	5.86723	5.96034	6.17597	5.35581	5.91787	5.90449
ENSMUSG00000003665	Has1	0.0567098	0.0526878	0.106696	0.00816497	0.0122474	0.058713	0.333227	0.0660965	0.0601332	0.0334477
ENSMUSG00000003680	Taf6l	0.32049	0.289455	0.165409	0.260661	0.140855	0.403946	0.0570614	0.377126	0.342754	0.36524
ENSMUSG00000003721	Insig2	2.60047	3.56775	1.87277	1.20511	3.1473	2.1826	3.55589	4.17798	3.03095	1.87054
ENSMUSG00000003731	Kpna6	1.85955	3.25365	1.44862	0.813349	1.69367	1.97692	0.797085	1.46411	0.873306	1.27024
ENSMUSG00000003746	Man1a	0.617091	0.813093	0.432435	0.542793	1.01885	0.628826	0.413251	0.262252	0.36323	0.364253
ENSMUSG00000003752	Itpkc	0.716792	0.586399	0.814543	0.42593	1.3111	0.424676	0.327084	0.458676	0.319562	0.570459
ENSMUSG00000003762	Coq8b	0.595643	0.902574	0.568458	0.456833	0.38504	0.45086	0.248065	0.426755	0.667011	0.452787
ENSMUSG00000003778	Brd8	2.28376	1.60577	1.6734	0.74869	1.36067	1.17357	1.02468	1.3298	0.51031	1.2821
ENSMUSG00000003779	Kif20a	0.109914	0.0778717	0.0865794	0.138072	0.131411	0.0993591	0.0391918	0.069282	0.0195959	0.058515
ENSMUSG00000003808	Farsa	1.76766	2.46588	2.68089	0.861441	1.40811	1.87752	0.461172	0.645371	0.576784	1.76647
ENSMUSG00000003809	Gcdh	3.1771	2.59882	1.25544	1.67861	2.87377	2.73284	1.46395	1.71822	2.32809	3.03669
ENSMUSG00000003810	Mast2	4.38595	2.01022	5.45235	4.73815	1.60121	2.92338	4.45633	2.85517	5.8948	4.67208
ENSMUSG00000003812	Dnase2a	0.757693	0.85831	0.431119	0.596738	1.12928	0.640397	1.01858	0.183586	0.503881	1.10124
ENSMUSG00000003813	Rad23a	5.65197	8.23218	10.28	4.99526	5.63302	8.7638	3.25244	5.19001	2.62004	11.5308
ENSMUSG00000003814	Calr	6.71594	17.3124	9.74707	7.26416	8.54948	17.2389	4.83525	5.09934	4.02426	5.56028
ENSMUSG00000003824	Syce2	0.149211	0.250337	0.181711	0.226771	0.15411	0.235561	0.0611882	0.135706	0.235593	0.138217
ENSMUSG00000003847	Nfat5	0.840004	1.04258	1.36634	0.357491	0.77075	1.03021	1.93281	1.0489	2.00223	0.709321
ENSMUSG00000003848	Nob1	2.19129	3.27648	4.12826	1.30199	2.33914	1.60748	0.873141	1.15842	1.71327	0.404505
ENSMUSG00000003849	Nqo1	2.48482	2.67493	2.69833	2.31478	1.74915	2.66261	1.232	2.67267	2.13676	1.95594
ENSMUSG00000003863	Ppfia3	0.0364318	0.0248747	0.0338231	0.0356195	0.0784857	0.0345105	0.0744043	0.0856971	0.0259808	0.028
ENSMUSG00000003865	Gys1	15.7567	10.3953	7.57226	1.89101	4.01296	15.957	11.1153	6.09226	9.64314	20.3486
ENSMUSG00000003868	Ruvbl2	1.15583	1.73131	1.56702	0.67335	2.82295	1.54347	1.14523	0.59434	0.535365	1.05324
ENSMUSG00000003873	Bax	2.78951	4.11908	2.47847	1.75374	2.06478	1.43349	1.10605	1.24633	1.11666	1.21087
ENSMUSG00000003882	Il7r	0.316766	0.0719444	0.0837616	0.415769	1.04506	0.114018	0.150944	0.150333	0.0178885	0.147296
ENSMUSG00000003923	Tfam	3.90018	5.33348	5.75921	4.06273	3.05584	5.02995	5.20506	1.8514	1.59962	3.5023
ENSMUSG00000003929	Zfp81	0.207181	0.151658	0.0401995	0.149479	0.120266	0.176415	0.357469	0.214793	0.288236	0.0862554
ENSMUSG00000003934	Efnb3	0.0869121	0.0884081	0.0833307	0.0551362	0.0263818	0.0940264	0.0717217	0.111893	0.0976934	0.0384708
ENSMUSG00000003948	Mmd	2.04253	1.43829	1.29993	0.754135	1.14973	1.19453	1.08164	0.822494	1.18253	0.992552
ENSMUSG00000003949	Hlf	0.560208	0.653054	1.11265	0.427149	0.207326	0.697077	0.798063	0.717791	0.933132	0.207692
ENSMUSG00000003955	Fam162a	8.45508	7.09745	5.16653	5.04388	3.22764	6.52715	1.88515	3.86213	3.79423	4.34899
ENSMUSG00000003970	Rpl8	36.6218	45.5014	56.5561	19.7323	22.8258	41.5724	31.7302	30.0793	29.7272	48.8279
ENSMUSG00000003992	Ssbp2	0.711789	0.756164	0.96683	0.919857	0.996365	1.11376	0.553122	1.37533	0.76378	0.805143
ENSMUSG00000004018	Fancl	0.355028	0.357804	0.241462	0.297886	0.306294	0.439099	0.149853	0.264394	0.393375	0.208096
ENSMUSG00000004031	Brinp2	0.0541653	0.0507543	0.0570614	0.0515364	0.0632456	0.0511737	0.0838093	0.0581034	0.0716659	0.0628013
ENSMUSG00000004032	Gstm5	7.60461	6.54014	9.4279	7.59794	2.60846	3.35313	3.59271	6.13976	6.91051	2.84712
ENSMUSG00000004035	Gstm7	0.906733	0.698725	0.559521	0.534618	0.440245	0.738183	0.949724	0.560835	0.388814	0.823762
ENSMUSG00000004040	Stat3	2.78821	2.97087	4.29603	1.24089	5.21349	1.8093	3.77709	1.0216	0.633927	2.72729
ENSMUSG00000004043	Stat5a	0.667196	0.629241	0.531579	0.427336	0.55618	0.650463	0.439336	0.86841	0.79946	0.372527
ENSMUSG00000004044	Cavin1	9.09015	10.7958	3.13923	6.71301	3.17493	8.0339	11.584	4.23464	11.2932	7.24184
ENSMUSG00000004054	Map3k11	0.61758	1.16512	0.177696	0.439299	0.649431	0.860266	0.568774	0.243031	0.544412	0.777725
ENSMUSG00000004056	Akt2	11.2956	17.192	16.1985	22.2239	5.71557	11.874	17.3779	14.7025	23.167	11.413
ENSMUSG00000004069	Dnaja3	2.23689	4.66045	3.46398	1.26708	1.78182	1.98225	1.80338	1.1646	1.62784	3.3302
ENSMUSG00000004070	Hmox2	2.90246	2.54063	2.23446	1.29349	0.811483	2.76042	1.76465	3.37632	2.36512	1.66144
ENSMUSG00000004071	Cdip1	2.97581	2.69919	4.50389	3.83069	0.903695	3.57269	3.04615	3.99026	2.67971	3.95563
ENSMUSG00000004085	Map3k20	6.80044	8.25279	9.23166	2.60422	7.46825	8.33763	4.83901	7.10643	6.23319	2.25093
ENSMUSG00000004096	Cwc15	8.80164	11.9594	8.58898	5.0127	10.3349	10.2849	3.11216	3.87458	3.00203	3.60917
ENSMUSG00000004098	Col5a3	1.11066	0.319086	1.49068	0.515248	0.328719	1.1145	0.86518	0.947764	0.807406	0.542328
ENSMUSG00000004099	Dnmt1	0.239065	0.477309	0.286984	0.236051	0.479892	0.40408	0.130476	0.244818	0.297362	0.158164
ENSMUSG00000004100	Ppan	1.12098	1.57293	1.22191	0.869335	1.28707	0.826487	0.378206	1.05522	0.801359	0.797481
ENSMUSG00000004105	Angptl2	1.10192	2.12205	0.839271	0.60869	0.670719	1.51445	1.46479	1.06598	0.933454	1.41147
ENSMUSG00000004110	Cacna1e	0.00484123	0.00866025	0.008	0.0294392	0.0165831	0.0181812	0.219089	0.0570614	0.0195959	0.0141421
ENSMUSG00000004127	Trmt10a	0.463372	0.496282	0.239031	0.219581	0.32453	0.516335	0.289178	0.44418	0.406399	0.128623
ENSMUSG00000004151	Etv1	0.304216	0.875877	0.695626	0.262267	0.167881	0.32183	0.661471	0.410687	0.431861	0.236863
ENSMUSG00000004187	Kifc2	0.3618	0.47642	0.124483	0.235083	0.183804	0.258654	0.130323	0.226186	0.115827	0.300693
ENSMUSG00000004207	Psap	39.9379	30.1251	27.2884	12.6388	20.2517	33.1359	6.4943	11.9152	19.3335	38.576
ENSMUSG00000004221	Ikbkg	2.49149	2.70388	1.55621	1.14401	1.84712	1.51826	1.51592	1.10191	1.76379	0.715894
ENSMUSG00000004233	Wars2	0.304395	0.585368	0.592236	0.532856	1.18662	0.463743	0.519708	0.616422	0.437877	0.314414
ENSMUSG00000004263	Atn1	1.41318	5.05933	4.41326	5.23627	1.5787	2.4641	2.98664	4.37922	4.76919	1.6724
ENSMUSG00000004264	Phb2	6.15211	18.327	10.6999	6.40919	5.68509	13.0735	7.71452	7.33313	7.28589	12.0745
ENSMUSG00000004266	Ptpn6	0.576964	0.080399	0.352159	1.15202	3.84203	0.529056	0.406959	0.702607	0.202049	0.141563
ENSMUSG00000004267	Eno2	0.117276	0.0665132	0.193391	0.186933	0.445448	0.239355	0.184	0.165723	0.143443	0.127969
ENSMUSG00000004268	Emg1	4.48343	4.96088	6.75968	2.57525	3.8014	3.32004	1.43256	2.85241	1.89889	3.70791
ENSMUSG00000004270	Lpcat3	2.1825	1.48841	0.616539	2.1283	1.21749	2.23511	1.81717	3.15704	1.56721	2.22817
ENSMUSG00000004285	Atp6v1f	9.0927	8.33381	9.24131	7.59682	4.89457	3.93942	2.27172	4.65774	7.27723	1.99192
ENSMUSG00000004317	Clcn5	0.170153	0.0756307	0.0811419	0.0469042	0.123548	0.0822049	0.0798499	0.104575	0.0780769	0.106508
ENSMUSG00000004319	Clcn3	0.8973	2.58876	1.59389	1.43867	0.548102	1.34955	1.00251	1.13276	1.534	0.550694
ENSMUSG00000004328	Hif3a	0.284134	0.337319	0.410492	0.232775	0.058515	0.525285	0.24669	0.672101	0.49029	0.308026
ENSMUSG00000004347	Pde1c	0.078203	0.0863944	0.0863944	0.0392938	0.0911263	0.0648074	0.0565685	0.0484149	0.0649307	0.0598665
ENSMUSG00000004356	Utp20	0.895057	1.32127	0.462411	0.923784	0.789025	0.518684	0.575222	0.495524	0.687354	0.837745
ENSMUSG00000004360	9330159F19Rik	1.1446	1.44277	2.56937	0.885858	1.0967	0.975219	1.02228	1.14655	0.391867	0.088227
ENSMUSG00000004364	Cul3	15.2899	13.406	10.1075	7.10141	15.3532	10.4304	6.8462	6.10039	9.50453	11.9005
ENSMUSG00000004383	Large1	0.628996	0.635912	0.539385	0.518289	0.393212	0.745749	1.06018	1.23109	0.738999	0.84355
ENSMUSG00000004393	Ddx56	4.73318	4.76892	8.45319	3.01875	6.8781	2.79758	1.99952	2.42325	3.98339	4.26541
ENSMUSG00000004394	Tmed4	3.04352	3.55831	2.24057	1.07344	1.31037	1.6837	1.52855	0.797055	1.59226	3.50592
ENSMUSG00000004415	Col26a1	0.24757	0.112677	0.156026	0.1598	0.897441	0.234217	0.260492	0.159123	0.201196	0.231551
ENSMUSG00000004446	Bid	0.1424	0.247661	0.0983056	0.0941063	0.0889044	0.138343	0.0970361	0.0859302	0.185731	0.236085
ENSMUSG00000004451	Ralb	0.443057	0.305051	0.305221	0.52856	0.45636	0.551318	0.442222	0.58489	0.512679	0.445897
ENSMUSG00000004455	Ppp1cc	3.38886	6.72975	6.19608	2.62818	2.54674	4.58568	5.62266	5.1495	5.50928	4.36325
ENSMUSG00000004460	Dnajb11	1.8677	2.28321	1.30629	1.61623	2.38179	1.82586	1.95353	1.62564	3.09631	1.19954
ENSMUSG00000004462	Tbccd1	0.576735	0.612849	0.422204	0.268	0.700902	0.545595	0.441661	0.562694	0.623827	0.673777
ENSMUSG00000004473	Clec11a	0.0889145	0.0633719	0.105338	0.0993177	0.0397995	0.139491	0.0595315	0.109252	0.0588558	0.0462169
ENSMUSG00000004500	Zfp324	0.136103	0.140057	0.0905539	0.235678	0.110887	0.132214	0.0684105	0.0933809	0.0691086	0.0567803
ENSMUSG00000004508	Gab2	0.462725	0.496894	0.650723	0.402214	0.230165	0.352156	0.76547	0.653134	1.52846	0.309218
ENSMUSG00000004530	Coro1c	0.875695	0.286817	1.24126	0.711657	0.856164	0.610621	0.946256	0.65561	1.00286	0.693415
ENSMUSG00000004535	Tax1bp1	7.8049	10.6062	6.02969	3.93849	8.33664	7.27198	3.43275	3.78723	5.20782	5.2828
ENSMUSG00000004558	Ndrg2	172.847	319.333	236.502	274.069	100.975	213.321	219.742	227.682	234.496	232.514
ENSMUSG00000004561	Mettl17	2.22444	1.66482	1.41601	0.428131	4.0568	1.99463	1.74949	1.33419	1.56129	0.421502
ENSMUSG00000004562	Arhgef40	0.874292	1.55591	0.887094	1.22349	1.80331	0.833588	1.09345	1.46834	0.613038	0.86747
ENSMUSG00000004565	Pnpla6	0.748915	0.429763	0.351932	0.695373	1.38872	0.639263	0.916921	0.599119	0.916572	0.879968
ENSMUSG00000004567	Mcoln1	2.04521	2.35014	1.57065	1.27437	2.10547	2.34007	1.84821	1.90319	2.94503	2.24061
ENSMUSG00000004568	Arhgef18	0.380513	0.353576	0.385922	0.200938	0.429483	0.279787	0.543154	0.300599	0.245976	0.232499
ENSMUSG00000004591	Pkn2	1.71255	3.19383	2.18405	0.570004	1.49947	1.82684	2.97269	1.12259	1.96571	0.611326
ENSMUSG00000004609	Cd33	0.12357	0.101666	0.21341	0.0685274	0.30896	0.180639	0.233529	0.108701	0.16132	0.155512
ENSMUSG00000004610	Etfb	51.0078	29.645	33.589	30.984	21.0064	31.1678	11.57	20.0317	28.5348	33.7944
ENSMUSG00000004626	Stxbp2	0.472731	0.321907	1.06073	0.598511	1.34294	0.878283	0.390159	1.12688	1.07988	1.25134
ENSMUSG00000004631	Sgce	0.768402	0.809923	0.640356	0.570263	0.746983	0.637122	0.226239	0.80492	0.469834	0.454031
ENSMUSG00000004633	Chn2	0.188311	0.818569	0.228438	0.175795	0.113243	0.257115	0.334521	0.127906	0.368424	0.143052
ENSMUSG00000004637	Wwox	0.396422	0.184781	0.461016	0.397261	0.184109	0.346959	0.340447	0.314096	0.795774	0.349971
ENSMUSG00000004642	Slbp	0.612216	0.867479	0.730052	0.583589	0.787132	0.790522	0.55187	0.45075	1.44419	0.8063
ENSMUSG00000004655	Aqp1	9.49976	11.2603	16.7032	12.5815	6.4754	14.1313	17.8883	11.9387	10.5155	13.6881
ENSMUSG00000004661	Arid3b	0.474921	0.743812	0.70848	0.443892	0.482311	0.216352	0.398828	0.486251	0.409224	0.132363
ENSMUSG00000004665	Cnn2	0.59284	0.649233	0.36422	0.933089	1.97188	0.811752	0.600353	0.594158	0.727472	0.368424
ENSMUSG00000004667	Polr2e	2.63265	8.26939	7.05285	5.73336	1.27784	4.73461	4.55333	2.12688	3.06789	4.84826
ENSMUSG00000004677	Myo9b	0.590985	0.60022	0.542675	0.605937	1.10654	0.948524	0.312218	0.992681	0.590132	0.271367
ENSMUSG00000004698	Hdac9	0.376258	0.491878	0.395292	0.352386	0.113137	0.541592	0.679517	0.31333	0.217752	0.294917
ENSMUSG00000004707	Ly9	0.262049	0.0173205	0.0595315	0.26546	0.723339	0.052035	0.0294746	0.056	0.0238485	0.0233238
ENSMUSG00000004730	Adgre1	0.253801	0.398075	0.174883	0.254763	0.224553	0.185897	0.269844	0.316708	0.0767854	0.188468
ENSMUSG00000004748	Mtfp1	4.77748	3.99347	1.953	1.80605	1.99756	2.03171	1.19094	1.72014	1.82467	3.43315
ENSMUSG00000004768	Rab23	0.43847	0.539207	0.429856	0.324222	0.290448	0.268094	0.786628	0.283507	0.473979	0.146779
ENSMUSG00000004771	Rab11a	5.71326	3.43188	2.28643	4.45009	3.69223	8.10022	6.63932	6.48445	6.23323	8.06502
ENSMUSG00000004788	Eif2b2	4.75708	13.0348	6.51095	6.11741	5.4474	6.34676	9.69219	8.01183	7.02926	4.94466
ENSMUSG00000004789	Dlst	12.7492	31.1807	13.6856	5.19732	4.41421	9.80127	7.04137	7.82843	7.09875	15.32
ENSMUSG00000004791	Pgf	0.218292	0.448179	0.329885	0.459452	0.191771	0.203352	0.282064	0.20034	0.280385	0.0622896
ENSMUSG00000004798	Ulk2	2.11448	5.23437	4.06763	1.63327	2.67986	2.26226	0.961873	1.84232	0.785636	0.99339
ENSMUSG00000004814	Ccl24	0.905222	0.741064	1.09388	0.894374	1.13592	0.661318	1.02975	0.709704	0.384739	0.779846
ENSMUSG00000004815	Dgkq	0.212603	0.472965	0.3201	0.209055	0.298221	0.235348	0.336963	0.334628	0.0960417	0.347068
ENSMUSG00000004837	Grap	0.32125	0.563326	0.498855	0.470174	0.588068	0.546175	0.64285	0.41601	0.460235	0.654535
ENSMUSG00000004843	Chmp2b	1.05125	2.29606	1.53893	1.57152	0.997585	1.77816	0.849339	0.886625	1.58946	1.24641
ENSMUSG00000004846	Plod3	1.41696	1.77541	2.02225	1.77944	1.58872	2.03945	0.648117	0.81356	1.83625	1.38918
ENSMUSG00000004849	Ap1s1	2.97405	2.36016	2.14939	1.32739	2.15888	2.5528	0.790721	1.22577	0.924069	1.68192
ENSMUSG00000004865	Srpk1	2.10946	1.03019	0.79066	0.894986	1.64507	1.08073	0.708463	1.54454	0.868484	1.02319
ENSMUSG00000004880	Lbr	0.656714	1.45623	1.86819	0.988142	0.410687	0.91145	1.0358	1.0922	1.25947	0.292821
ENSMUSG00000004891	Nes	0.955912	0.986014	1.32722	0.30705	0.598144	0.932439	1.30731	1.04082	0.74792	0.760132
ENSMUSG00000004894	Hapln2	0.0918497	0.0787401	0.0983298	0.129035	0.0491808	0.11669	0.186011	0.0597997	0.0526878	0.0436348
ENSMUSG00000004895	Prcc	3.77548	8.1851	7.61135	4.825	3.97495	3.73655	3.60843	1.67667	2.81929	2.88344
ENSMUSG00000004896	Rrnad1	0.513186	0.577165	0.378492	0.494878	0.69451	0.573132	0.221396	0.280314	0.517664	0.512273
ENSMUSG00000004897	Hdgf	14.5894	28.5054	18.2343	16.0018	9.35469	10.9491	8.6955	6.4859	7.65803	11.2527
ENSMUSG00000004929	Thop1	0.934829	1.82461	1.10443	0.782851	1.69394	2.34301	1.14196	1.3608	1.53464	1.66358
ENSMUSG00000004931	Apba3	4.49623	8.22832	9.50971	4.72932	5.96769	8.07147	3.49619	3.64486	4.38002	7.98399
ENSMUSG00000004933	Matk	0.0715821	0.167881	0.0893085	0.095373	0.196733	0.137197	0.0851822	0.158164	0.151868	0.109727
ENSMUSG00000004934	Pias4	2.48774	4.79625	2.64562	2.73678	2.34509	2.15396	3.05327	2.15855	2.4417	2.14213
ENSMUSG00000004936	Map2k1	2.47025	5.57338	4.95977	3.28252	3.57897	1.13345	1.94941	2.73712	2.58622	1.70786
ENSMUSG00000004937	Sgta	5.10443	13.6257	6.1692	10.5094	5.12599	10.3225	8.64069	4.21216	8.20537	9.50623
ENSMUSG00000004939	Nmrk2	0.908468	0.605627	2.58577	0.747914	1.07128	1.49572	4.19199	1.87934	3.95985	6.30178
ENSMUSG00000004945	Tmem242	5.57339	4.5314	2.99232	2.48433	2.9452	3.25898	3.19456	3.14666	4.90432	4.883
ENSMUSG00000004947	Dtx2	0.662342	1.07893	0.461805	0.546165	0.879477	0.542086	0.628204	0.25303	0.542166	0.59173
ENSMUSG00000004951	Hspb1	70.7453	82.6812	133.961	93.2221	31.3214	35.2197	79.3969	73.1166	40.9659	42.7799
ENSMUSG00000004952	Rasa4	1.16127	0.641791	1.40141	1.09293	0.915489	1.33301	0.60042	0.67707	0.878166	1.20054
ENSMUSG00000004980	Hnrnpa2b1	30.6552	42.0535	33.0026	7.76168	15.6691	40.6266	18.8108	15.2554	5.62449	30.3322
ENSMUSG00000004994	Ccdc130	2.3128	2.02589	2.50346	1.65664	2.45398	1.55769	0.483347	1.85436	3.46854	1.4397
ENSMUSG00000004996	Mri1	1.05086	2.03666	1.93076	1.35605	0.703972	2.03186	0.99543	1.0666	2.02567	1.58462
ENSMUSG00000005034	Prkacb	2.29273	4.51747	2.36123	1.29917	2.34033	1.92405	1.77016	3.29438	1.29785	1.02203
ENSMUSG00000005043	Sgsh	0.216291	0.505545	0.277489	0.180931	0.2828	0.352258	0.394796	0.162407	0.249046	0.187446
ENSMUSG00000005045	Chd5	0.0126622	0.00471405	0.0278568	0.0257682	0.016	0.153019	0.0507543	0.0174356	0.0233238	0.0205913
ENSMUSG00000005054	Cstb	0.784896	3.13732	1.17798	1.47803	1.10827	1.29146	0.951853	1.97242	1.25157	0.935363
ENSMUSG00000005057	Sh2b2	0.219977	0.39716	0.244344	0.36813	0.313203	0.15526	0.491431	0.525981	0.688029	0.198333
ENSMUSG00000005069	Pex5	1.47332	1.43071	1.12088	0.658404	0.680165	0.785219	0.682654	1.09662	1.13505	0.662975
ENSMUSG00000005078	Jkamp	1.44229	1.63234	1.19123	0.970414	1.10572	1.04695	0.514144	1.75235	1.14363	0.366027
ENSMUSG00000005087	Cd44	0.249992	0.370438	0.616487	0.326104	0.312512	0.329364	0.479767	0.39948	0.452787	0.189842
ENSMUSG00000005102	Eif2ak4	0.335409	0.367445	0.366497	0.0511468	0.106658	0.187103	0.271042	0.192832	0.295202	0.182253
ENSMUSG00000005103	Wdr1	2.03823	1.33108	1.51811	1.06201	1.70046	1.86837	2.03342	1.57754	1.0409	1.48531
ENSMUSG00000005107	Slc2a9	0.092182	0.0805978	0.0503587	0.0479166	0.158038	0.0446203	0.117881	0.0722219	0.015	0.05004
ENSMUSG00000005124	Ccn4	0.074623	0.0422374	0.0627375	0.0292575	0.0565685	0.0974786	0.032619	0.0416653	0.0588558	0.0244949
ENSMUSG00000005125	Ndrg1	2.22259	1.4561	1.33683	1.78269	1.73828	1.43363	2.0392	1.01844	2.21932	1.24503
ENSMUSG00000005142	Man2b1	1.07396	0.621398	0.162604	0.17408	1.9871	1.30428	1.05112	0.819658	0.51703	1.39465
ENSMUSG00000005148	Klf5	0.232475	0.423915	0.365754	0.127342	0.189378	0.211704	0.298757	0.227192	0.395242	0.212659
ENSMUSG00000005150	Wdr83	1.87117	1.79426	1.86701	0.854915	1.30826	1.93878	1.0621	1.16684	1.62983	2.83236
ENSMUSG00000005161	Prdx2	11.2607	11.3755	15.8335	14.4958	4.74691	7.01677	6.65117	7.97697	9.53397	9.62437
ENSMUSG00000005198	Polr2a	1.85172	3.09127	1.46837	2.15825	1.39962	0.752178	1.45715	1.8881	1.16491	1.20529
ENSMUSG00000005204	Senp3	3.60638	3.36977	5.35777	3.12098	1.86836	2.21979	1.25346	1.66355	3.35402	1.98199
ENSMUSG00000005220	Corin	0.0461761	0.112534	0.0686932	0.0268095	0.0552268	0.118697	0.0699714	0.0609918	0.0886792	0.0233238
ENSMUSG00000005225	Plekha8	0.080031	0.276955	0.34238	0.363835	0.38401	0.250248	0.142464	0.152368	0.322552	0.0643117
ENSMUSG00000005233	Spc25	0.106515	0.289095	0.00816497	0.0415331	0.0762627	0.207839	0.0574108	0.128934	0.153521	0.0975961
ENSMUSG00000005237	Dnah2	0.0188562	0.0377124	0.0248747	0.0235702	0.00471405	0.00349927	0.00433013	0.00489898	0.008	0.00433013
ENSMUSG00000005262	Ufd1	5.4593	4.09817	5.88328	5.01909	3.26516	2.44125	3.51661	2.51459	4.84302	3.3454
ENSMUSG00000005267	Zfp287	0.0719044	0.144997	0.0386782	0.138188	0.165239	0.10505	0.0847113	0.0541849	0.111247	0.0608605
ENSMUSG00000005268	Prlr	0.0344624	0.0904655	0.00942809	0.120499	0.083179	0.0644798	0.051225	0.0649307	0.0747262	0.131057
ENSMUSG00000005299	Letm1	2.06073	2.24801	1.89894	1.29299	2.29771	2.46412	2.14593	2.71348	1.37658	3.17645
ENSMUSG00000005312	Ubqln1	6.31065	9.73266	6.82952	2.419	5.24978	3.05746	1.24508	2.526	4.25551	2.39562
ENSMUSG00000005320	Fgfr4	0.216589	0.137608	0.111893	0.152761	0.121227	0.213585	0.153284	0.17837	0.219873	0.179109
ENSMUSG00000005338	Cadm3	0.491678	0.548977	0.457148	0.705617	0.286426	0.473081	0.620664	0.696781	0.702498	0.524542
ENSMUSG00000005354	Txn2	15.3077	47.72	29.0121	16.4298	10.0012	26.1045	15.9753	17.7634	13.7868	22.1265
ENSMUSG00000005360	Slc1a3	0.239842	0.277445	0.153545	0.718638	0.174929	0.121347	0.179555	0.0704273	0.228421	0.0527636
ENSMUSG00000005362	Crbn	3.84365	7.41211	2.98875	2.87998	3.75499	3.30322	1.747	3.44161	3.0488	2.05365
ENSMUSG00000005370	Msh6	0.486135	0.477225	0.644093	0.378026	0.826937	0.278043	0.532188	0.524648	0.52557	0.234862
ENSMUSG00000005371	Fbxo11	2.32277	2.81991	2.63917	0.694262	1.16987	3.05323	0.850351	1.04423	2.16365	2.82915
ENSMUSG00000005373	Mlxipl	1.68166	4.26676	2.08747	2.3636	2.14184	3.36453	3.73279	4.17176	4.2383	3.30363
ENSMUSG00000005374	Tbl2	0.413693	0.503325	0.262937	0.38799	0.927263	0.737614	0.490526	0.66527	0.657924	0.552572
ENSMUSG00000005378	Bud23	1.24157	14.2541	10.5129	17.6803	2.33907	4.09284	5.46738	7.45192	5.23197	2.7001
ENSMUSG00000005397	Nid1	4.58232	5.19558	5.62999	4.11812	3.39813	2.9759	2.73444	3.49209	5.48379	2.14137
ENSMUSG00000005410	Mcm5	0.149997	0.0729383	0.0820731	0.209762	0.323135	0.149601	0.080399	0.147702	0.13541	0.0479166
ENSMUSG00000005413	Hmox1	17.9343	3.66465	12.1167	13.9554	13.8159	3.16901	1.42333	1.87184	4.80022	15.7043
ENSMUSG00000005417	Mprip	1.72937	2.5629	2.04796	1.42943	1.02275	2.51571	2.12261	0.893407	1.03708	1.96926
ENSMUSG00000005442	Cic	1.18734	2.80361	1.46351	2.6029	1.91926	1.66106	0.977986	1.29035	2.38506	1.69449
ENSMUSG00000005447	Pafah1b3	0.163252	0.208731	0.0864219	0.186183	0.582468	0.0870504	0.206785	0.15664	0.126579	0.0823165
ENSMUSG00000005469	Prkaca	6.35132	9.67856	2.57826	2.20667	1.84072	4.50918	2.54321	2.92015	3.61614	5.09035
ENSMUSG00000005470	Asf1b	0.175084	0.194155	0.154065	0.125952	0.181041	0.214597	0.162234	0.106471	0.112321	0.119231
ENSMUSG00000005474	Myl10	0.64586	1.12274	1.04513	0.811453	1.50981	0.825934	1.025	0.564354	0.56671	0.68466
ENSMUSG00000005481	Ddx39	0.83105	0.842221	1.11141	0.759552	0.596637	0.725023	0.296419	0.53868	0.94751	0.762905
ENSMUSG00000005483	Dnajb1	0.872289	0.478414	5.13903	1.56716	1.60903	0.58122	0.578619	0.927909	0.292123	0.247596
ENSMUSG00000005501	Usp40	0.878949	0.87705	0.603901	0.305247	0.412718	0.561023	0.366169	0.579517	0.476554	0.341725
ENSMUSG00000005505	Kbtbd4	0.969331	0.590132	1.72931	0.467564	0.340858	1.13344	0.741566	0.702948	0.877998	0.819497
ENSMUSG00000005506	Celf1	2.19774	4.70287	1.77777	1.71539	2.03372	2.67237	1.16687	1.98503	2.96905	1.69378
ENSMUSG00000005510	Ndufs3	33.9118	22.2346	20.0964	18.9616	4.37435	17.8873	10.4832	14.8402	15.8162	19.5419
ENSMUSG00000005514	Por	4.46434	3.42838	2.4944	2.06194	6.51089	3.69259	2.97919	3.02216	2.47372	5.61034
ENSMUSG00000005533	Igf1r	0.565191	0.943305	0.971177	0.338148	0.227947	0.645452	0.248322	0.894888	0.5306	0.225619
ENSMUSG00000005534	Insr	2.8762	4.61653	3.05075	0.739232	2.95531	3.27185	3.93455	4.14855	3.93601	0.723574
ENSMUSG00000005566	Trim28	5.75746	7.94137	6.55647	3.35367	6.13259	4.83661	1.43628	4.41781	5.18129	6.12038
ENSMUSG00000005575	Ube2m	18.8647	46.8277	21.8917	16.8657	14.4062	12.0283	13.5732	13.1422	13.4746	15.089
ENSMUSG00000005580	Adcy9	1.59763	2.4959	2.00681	0.51114	1.26789	1.16339	0.994034	1.02974	1.06821	1.00083
ENSMUSG00000005583	Mef2c	8.00807	32.7444	28.6797	6.58686	15.58	15.9117	7.1217	4.84602	18.0676	15.4227
ENSMUSG00000005609	Ctr9	0.910267	0.856925	0.424471	0.276622	0.436605	0.532423	0.42546	0.516666	0.430887	0.11703
ENSMUSG00000005610	Eif4g2	18.208	111.494	119.044	96.9506	20.303	31.9052	92.4181	100.389	130.543	21.5141
ENSMUSG00000005611	Mrvi1	0.364825	0.326153	0.501741	0.274416	0.101193	0.497887	0.358419	0.252143	0.3204	0.312883
ENSMUSG00000005615	Pcyt1a	4.33487	7.93824	6.81788	3.37224	2.28495	5.3206	3.31316	4.00918	7.67076	5.88817
ENSMUSG00000005621	Zfp592	0.848651	0.55036	0.84988	0.80743	1.90023	0.621965	2.08063	1.04318	1.24049	0.492691
ENSMUSG00000005625	Psmd4	35.3401	58.2318	50.4865	33.4941	42.7497	29.6218	4.74982	10.8606	16.7726	35.9229
ENSMUSG00000005628	Tmod4	24.6183	10.3003	13.2843	21.2939	13.4054	12.9274	4.80921	9.49181	20.5483	10.2932
ENSMUSG00000005656	Snx6	0.968743	1.91335	0.809854	1.02538	0.915262	1.08488	0.485428	0.657036	1.12908	0.719789
ENSMUSG00000005667	Mthfd2	0.333598	0.899053	0.147973	0.364231	0.75619	0.540634	0.257325	0.248387	0.21386	0.870365
ENSMUSG00000005672	Kit	0.181381	0.180333	0.321658	0.301556	0.520792	0.372301	0.087178	0.0691086	0.70121	0.379895
ENSMUSG00000005674	Tomm40l	1.70081	1.59746	1.68644	2.28559	1.42859	2.52493	1.74783	2.36622	1.97731	2.43395
ENSMUSG00000005681	Apoa2	2.41439	4.27077	0.342372	0.239768	0.0531246	5.70775	3.08414	0.869239	1.08506	3.81505
ENSMUSG00000005682	Pan2	0.219519	0.388659	0.196611	0.33253	0.106019	0.403578	0.488287	0.377327	0.284984	0.204607
ENSMUSG00000005683	Cs	26.644	15.7912	13.3487	13.6872	7.80383	18.4472	9.36049	21.1105	15.3892	19.9054
ENSMUSG00000005686	Ampd3	2.22962	1.75335	1.9104	2.03583	2.4428	2.29424	3.61146	2.97111	4.73982	4.77238
ENSMUSG00000005687	Bcas2	4.10559	5.91127	5.24228	3.22778	3.91992	4.9459	2.81903	2.56203	2.07614	4.04627
ENSMUSG00000005698	Ctcf	1.10625	2.59462	2.67713	0.951769	0.544772	1.2466	1.71108	0.577699	1.42265	1.0186
ENSMUSG00000005699	Pard6a	2.07522	1.83267	1.44198	1.36801	0.527803	1.25719	0.494393	0.718888	0.504246	1.03917
ENSMUSG00000005716	Pvalb	986.839	1453.55	1220.95	704.678	562.595	511.874	393.037	667.271	453.783	426.216
ENSMUSG00000005718	Tfap4	1.09563	1.08888	0.42098	0.915686	0.680282	0.674541	1.01667	0.931678	0.607078	0.456903
ENSMUSG00000005732	Ranbp1	1.56621	8.2454	2.64316	1.86949	0.866256	2.06133	2.97494	3.18219	3.13198	1.04065
ENSMUSG00000005763	Cd247	0.296355	0.370211	0.405778	0.550886	1.67322	0.329599	0.3694	0.298168	0.361917	0.33803
ENSMUSG00000005774	Rfx5	0.320287	0.34	0.547664	0.285026	0.141986	0.501719	0.347943	0.44639	0.413976	0.498919
ENSMUSG00000005779	Psmb4	34.778	33.2119	43.4265	24.0135	17.6281	11.7274	12.3763	16.3012	16.9035	16.7078
ENSMUSG00000005802	Slc30a4	0.543731	1.20684	0.768073	0.875854	0.180776	0.850603	1.00931	0.769452	1.16661	0.499103
ENSMUSG00000005803	Sqor	3.95296	1.82222	3.01567	2.80539	3.86412	2.59338	3.30397	3.31427	4.64892	2.36078
ENSMUSG00000005804	Bloc1s6	1.3036	0.81768	0.784005	0.69681	1.09312	1.40002	0.346087	1.36807	0.82713	1.64092
ENSMUSG00000005813	Metap1	2.87865	4.20717	2.13607	2.18551	2.50585	3.00683	1.75371	2.75188	1.89092	3.34333
ENSMUSG00000005823	Gpr108	1.18713	2.07878	0.934696	0.796758	1.2716	1.91899	0.500743	1.00865	1.52694	1.99221
ENSMUSG00000005836	Gata6	0.104968	0.0909945	0.0535164	0.125124	0.0966644	0.0945898	0.0977753	0.185192	0.0595315	0.0783837
ENSMUSG00000005846	Rsl1d1	3.44788	3.33527	4.5097	4.69565	5.3791	5.20633	2.16658	1.06398	1.46893	4.05894
ENSMUSG00000005871	Apc	0.826854	1.14072	1.0891	0.269414	0.465764	0.960052	0.61164	0.645427	0.785814	0.440654
ENSMUSG00000005873	Reep5	4.74167	14.6386	12.7049	11.156	3.27718	3.69118	8.21606	10.4969	13.5538	1.94855
ENSMUSG00000005881	Ergic3	4.99663	10.5718	5.58366	4.42002	2.20383	4.98605	4.21809	3.25332	4.10644	3.51686
ENSMUSG00000005882	Uqcc1	6.08426	9.28956	8.55741	4.96751	4.75403	4.20963	2.78759	8.04103	5.5217	3.95445
ENSMUSG00000005886	Ncoa2	1.18335	3.02272	2.03924	0.9598	0.631158	1.15852	1.05322	1.17063	0.982356	0.991746
ENSMUSG00000005893	Nr2c2	0.93789	2.03853	1.15375	0.302086	0.466965	0.934444	1.14865	1.26056	1.40416	0.216832
ENSMUSG00000005897	Nr2c1	0.544156	0.287402	0.235542	0.417545	0.34266	0.454981	0.277027	0.354999	0.372183	0.586085
ENSMUSG00000005899	Smpd4	0.841515	2.02796	0.988826	2.32229	1.80353	1.31572	0.787746	1.70259	1.93993	1.17021
ENSMUSG00000005907	Pex1	0.705367	0.977352	0.539555	0.523412	1.13931	0.799181	0.240865	0.927664	0.794345	0.808767
ENSMUSG00000005936	Kctd20	7.11059	3.80279	4.22136	1.43118	1.84965	3.39654	3.08107	2.93373	1.94018	1.5147
ENSMUSG00000005949	Ctns	0.624108	0.598298	0.334748	0.255891	0.542933	0.637993	0.921967	0.498454	0.424198	0.592203
ENSMUSG00000005950	P2rx5	0.385804	0.61311	0.906532	0.434345	0.820975	0.645219	0.843882	0.598184	0.419237	1.13756
ENSMUSG00000005951	Shpk	0.146851	0.153571	0.114018	0.0928224	0.0948683	0.131688	0.104	0.142464	0.0874986	0.0837616
ENSMUSG00000005952	Trpv1	0.119835	0.0485798	0.119063	0.057173	0.182003	0.0922707	0.0630555	0.174768	0.074135	0.0536656
ENSMUSG00000005958	Ephb3	0.116079	0.162037	0.0293939	0.174746	0.0487442	0.0761942	0.0917388	0.113243	0.123028	0.123839
ENSMUSG00000005968	Tuft1	0.335084	0.154609	0.0968297	0.307701	0.334425	0.137224	0.293707	0.184	0.118592	0.129058
ENSMUSG00000005973	Rcn1	0.522568	0.324838	0.356965	0.317087	0.424952	0.370228	0.185731	0.134104	0.405985	0.318371
ENSMUSG00000005980	Dnase1	0.26352	0.480858	0.687674	0.517355	0.468555	0.221978	0.151868	0.406645	0.210428	0.0574804
ENSMUSG00000005981	Trap1	3.92566	5.74909	6.70604	2.71282	3.29813	2.72738	2.02281	4.18548	4.79156	1.5339
ENSMUSG00000005982	Naa60	1.49029	0.986967	2.22433	1.44929	0.693011	2.83666	0.823514	1.09066	1.64367	1.74463
ENSMUSG00000005983	1700037C18Rik	0.611318	0.484083	0.343162	0.757955	0.371085	0.822359	0.704971	0.351078	0.439208	0.572384
ENSMUSG00000005986	Ankrd13d	0.119641	0.0483322	0.0716659	0.174696	0.043229	0.0728392	0.055857	0.0887694	0.18586	0.0607947
ENSMUSG00000006005	Tpr	4.87491	5.46516	5.81638	8.1776	7.57655	10.964	8.39883	3.80375	6.83975	3.82732
ENSMUSG00000006010	Odr4	2.42012	3.25098	2.0195	2.42531	2.75567	3.04324	2.71889	2.08483	2.56281	2.91975
ENSMUSG00000006014	Prg4	4.61426	3.5977	2.69589	4.10447	3.39143	5.04224	6.01542	6.87615	11.7336	2.36546
ENSMUSG00000006019	Dhx34	0.209158	0.765888	0.49802	0.433894	0.405295	0.351398	0.55687	0.317906	0.198555	0.338786
ENSMUSG00000006021	Kptn	0.822038	0.507133	0.60566	0.502577	1.12479	0.906239	0.511961	0.385051	0.530585	0.67772
ENSMUSG00000006024	Napa	13.9952	30.8143	18.8321	17.8725	16.0418	10.3126	3.6852	10.6068	13.9115	13.2284
ENSMUSG00000006050	Sra1	2.65545	8.26686	5.265	3.73401	2.9982	3.89454	2.16748	2.68267	2.75602	2.11853
ENSMUSG00000006057	Atp5g1	79.2434	55.3938	80.6012	61.9146	17.7125	75.9383	56.7134	73.3265	72.9859	68.4048
ENSMUSG00000006058	Snf8	2.35518	3.19356	2.19281	1.97146	2.12754	1.96854	1.41664	1.13253	1.06524	2.39028
ENSMUSG00000006095	Tbcb	1.64637	1.35077	1.57454	1.24814	3.08169	1.9882	1.46392	1.58921	1.10274	2.51548
ENSMUSG00000006127	Inpp5k	2.11412	2.51261	2.28065	0.793751	1.82273	2.22672	0.655793	2.24549	2.32462	1.87389
ENSMUSG00000006134	Crkl	1.90961	4.67011	3.41802	1.39675	0.833772	1.19603	2.58552	1.68377	3.22336	1.52106
ENSMUSG00000006154	Eps8l1	1.18846	0.615708	0.999628	1.81043	2.98257	1.16354	0.759563	0.34948	0.513202	1.35907
ENSMUSG00000006169	Clint1	3.00516	5.15044	3.07419	0.603954	1.89854	1.90096	1.07698	1.30026	2.63221	0.949518
ENSMUSG00000006191	Cdkal1	1.23846	1.16115	0.427691	0.21217	0.789977	0.804063	1.03158	0.649042	3.05319	0.586979
ENSMUSG00000006205	Htra1	3.26867	4.41487	3.10558	7.24223	6.90513	6.55858	2.86353	4.39779	7.0942	7.68829
ENSMUSG00000006215	Zbtb17	1.29964	1.27401	1.6149	1.62209	0.885767	1.66866	1.13655	1.62159	0.76411	1.45898
ENSMUSG00000006216	Clcnkb	0.0756637	0.163299	0.0610328	0.0414578	0.0309121	0.141707	0.170341	0.101863	0.169926	0.0984322
ENSMUSG00000006219	Fblim1	0.621718	0.355809	0.536939	0.306398	0.61707	0.285028	0.272646	0.114438	0.256	0.129089
ENSMUSG00000006221	Hspb7	53.2606	40.864	43.9616	80.8158	31.6841	90.8326	133.77	91.0719	79.8618	67.345
ENSMUSG00000006241	Ccdc159	0.101696	0.0756307	0.12753	0.0762627	0.106132	0.0527636	0.0761577	0.0983616	0.0715891	0.104805
ENSMUSG00000006262	Mob1b	0.414884	1.0465	0.745842	0.70235	0.251396	1.09797	1.18715	0.655896	1.10132	0.787187
ENSMUSG00000006273	Atp6v1b2	3.40907	5.21277	6.04267	3.40386	3.95147	2.71052	3.57181	3.39361	3.14599	2.31794
ENSMUSG00000006276	Eps15l1	1.36822	1.05508	1.04971	1.40015	0.726647	0.564955	0.232258	0.980216	1.56397	1.20613
ENSMUSG00000006281	Tep1	0.597633	0.750983	0.588163	1.0999	1.02505	1.01749	1.09031	1.01423	0.870251	0.619303
ENSMUSG00000006288	Ttc5	0.298018	0.468811	0.635516	0.084947	0.391254	0.290412	0.438753	0.295527	0.623301	0.395343
ENSMUSG00000006289	Osgep	5.71031	8.90394	4.95893	3.25879	3.47228	4.66	3.03102	4.46994	3.81499	4.47862
ENSMUSG00000006299	Aamp	7.38054	11.733	10.8119	5.75137	7.8899	7.97279	3.40721	2.56292	4.56744	9.9157
ENSMUSG00000006301	Tmbim1	7.5727	11.3758	5.94254	7.41154	9.61106	4.13962	3.93913	4.44394	6.19511	6.64432
ENSMUSG00000006304	Arpc2	2.23152	6.37563	4.21584	2.62357	3.30789	3.94842	2.8678	4.91811	5.11732	1.15805
ENSMUSG00000006307	Kmt2b	2.12133	2.51232	2.22915	2.35927	4.34396	1.82391	2.48378	1.82734	3.31184	2.33106
ENSMUSG00000006310	Zbtb32	0.0815843	0.0674537	0.0206155	0.076974	0.094163	0.0400954	0.0820731	0.0694172	0.0580409	0.0287054
ENSMUSG00000006313	Upk1a	0.0384057	0.0180278	0.0295804	0.0470744	0.054365	0.0417582	0.0765768	0.0865384	0.0724983	0.0415331
ENSMUSG00000006315	Tmem147	11.4692	10.0398	7.72149	3.54982	2.27373	6.76184	3.07052	3.37573	5.0904	5.97699
ENSMUSG00000006333	Rps9	53.2871	60.0982	73.6516	38.6612	37.0221	29.9787	27.5341	36.113	38.1867	46.8619
ENSMUSG00000006335	Tfpt	1.90939	2.76328	1.49883	0.986379	1.01834	1.48474	0.171884	0.869446	1.37992	1.11603
ENSMUSG00000006342	Susd2	0.264244	0.336428	0.293762	0.224909	0.159499	0.215463	0.156384	0.143527	0.108701	0.138564
ENSMUSG00000006344	Ggt5	0.444171	0.6206	0.675976	0.28886	0.154272	0.206115	0.444585	0.34386	0.523947	0.167762
ENSMUSG00000006356	Crip2	5.11652	10.1304	5.29573	4.73649	4.9832	4.25172	5.78951	2.78752	7.99304	3.25644
ENSMUSG00000006360	Crip1	6.88532	6.9377	7.14462	9.60895	6.23817	6.10718	9.27042	7.3815	7.59844	3.09448
ENSMUSG00000006362	Cbfa2t3	0.514377	0.953784	0.674964	1.84924	1.02748	1.15765	1.74401	1.58265	0.940268	0.509957
ENSMUSG00000006369	Fbln1	1.73301	0.795754	0.421967	1.38331	0.25664	0.671745	0.700897	0.771321	1.25329	0.653287
ENSMUSG00000006373	Pgrmc1	0.917333	1.51199	0.602482	0.874881	0.575674	0.899733	1.05529	0.785325	0.982214	1.3843
ENSMUSG00000006378	Gcat	1.43277	1.20447	1.82377	0.718626	0.483628	1.41183	1.07149	1.1303	0.657529	0.830253
ENSMUSG00000006386	Tek	0.97851	0.84516	0.582979	0.860186	0.781726	0.60131	0.857415	0.172163	0.629463	0.479082
ENSMUSG00000006390	Elovl1	1.23323	1.2416	0.449595	0.891053	0.650428	0.61504	0.802486	0.78736	1.16685	0.823616
ENSMUSG00000006392	Med8	3.50799	6.09896	4.26663	2.74474	3.82205	1.69106	1.28703	1.93011	2.33006	2.0154
ENSMUSG00000006395	Hyi	0.389704	0.313216	0.507567	0.288888	0.109618	0.353078	0.391684	0.296823	0.284577	0.513147
ENSMUSG00000006398	Cdc20	0.042193	0.168	0.316316	0.0690561	0.119687	0.109453	0.0617738	0.0634429	0.0122474	0.0897998
ENSMUSG00000006403	Adamts4	0.0512489	0.0331059	0.0579655	0.0726636	0.0256125	0.0598377	0.235763	0.132876	0.112889	0.0299333
ENSMUSG00000006412	Pfdn2	7.81547	27.3356	24.1893	11.8375	5.08472	11.7858	9.92578	9.86522	9.32987	9.6895
ENSMUSG00000006418	Rnf114	5.61178	4.27748	1.72662	2.18016	4.34993	2.64242	1.37792	4.65059	1.57043	4.03755
ENSMUSG00000006423	C330007P06Rik	0.53015	0.910459	0.41328	0.448259	0.73974	0.791027	0.708305	0.381764	0.381921	0.884023
ENSMUSG00000006435	Neurl1a	5.58805	2.3681	1.96443	1.30108	1.69148	4.36341	2.9714	3.21445	4.31982	5.06728
ENSMUSG00000006442	Srm	1.44405	1.77209	1.51389	1.63407	2.18067	1.59379	0.839595	1.03099	1.22019	0.732175
ENSMUSG00000006445	Epha2	0.197476	0.142183	0.168214	0.227455	0.0847113	0.256984	0.641417	0.234009	0.257573	0.0985089
ENSMUSG00000006456	Rbm14	0.548516	1.032	1.62692	0.392398	1.39097	0.579049	1.24556	0.531074	1.19671	1.19022
ENSMUSG00000006457	Actn3	273.492	176.47	215.354	94.6401	211.906	377.476	169.76	191.331	228.449	422.89
ENSMUSG00000006462	A530013C23Rik	0.193877	0.25492	0.25639	0.338703	0.199038	0.277849	0.208269	0.253346	0.259183	0.33367
ENSMUSG00000006463	Zdhhc24	0.318265	0.290792	0.361109	0.172209	0.365973	0.225332	0.374401	0.183848	0.526711	0.271249
ENSMUSG00000006464	Bbs1	0.154631	0.31524	0.182581	0.229033	0.186011	0.148399	0.233461	0.19714	0.268075	0.0744043
ENSMUSG00000006471	Ndor1	0.554903	0.479066	0.831129	0.393223	0.592297	0.620638	1.20522	0.371559	0.877328	0.409018
ENSMUSG00000006476	Nsmf	0.663548	0.304197	0.8771	1.21318	0.734722	0.630993	1.09708	0.355438	1.2158	0.754681
ENSMUSG00000006494	Pdk1	2.28936	3.62322	2.96533	1.25227	1.72513	4.24518	1.85114	3.05086	1.89935	0.858152
ENSMUSG00000006498	Ptbp1	1.11072	0.518328	0.39105	1.66401	2.4235	1.23991	2.0856	0.74365	0.682654	0.647352
ENSMUSG00000006517	Mvd	0.588188	1.26243	0.555683	0.290586	0.867064	0.879897	0.716508	0.417296	0.389595	0.910297
ENSMUSG00000006519	Cyba	1.17302	1.48028	0.90844	2.24426	3.09453	1.72915	0.645768	0.926486	0.694878	1.03452
ENSMUSG00000006522	Itih3	0.0336732	0.0463033	0.100343	0.327244	0.196517	0.143832	0.0524404	0.15748	0.146506	0.103267
ENSMUSG00000006526	Stimate	0.603818	0.550832	2.13761	1.50592	1.73676	0.794591	1.14938	0.964295	1.37144	1.03602
ENSMUSG00000006527	Sfmbt1	0.237525	0.55344	0.382361	0.192395	0.377115	0.340086	0.475504	0.41441	0.677212	0.177831
ENSMUSG00000006542	Prkag3	3.14645	3.33538	2.92492	1.1725	1.52691	2.17243	2.56257	4.66537	1.85205	1.62615
ENSMUSG00000006575	Rundc3a	0.224794	0.0467333	0.207596	0.0865794	0.132151	0.109469	0.086487	0.083666	0.0627375	0.0677052
ENSMUSG00000006576	Slc4a3	0.726796	0.222944	0.382277	0.558262	0.417037	0.569173	0.724458	0.217862	1.14398	0.721709
ENSMUSG00000006585	Cdt1	0.155919	0.144416	0.0793473	0.238109	0.0885438	0.132861	0.0719444	0.222764	0.33003	0.147051
ENSMUSG00000006586	Runx1t1	0.279994	0.346929	0.178101	0.247144	0.253456	0.115722	0.230877	0.161914	0.425798	0.16895
ENSMUSG00000006587	Snai3	1.29739	1.19772	2.77483	1.34956	2.51823	1.38798	5.40123	1.61302	3.7469	2.25378
ENSMUSG00000006589	Aprt	3.45663	5.88331	6.73265	1.6498	2.986	3.50517	1.09392	2.09946	1.80433	3.26167
ENSMUSG00000006599	Gtf2h1	1.67973	1.69495	1.36735	0.7694	1.10329	1.46589	0.948844	1.19433	0.742498	1.0843
ENSMUSG00000006611	Hfe	1.04001	1.23947	1.4589	0.851272	0.627293	1.63933	1.50108	1.45791	1.17507	1.70552
ENSMUSG00000006638	Abhd1	0.162486	0.0463033	0.131666	0.0868562	0.117154	0.13413	0.158291	0.16606	0.263287	0.141647
ENSMUSG00000006641	Slc5a6	0.47183	0.607967	0.464784	0.710819	0.660951	0.556088	0.812896	0.409458	0.368206	0.16895
ENSMUSG00000006642	Tcf23	0.0379865	0.026533	0.05004	0.0860233	0.0431741	0.03937	0.0354401	0.0285657	0.0737564	0.0503587
ENSMUSG00000006651	Aplp1	0.18066	0.156256	0.142632	0.145134	0.347448	0.189561	0.0801499	0.138852	0.117983	0.152132
ENSMUSG00000006673	Qrich1	3.80698	2.82996	1.23799	1.62171	1.35067	2.3189	1.35264	2.42461	1.81384	0.834841
ENSMUSG00000006675	P4htm	0.178751	0.368803	0.441117	0.197949	0.285335	0.341836	0.143332	0.390456	0.347068	0.129368
ENSMUSG00000006676	Usp19	5.09496	7.16963	5.75848	2.17052	5.96239	6.25816	1.74761	1.68799	2.79889	7.66888
ENSMUSG00000006678	Pola1	0.137763	0.082801	0.0299333	0.0560714	0.0883176	0.0752588	0.0484149	0.111893	0.0365513	0.0591946
ENSMUSG00000006699	Cdc42	10.0192	12.4879	5.29911	6.68571	3.48818	12.5143	3.55015	5.1943	5.76106	10.6359
ENSMUSG00000006705	Pknox1	0.693507	0.556396	0.74808	0.479191	0.532939	0.440385	0.636899	1.15628	0.213916	0.73713
ENSMUSG00000006715	Gmnn	1.38804	0.460148	0.769093	1.00442	1.20772	1.18816	0.368489	0.45906	0.39307	0.275855
ENSMUSG00000006717	Acot13	9.60413	9.02138	5.17331	3.56444	4.42811	8.19517	5.80373	4.57181	6.59975	4.94376
ENSMUSG00000006728	Cdk4	5.55031	7.39033	6.10715	4.48451	3.60386	3.0116	2.47353	1.94195	5.18015	3.48229
ENSMUSG00000006731	B4galnt1	0.470228	0.0679412	0.112854	1.15	2.49867	0.126128	0.166421	0.0895768	0.156716	0.0784857
ENSMUSG00000006732	Mettl1	1.51588	2.01519	1.80357	0.934572	1.13773	1.17782	1.05426	1.36553	1.10273	1.32011
ENSMUSG00000006736	Tspan31	1.63935	1.37102	1.14111	1.35013	1.51965	0.941032	0.791186	1.25202	1.36135	1.00539
ENSMUSG00000006740	Kif5b	5.5954	8.81511	5.09631	1.41446	4.252	5.94351	2.82318	1.68873	4.10335	2.19595
ENSMUSG00000006763	Saal1	0.209762	0.244377	0.48139	0.284984	0.216887	0.216423	0.18751	0.0786384	0.205971	0.111893
ENSMUSG00000006782	Cnp	0.508166	0.99926	0.723243	0.763901	1.56303	0.566529	0.697412	0.710251	0.741685	0.622819
ENSMUSG00000006784	Ttc25	0.0875375	0.0829458	0.147051	0.0886341	0.0466476	0.130413	0.158669	0.183674	0.268328	0.16378
ENSMUSG00000006800	Sulf2	0.635631	0.704823	0.536448	0.444729	0.835976	0.657411	0.712022	0.430553	0.82669	0.390046
ENSMUSG00000006818	Sod2	16.5802	13.0432	16.8184	12.0116	5.06927	18.7098	10.425	15.7744	13.6094	22.0578
ENSMUSG00000006850	Tmco6	2.02337	0.759595	2.25674	1.82349	1.65108	0.982942	0.853145	1.13325	0.775226	0.624705
ENSMUSG00000006906	Stambp	0.906762	1.34782	1.42258	1.22956	1.69066	1.22245	0.943919	0.203313	0.885853	1.01909
ENSMUSG00000006920	Ezh1	3.40352	4.30814	2.35604	6.83085	3.60864	2.51177	3.65706	3.911	4.89554	1.6271
ENSMUSG00000006931	P3h4	0.766615	1.4294	0.415182	0.983557	1.02593	0.819741	0.538687	0.443188	0.880532	0.465042
ENSMUSG00000006932	Ctnnb1	10.479	11.9954	7.39205	11.2072	6.55041	11.1989	5.82687	8.46644	7.50728	8.13286
ENSMUSG00000006941	Eif1b	4.97712	7.84666	5.88314	1.77844	2.17432	4.20867	2.75298	3.68499	2.40194	3.27244
ENSMUSG00000006958	Chrd	0.267322	0.220273	0.411553	0.487467	0.375926	0.167305	0.335702	0.177133	0.190431	0.380316
ENSMUSG00000006998	Psmd2	27.8742	42.5547	36.6006	26.0415	22.6108	10.1099	11.926	6.05272	5.88857	15.6958
ENSMUSG00000007029	Vars	2.1571	5.32691	3.23223	6.56999	1.8878	3.4831	1.67726	4.4849	4.77492	3.48218
ENSMUSG00000007030	Vwa7	0.82553	0.342929	0.83212	0.899124	0.401069	0.747745	0.693991	0.103421	0.572692	1.04935
ENSMUSG00000007033	Hspa1l	1.53834	2.0546	1.53767	2.35416	1.4151	2.10784	1.58398	1.81181	1.3868	2.34224
ENSMUSG00000007036	Abhd16a	3.84842	4.10939	4.89096	1.48574	2.40615	7.38319	1.59444	2.03059	1.38242	6.24747
ENSMUSG00000007038	Neu1	1.38187	1.12153	1.55624	1.58113	1.03231	0.768438	0.507046	0.715022	0.521099	1.28977
ENSMUSG00000007039	Ddah2	1.1602	1.5811	0.645848	0.921902	0.611274	1.20702	0.819673	0.280314	1.49228	0.98597
ENSMUSG00000007041	Clic1	1.18908	2.10498	1.3596	1.59275	2.60565	1.31044	1.07236	1.25769	1.57267	0.612588
ENSMUSG00000007050	Lsm2	2.28639	10.4889	4.03521	3.41313	1.82635	2.29214	3.68796	2.62034	3.6084	1.52551
ENSMUSG00000007080	Pole	0.249949	0.286496	0.195387	0.25492	0.234828	0.242457	0.235202	0.44317	0.223123	0.0630555
ENSMUSG00000007097	Atp1a2	24.7296	30.9333	34.2979	13.7103	14.6356	52.077	34.4882	43.2833	33.9944	42.2831
ENSMUSG00000007122	Casq1	225.492	632.1	395.835	137.789	173.155	122.663	154.468	293.499	184.229	71.5697
ENSMUSG00000007207	Stx1a	0.182847	0.149399	0.24454	0.120067	0.786623	0.197405	0.226857	0.161567	0.266038	0.13784
ENSMUSG00000007216	Zfp775	0.890398	0.584123	0.700839	0.312832	0.755529	0.828226	0.955167	0.937196	1.36722	0.637508
ENSMUSG00000007279	Scube2	0.218541	0.163536	0.271985	0.153701	0.34343	0.410122	0.397613	0.353236	0.627611	0.202879
ENSMUSG00000007338	Mrpl49	1.0084	1.13369	1.08937	0.778958	0.666471	0.952419	1.36717	1.67099	0.918812	1.16657
ENSMUSG00000007379	Dennd2c	0.254552	0.284014	0.20488	0.110345	0.0910824	0.1462	0.120433	0.238881	0.0943186	0.0944458
ENSMUSG00000007411	Mark3	1.91941	3.31867	2.66659	2.57685	1.0557	1.35779	1.65815	1.71111	1.81924	1.12209
ENSMUSG00000007415	Gatad1	4.9987	1.84238	5.93465	0.416336	5.45196	4.23577	2.19356	5.92537	3.3403	1.76916
ENSMUSG00000007458	M6pr	1.67976	2.67028	2.06403	0.903469	1.18547	1.61417	1.23859	1.32141	1.57855	1.75728
ENSMUSG00000007476	Lrrc8a	1.25592	0.364823	0.880395	0.716101	0.953759	1.06248	0.682454	0.701159	1.62942	0.849574
ENSMUSG00000007480	Mc5r	0.218897	0.109069	0.138996	0.114473	0.118558	0.100094	0.132514	0.0853229	0.246122	0.0620967
ENSMUSG00000007564	Ppp2r1a	7.56944	21.5055	15.1811	6.7341	2.82845	10.0393	8.70401	10.3181	8.05126	8.39718
ENSMUSG00000007570	Fance	0.865315	0.667545	0.895022	0.90303	0.598852	0.98406	0.549414	0.649972	1.30354	1.17503
ENSMUSG00000007589	Tinf2	0.659133	1.38903	0.447589	0.835952	0.528053	0.689522	0.479725	0.717245	0.559907	0.580806
ENSMUSG00000007603	Dus3l	0.773261	1.37039	1.29517	1.99857	1.10197	1.8543	0.835813	0.937452	1.35262	1.78084
ENSMUSG00000007610	Gtpbp3	0.682248	0.796407	0.629571	0.906744	0.566583	0.892721	0.416769	0.235847	0.899635	0.884954
ENSMUSG00000007613	Tgfbr1	1.05777	1.9367	1.3292	0.813953	0.918869	1.77687	1.18415	1.00125	1.38522	0.603622
ENSMUSG00000007617	Homer1	1.84955	4.06499	3.36914	1.65095	3.32062	4.03243	1.69977	2.11185	1.19347	1.96891
ENSMUSG00000007655	Cav1	8.65688	14.9699	8.53696	6.99725	5.74148	7.81259	14.5472	5.28395	5.42903	4.70455
ENSMUSG00000007656	Arpp19	7.94	14.9027	8.7803	5.93858	6.07744	9.83176	9.7993	6.12451	6.35123	6.801
ENSMUSG00000007659	Bcl2l1	3.80801	7.03849	5.68315	4.60713	3.81366	4.15347	1.87656	3.63585	7.46006	1.7233
ENSMUSG00000007670	Khsrp	0.994595	1.83029	0.996967	0.263257	1.15533	1.32592	0.969094	0.718649	0.382675	1.05126
ENSMUSG00000007682	Dio2	0.0717318	0.051614	0.138477	0.0440908	0.0365513	0.0765942	0.301224	0.0588558	0.146779	0.0464758
ENSMUSG00000007721	Ccdc124	4.26992	18.2538	7.57834	5.72601	3.36079	8.78356	6.08202	4.67276	7.15385	6.12666
ENSMUSG00000007739	Cct4	6.96613	9.57602	11.0357	3.23577	5.87297	11.5092	2.22872	2.20412	3.10778	6.48197
ENSMUSG00000007777	0610009B22Rik	1.8878	2.78373	3.44146	1.73146	0.632342	1.87779	2.24465	2.13448	2.14736	1.8123
ENSMUSG00000007783	Cpt1c	0.121587	0.310767	0.162185	0.142745	0.137753	0.173275	0.12753	0.307532	0.299159	0.19976
ENSMUSG00000007805	Twist2	0.22063	0.126586	0.159675	0.162111	0.168167	0.191108	0.232757	0.131605	0.215499	0.108148
ENSMUSG00000007812	Zfp655	1.12849	2.21428	1.50781	0.623622	2.01075	1.36302	2.68801	1.43162	1.98002	1.99677
ENSMUSG00000007815	Rhoa	5.0041	9.32209	5.2729	4.07323	7.36336	10.3449	6.55843	5.4674	5.65103	9.37571
ENSMUSG00000007817	Zmiz1	1.79148	2.44427	2.21789	2.00845	0.510858	1.50103	1.68938	3.11457	4.02424	3.23711
ENSMUSG00000007827	Ankrd26	0.183077	0.190851	0.205582	0.317956	0.232517	0.131748	0.0893085	0.0893085	0.0668132	0.0986712
ENSMUSG00000007833	Aldh16a1	1.05859	1.51626	0.940362	0.493785	0.418502	0.765082	0.853852	0.842116	1.48525	1.0491
ENSMUSG00000007836	Hnrnpa0	1.94292	2.65181	3.99132	0.977867	1.42532	1.62808	1.86838	2.57256	2.34117	0.633006
ENSMUSG00000007837	Prrg2	1.72451	1.58902	1.45141	1.65913	1.19692	1.37074	1.20339	0.994074	0.938616	1.32307
ENSMUSG00000007850	Hnrnph1	7.07811	6.19502	4.96043	6.49524	6.17745	7.35498	5.73662	7.19643	5.8095	5.59025
ENSMUSG00000007867	Ift43	1.39089	3.15762	1.71874	1.04687	1.02959	1.49952	0.314795	0.957129	0.916616	1.19721
ENSMUSG00000007872	Id3	2.05872	3.06625	2.93098	1.88774	1.76257	1.57319	2.8907	1.30863	1.16331	2.11848
ENSMUSG00000007877	Tcap	751.48	1375.71	546.154	461.724	307.055	719.317	487.125	219.762	530.234	647.28
ENSMUSG00000007880	Arid1a	0.98495	1.48401	1.78979	0.641667	0.3713	0.874736	0.918325	0.713454	0.948894	0.62089
ENSMUSG00000007888	Crlf1	0.821201	0.282319	0.498133	0.299973	0.385694	0.526901	0.341444	0.33606	0.65841	0.150253
ENSMUSG00000007891	Ctsd	60.744	49.8094	47.4972	53.4804	39.5813	38.522	26.9359	24.8611	41.5767	57.8259
ENSMUSG00000007892	Rplp1	110.618	291.688	148.848	123.113	67.5073	125.405	76.8802	59.494	77.3003	101.235
ENSMUSG00000007908	Hmgcll1	0.0450161	0.106696	0.0515364	0.0248747	0.0670522	0.0467276	0.0821219	0.0458694	0.0273861	0.0294746
ENSMUSG00000007950	Abhd8	0.978924	0.591642	0.65341	0.698913	0.666945	0.851973	0.360921	0.882166	0.824573	0.518729
ENSMUSG00000007987	Ift22	0.74182	0.717858	0.881349	0.743005	2.07376	0.847573	0.549422	0.368424	0.379968	0.57684
ENSMUSG00000007989	Fzd3	0.0258732	0.132454	0.00979796	0.0116619	0.180555	0.0848528	0.0412795	0.0870402	0.10373	0.0109545
ENSMUSG00000008035	Mid1ip1	4.8918	6.03279	6.80976	3.14097	5.80551	6.13685	2.29517	3.3207	2.02063	1.70374
ENSMUSG00000008036	Ap2s1	5.06989	6.46211	6.55983	2.79599	3.66784	3.70049	2.12444	1.35338	3.66904	1.95635
ENSMUSG00000008090	Fgfrl1	1.63546	2.03536	1.39095	1.4316	0.83868	1.89741	1.92331	1.32732	3.04157	1.95675
ENSMUSG00000008129	4930432K21Rik	0.128706	0.110312	0.123126	0.0983056	0.168819	0.0530461	0.0449889	0.074027	0.114822	0.0899778
ENSMUSG00000008136	Fhl2	0.493537	0.137055	0.295662	0.20402	0.339258	0.656326	0.646622	0.740405	0.420685	0.67354
ENSMUSG00000008140	Emc10	2.84171	8.59207	5.56482	2.38166	2.56502	2.82065	0.979408	1.91583	3.26647	3.71827
ENSMUSG00000008153	Clstn3	0.121567	0.144416	0.0986712	0.317263	0.0775629	0.252719	0.114298	0.178774	0.111786	0.0943186
ENSMUSG00000008167	Fbxw9	0.206001	0.0986712	0.176794	0.15582	0.193763	0.171179	0.265285	0.262252	0.202682	0.165771
ENSMUSG00000008200	Fnbp4	1.12285	1.77186	1.64316	0.602329	1.06042	1.60524	2.10701	1.69483	2.19585	0.353078
ENSMUSG00000008206	Cers4	0.327007	0.124419	0.0956243	0.303684	0.305247	0.285097	0.7021	0.304276	0.30709	0.423528
ENSMUSG00000008226	Scrn3	2.77629	3.67717	2.85308	2.86107	3.13938	2.40677	2.6416	1.24431	3.14462	0.960779
ENSMUSG00000008301	Phax	1.98241	2.71627	2.01884	1.37905	2.32607	2.20112	1.3863	1.61739	1.80463	0.708277
ENSMUSG00000008305	Tle1	1.2487	0.818081	0.705708	1.5835	1.67657	1.26998	0.998527	0.688169	1.61035	1.19754
ENSMUSG00000008307	1700109H08Rik	0.572631	0.84988	0.425065	0.912241	0.285489	0.583992	0.534101	0.414024	0.336119	0.668263
ENSMUSG00000008318	Relt	0.725627	0.823301	0.915686	0.575548	0.950903	0.624791	0.869009	0.779959	1.38003	0.413444
ENSMUSG00000008333	Snrpb2	3.47297	3.65092	2.35125	1.65514	4.03756	2.74577	0.711252	0.955586	1.78526	4.25325
ENSMUSG00000008348	Ubc	684.339	363.982	453.775	171.434	530.143	192.521	124.371	138.543	307.922	184.731
ENSMUSG00000008373	Prpf31	1.17422	1.06577	1.51018	0.97958	0.944911	0.782306	0.528258	1.73532	1.81911	0.962468
ENSMUSG00000008384	Sertad1	1.18055	1.76047	1.98755	1.41434	1.04179	1.5101	1.11541	1.0074	0.420828	0.839371
ENSMUSG00000008393	Carhsp1	0.839431	0.493477	0.349605	0.934075	0.414603	1.03761	1.08193	0.660818	0.733321	0.83149
ENSMUSG00000008398	Elk3	0.734944	0.434815	0.608033	0.487426	0.273598	0.423329	1.15022	0.320212	0.895513	0.402264
ENSMUSG00000008429	Herpud2	4.69062	6.78305	3.83609	5.42711	4.30185	3.01311	5.15195	4.99265	3.58926	1.29781
ENSMUSG00000008435	Rdh13	0.936822	0.945613	1.11356	0.570354	0.923394	0.882878	0.742229	1.18324	0.920152	1.01366
ENSMUSG00000008450	Nutf2	8.44174	7.34127	8.0928	6.45355	3.81507	5.96823	3.29781	4.33383	4.61469	6.05873
ENSMUSG00000008475	Arpc5	0.701821	1.67144	1.36738	1.34387	2.31252	0.767635	1.10943	0.71214	0.787477	0.671756
ENSMUSG00000008496	Pou2f2	0.0941541	0.0338231	0.0876356	0.135144	0.223696	0.050272	0.0608605	0.111104	0.0877724	0.0146969
ENSMUSG00000008540	Mgst1	6.18634	8.62768	11.3278	6.56864	7.06589	2.45462	6.27349	5.91105	7.19781	4.92862
ENSMUSG00000008575	Nfib	1.84697	1.79453	2.25042	1.93331	1.40229	1.39932	0.985649	1.54234	1.53026	0.79366
ENSMUSG00000008604	Ubqln4	3.51875	4.08183	3.96464	4.21944	1.06364	3.24611	3.86262	3.85515	4.73266	3.65681
ENSMUSG00000008658	Rbfox1	20.2917	28.2601	23.7571	21.9859	9.03826	16.8162	20.1349	39.0019	20.3558	25.3013
ENSMUSG00000008668	Rps18	23.3254	38.8488	53.376	14.2592	16.7931	27.9833	22.9381	26.7725	28.474	14.0259
ENSMUSG00000008682	Rpl10	47.3738	51.9602	67.3401	38.2758	11.2483	29.9781	40.9398	46.7387	45.8819	24.8739
ENSMUSG00000008683	Rps15a	75.2733	64.088	101.61	56.7848	32.1126	62.0512	47.6587	50.1215	65.6788	40.6876
ENSMUSG00000008690	Ncaph2	1.77662	2.30738	1.8238	0.52159	1.64624	2.19945	1.14233	1.37252	1.61191	2.19746
ENSMUSG00000008730	Hipk1	3.60843	4.22136	4.12211	0.351716	0.815564	2.50813	2.34745	2.49121	4.28678	2.9411
ENSMUSG00000008734	Gprc5b	0.821163	0.787589	0.408979	0.517556	0.340494	1.10682	0.924177	0.830181	0.624583	1.04936
ENSMUSG00000008763	Man1a2	0.630331	1.92885	1.3392	0.718404	0.462402	0.667747	0.808173	0.970526	1.57746	0.304132
ENSMUSG00000008813	Tppp2	0.110026	0.280385	0.0169967	0.0763217	0.0668331	0.177322	0.287889	0.211149	0.301367	0.219144
ENSMUSG00000008822	Acyp1	6.68705	6.14516	6.86839	2.19383	3.85046	3.47711	3.22272	3.02654	2.74129	4.13754
ENSMUSG00000008845	Cd163	1.87448	1.26168	1.29348	0.902685	0.525052	0.876578	0.622029	0.300573	0.438753	1.17508
ENSMUSG00000008855	Hdac5	1.67475	7.29868	6.29986	3.35958	1.75625	4.90958	1.10249	3.42184	3.77052	6.00364
ENSMUSG00000008859	Rala	2.78625	3.61149	2.11695	1.24391	0.951327	1.32583	2.14392	2.04967	1.75847	0.904354
ENSMUSG00000008892	Vdac3	36.8384	35.7338	42.02	35.095	6.48969	41.6768	19.5784	24.7913	31.6447	33.4868
ENSMUSG00000008958	Vps72	3.78092	8.98199	8.24864	5.39535	3.2394	3.6995	5.05827	3.0498	3.51007	3.06507
ENSMUSG00000008976	Gabpa	3.02402	2.56861	1.74746	1.73578	1.69229	2.21197	0.926659	1.14115	1.7137	0.702009
ENSMUSG00000008999	Bmp7	0.0828321	0.0384708	0.0318748	0.0860233	0.0313688	0.0739886	0.0331059	0.114368	0.0285657	0.0205913
ENSMUSG00000009013	Dynll1	6.05859	4.3741	7.64977	5.16041	5.58171	3.62524	4.23618	4.47088	3.6913	2.2403
ENSMUSG00000009030	Pdcl	1.29451	1.71258	0.975922	0.284703	1.19902	0.840281	0.931051	1.19414	0.743677	0.37755
ENSMUSG00000009035	Tmem184b	1.40193	2.22172	2.20133	1.01466	1.34348	1.50443	1.65969	1.09477	1.56975	1.21845
ENSMUSG00000009073	Nf2	2.0333	1.79581	1.48925	0.811354	1.86988	1.66995	0.253172	0.953507	1.60715	0.848985
ENSMUSG00000009075	Cabp7	0.0419643	0.0827043	0.084947	0.0326917	0.0794906	0.0765258	0.0484149	0.0842852	0.0588558	0.0752596
ENSMUSG00000009076	Zmat5	2.12681	2.2502	2.11587	0.838021	0.971938	1.18578	0.911561	1.04308	0.771896	0.778193
ENSMUSG00000009079	Ewsr1	24.4265	30.7215	21.0839	33.3508	32.1683	31.8913	13.0153	38.705	50.4474	31.1602
ENSMUSG00000009090	Ap1b1	1.50399	1.45978	1.54322	2.3008	1.28396	2.27032	0.919857	0.906391	1.4871	0.800835
ENSMUSG00000009097	Tbx1	0.948346	1.07535	1.24003	1.02223	0.886016	0.691398	0.717345	0.605561	0.741134	0.715609
ENSMUSG00000009108	Gnat2	0.126949	0.063421	0.0942809	0.121037	0.0798044	0.0732718	0.0229129	0.114237	0.0163299	0.0682935
ENSMUSG00000009112	Bcl2l13	2.76301	4.99419	3.91749	2.61578	1.85583	3.16054	2.8639	2.50317	4.62098	1.66376
ENSMUSG00000009114	2610028H24Rik	0.162415	0.17893	0.146205	0.181549	0.0852291	0.271464	0.227121	0.107703	0.192395	0.150678
ENSMUSG00000009145	Dqx1	0.0560991	0.0233238	0.100519	0.0470744	0.0147902	0.0436845	0.0691665	0.051614	0.054037	0.10008
ENSMUSG00000009207	Lnpk	2.03929	3.74563	2.20033	1.44617	1.57234	2.99834	1.57965	1.53718	1.95266	2.18501
ENSMUSG00000009210	Prr29	0.456166	1.07994	0.841964	0.435357	0.115135	0.304671	0.473413	0.7828	0.585887	0.404445
ENSMUSG00000009281	Rarres2	2.87293	2.08931	2.49029	2.29575	3.01772	3.06738	1.86781	1.53786	2.62242	1.05169
ENSMUSG00000009291	Pttg1ip	3.9012	2.56018	2.11663	1.30922	2.84663	2.6742	4.26828	1.91969	3.68211	2.65045
ENSMUSG00000009292	Trpm2	0.0967678	0.0471405	0.0254951	0.115181	0.196532	0.097857	0.0227761	0.0235702	0.0141421	0.00748331
ENSMUSG00000009293	Ube2g2	6.21201	19.2816	16.8249	14.8743	6.65502	6.66206	23.1698	18.1072	16.736	11.0183
ENSMUSG00000009376	Met	0.403044	1.04542	0.533344	0.719405	0.505094	0.660017	1.31887	0.50492	0.605983	0.127342
ENSMUSG00000009378	Slc16a12	0.219504	0.147702	0.032249	0.0567098	0.151182	0.193707	0.320062	0.390538	0.143192	0.363791
ENSMUSG00000009394	Syn2	0.119759	0.173966	0.148459	0.134996	0.116859	0.21461	0.268134	0.223195	0.111463	0.136176
ENSMUSG00000009406	Elk1	0.495292	0.52159	0.466365	0.154324	0.136176	0.424136	0.386885	0.304723	0.334269	0.318848
ENSMUSG00000009418	Nav1	0.611971	0.517934	0.945761	0.205582	0.184456	0.732875	0.692791	1.07319	0.504317	0.45455
ENSMUSG00000009470	Tnpo1	1.34033	2.1553	1.15607	0.719761	0.919487	1.66748	1.63941	1.4295	2.43344	0.498052
ENSMUSG00000009471	Myod1	2.4061	2.48994	1.46247	1.51206	2.21977	0.885401	1.5026	1.02862	0.734395	1.82511
ENSMUSG00000009487	Otog	0.0485832	0.043359	0.0473286	0.1398	0.0431741	0.0448764	0.140228	0.0445421	0.026533	0.0422374
ENSMUSG00000009535	Rnmt	5.01274	7.04824	7.39433	4.06493	5.28345	1.96965	2.48809	1.70793	4.26443	2.28587
ENSMUSG00000009545	Kcnq1	0.271722	0.0778203	0.0814862	0.105906	0.359021	0.193341	0.111283	0.154609	0.262907	0.105565
ENSMUSG00000009549	Srp14	7.78536	16.1575	17.2205	4.57287	10.5346	8.69031	4.45959	6.60859	7.78389	6.76259
ENSMUSG00000009555	Cdk9	1.95579	4.60176	3.58286	1.70083	2.42105	1.70599	0.959562	1.44289	0.617252	2.42147
ENSMUSG00000009563	Tor2a	1.10029	0.713852	0.853824	0.3201	0.298463	0.814717	0.631335	1.11378	1.16287	0.888617
ENSMUSG00000009566	Fpgs	0.500804	1.03556	0.854059	0.506952	0.311474	0.35678	0.399169	0.222495	0.380736	0.498454
ENSMUSG00000009569	Mrtfb	1.14497	1.53603	1.24191	0.567641	0.494231	0.518981	0.579793	0.910964	0.286873	0.586563
ENSMUSG00000009575	Cbx5	1.22806	0.787843	1.6216	0.812566	0.652766	1.31492	0.463577	0.664488	1.3955	0.618146
ENSMUSG00000009585	Apobec3	0.473225	0.338432	0.374785	1.4037	3.48105	0.295296	0.282305	0.620245	0.714608	0.505173
ENSMUSG00000009614	Sardh	0.217803	0.185429	0.129399	0.37102	0.452663	0.38747	0.336535	0.0803492	0.0511468	0.374134
ENSMUSG00000009621	Vav2	0.186259	0.102098	0.237352	0.305313	0.097857	0.155215	0.224286	0.292534	0.21096	0.0781281
ENSMUSG00000009630	Ppp2cb	2.77018	2.23958	1.93065	2.08354	2.72303	2.63453	2.01865	1.16663	1.91421	3.14199
ENSMUSG00000009633	G0s2	1.4984	2.71324	4.30319	3.64797	2.97438	1.43236	5.22843	2.43875	3.73977	12.1115
ENSMUSG00000009640	Dmap1	0.765009	1.14749	1.25142	0.481307	1.00589	1.33961	0.40746	0.899844	0.959366	0.539815
ENSMUSG00000009647	Mcu	1.19388	0.975151	1.23694	0.693155	0.502275	1.04133	1.43604	1.27015	1.57995	0.746657
ENSMUSG00000009681	Bcr	0.326172	0.548875	0.255139	0.27088	0.198434	0.469689	0.416682	0.412437	0.24285	0.212132
ENSMUSG00000009687	Fxyd5	2.33308	2.60175	2.81009	5.15498	3.87543	2.05253	3.05891	4.34841	4.53945	1.55921
ENSMUSG00000009731	Kcnd1	0.0958175	0.059127	0.0263818	0.064	0.0503587	0.0465859	0.0300666	0.044	0.0672681	0.0282843
ENSMUSG00000009733	Tfcp2	0.63098	1.59874	0.504246	0.230183	1.33691	0.831068	0.993036	0.274051	0.935637	0.821058
ENSMUSG00000009739	Pou6f1	1.09299	0.860916	0.908999	0.265887	0.661411	1.25819	0.675011	0.908964	1.06447	1.51978
ENSMUSG00000009741	Ubp1	0.615458	1.53505	1.39027	2.33793	0.582526	1.45997	1.44768	0.993591	1.81177	0.543706
ENSMUSG00000009772	Nuak2	0.0805969	0.096623	0.104957	0.0748331	0.237706	0.15174	0.141421	0.0868562	0.236559	0.0348712
ENSMUSG00000009828	Ick	0.430777	0.407706	0.184543	0.269072	0.407313	0.394718	0.430135	0.432407	0.395343	0.154195
ENSMUSG00000009863	Sdhb	30.0368	31.2443	33.5496	31.0407	11.7021	20.9171	20.9141	25.9069	35.7443	26.8486
ENSMUSG00000009876	Cox4i2	0.483455	0.584158	0.307987	0.358921	0.523053	0.417422	0.383823	0.720461	0.327963	0.325023
ENSMUSG00000009894	Snap47	1.2934	0.807663	1.06989	0.673896	0.550178	1.73265	1.33561	1.31597	1.1755	1.61165
ENSMUSG00000009905	Kdsr	0.27263	0.312896	0.610423	0.41854	0.277921	0.352089	0.748214	0.42953	0.387195	0.272646
ENSMUSG00000009907	Vps4b	0.797522	1.42269	1.37746	1.3197	1.14885	1.3239	1.14223	0.636509	1.12983	2.02952
ENSMUSG00000009927	Rps25	38.4346	61.6066	84.2601	46.2215	34.2119	33.689	51.6227	56.3776	54.3886	21.419
ENSMUSG00000009995	Taz	3.04948	3.3693	2.93274	2.46032	4.00024	1.57333	1.89936	1.62197	3.60691	2.44371
ENSMUSG00000010021	Kif19a	0.210921	0.549895	0.201157	0.140513	0.120499	0.303071	0.363318	0.251905	0.201653	0.259199
ENSMUSG00000010025	Aldh3a2	0.648193	1.00932	0.762853	0.347102	0.800899	0.490278	0.898265	0.498341	0.464129	0.763607
ENSMUSG00000010045	Tmem115	1.29836	1.13695	0.824679	0.484751	1.34136	1.22391	0.239583	0.485658	0.870011	0.963896
ENSMUSG00000010047	Hyal2	1.51687	1.17235	1.35081	1.15503	1.26007	1.9003	1.26657	0.961416	0.901079	1.54137
ENSMUSG00000010048	Ifrd2	3.55534	3.72401	5.69898	3.44814	3.25552	2.11929	1.16014	1.67267	3.28974	2.01674
ENSMUSG00000010051	Hyal1	0.203307	0.241114	0.13813	0.143192	0.190095	0.221598	0.145602	0.179176	0.260569	0.2502
ENSMUSG00000010054	Tusc2	4.24854	7.45983	4.3799	3.48587	1.97244	2.56383	1.92881	2.44739	2.92048	3.27571
ENSMUSG00000010057	Nprl2	0.61514	0.546136	1.09159	0.794189	0.564503	0.67666	0.52974	0.913091	0.846891	0.743198
ENSMUSG00000010064	Slc38a3	2.31744	2.41529	1.98209	1.56242	1.46752	4.8502	2.91643	4.62261	3.9546	6.67375
ENSMUSG00000010066	Cacna2d2	0.0725908	0.0531413	0.0725534	0.202049	0.172279	0.103226	0.130599	0.0941488	0.198091	0.0236643
ENSMUSG00000010067	Rassf1	2.47731	2.8512	2.01898	1.5354	1.23295	1.61257	1.39318	1.59276	1.51811	0.583459
ENSMUSG00000010095	Slc3a2	3.73825	2.99814	4.88781	2.13648	4.06645	2.97321	2.44623	2.96369	2.57637	3.04803
ENSMUSG00000010097	Nxf1	3.17243	1.56313	2.28132	1.09345	3.18768	2.35222	2.16434	2.25266	1.36038	1.20487
ENSMUSG00000010110	Stx5a	1.92297	2.15841	1.82302	1.11774	3.86637	1.69762	2.24233	2.14099	2.11377	2.2442
ENSMUSG00000010122	Slc47a1	1.03207	0.84354	0.857088	1.06843	1.05526	1.27704	0.341257	1.03406	0.780246	0.69814
ENSMUSG00000010142	Tnfrsf13b	0.175593	0.0820061	0.0965337	0.244704	1.22683	0.0933631	0.239783	0.109858	0.240533	0.0976934
ENSMUSG00000010154	Spire2	0.0455691	0.0574804	0.0632456	0.0241661	0.0553963	0.0529872	0.0436348	0.043229	0.0536656	0.0978979
ENSMUSG00000010175	Prox1	0.0996772	0.257558	0.292684	0.0831865	0.0504381	0.230379	0.242767	0.168689	0.209036	0.131393
ENSMUSG00000010205	Raver1	2.46058	3.28146	2.92871	1.52703	1.85025	0.917091	1.60884	0.401218	1.00927	1.48618
ENSMUSG00000010277	2610507B11Rik	4.78918	5.80859	5.40316	3.69839	6.15647	4.37032	4.2395	3.49889	5.28218	4.044
ENSMUSG00000010290	AI597479	0.452895	1.18327	1.13118	0.506415	0.395252	0.793447	0.349434	0.642433	0.488123	0.722451
ENSMUSG00000010307	Tmem86a	1.04354	0.677979	0.741658	0.460304	1.14447	0.666752	0.585334	0.747807	0.384115	0.377571
ENSMUSG00000010358	Ifi35	1.05148	0.925151	1.47311	0.395949	1.92271	0.642043	0.778486	0.817347	0.821647	0.438342
ENSMUSG00000010362	Rdm1	2.47957	2.7736	2.07835	1.36668	0.640012	2.10287	0.904013	0.319787	1.31882	1.66952
ENSMUSG00000010376	Nedd8	5.19571	15.304	9.56039	4.94125	6.48389	7.10758	5.07845	6.29484	4.1773	3.82403
ENSMUSG00000010392	Gosr1	1.91812	1.31775	1.57289	1.2949	1.48018	1.70108	1.36992	1.80597	2.90816	1.0686
ENSMUSG00000010406	Mrpl52	10.2626	10.8819	7.13955	3.65295	3.4654	7.75336	3.82256	7.07022	5.11833	7.37785
ENSMUSG00000010453	Kansl3	1.22969	1.31363	1.46228	0.689446	0.640812	1.2169	1.18608	0.987696	1.48296	1.29088
ENSMUSG00000010461	Eya4	2.00494	3.1695	2.48423	1.2273	1.95802	2.05662	1.13166	1.50906	1.22296	2.50186
ENSMUSG00000010476	Ebf3	0.293018	0.479141	0.475353	0.14905	0.217844	0.288555	0.415355	0.210105	0.522417	0.233529
ENSMUSG00000010492	Uckl1os	5.80279	6.40349	3.50001	4.30433	1.80362	4.50198	8.03706	8.21157	3.74662	4.42744
ENSMUSG00000010517	Faf1	2.65084	2.27183	2.92221	0.966594	2.98086	4.88106	1.048	2.18058	1.90284	3.32779
ENSMUSG00000010538	Tsacc	0.748864	0.808999	1.38212	0.950802	0.742525	0.839502	0.479933	1.14826	0.680135	1.03826
ENSMUSG00000010554	Mettl16	0.909918	0.984541	1.25226	0.579082	0.472042	0.325759	0.684532	0.506533	0.946805	0.168879
ENSMUSG00000010592	Dazl	0.0455454	0.0363146	0.0372022	0.137356	0.0702567	0.0645282	0.0185472	0.0216506	0.0471699	0.0730479
ENSMUSG00000010607	Pigyl	2.50956	3.76161	2.60985	0.933394	2.79554	1.62047	1.62234	1.45496	1.00099	2.63101
ENSMUSG00000010608	Rbm25	10.5978	3.1346	4.68574	1.50461	7.38345	4.01724	2.64808	1.32715	3.7382	3.75035
ENSMUSG00000010609	Psen2	0.566977	0.737113	0.871472	0.885361	1.00049	0.89135	1.32978	0.59125	0.800615	0.753429
ENSMUSG00000010651	Acaa1b	0.107265	0.151605	0.0236643	0.0768375	0.126984	0.287995	0.231482	0.0384708	0.116379	0.33914
ENSMUSG00000010660	Plcd1	0.527271	0.572084	0.701473	0.61018	0.535126	0.543156	0.563219	0.543691	0.430098	0.265782
ENSMUSG00000010663	Fads1	0.428785	0.354141	0.257371	0.477636	0.528485	0.315369	0.437566	0.44499	0.484685	0.249399
ENSMUSG00000010721	Lmbr1	0.192706	0.596791	0.466973	0.134373	0.248226	0.396851	0.168689	0.527356	0.297859	0.127812
ENSMUSG00000010751	Tnfrsf22	0.154063	0.124354	0.106658	0.248467	0.164365	0.172504	0.338904	0.315468	0.186054	0.348333
ENSMUSG00000010755	Cars	2.93916	1.83325	3.40638	2.91296	1.91352	2.32117	1.52849	2.15408	1.87862	1.35482
ENSMUSG00000010830	Kdelr3	0.425534	0.118659	0.0697424	0.116619	0.237874	0.210968	0.252539	0.161493	0.324136	0.146068
ENSMUSG00000010911	Apip	1.81226	2.15797	2.16424	1.59256	2.8253	2.74058	1.28707	0.689046	0.99988	2.81755
ENSMUSG00000010914	Pdhx	4.94119	12.8482	8.43326	5.67586	3.30581	4.34815	4.6795	4.6107	6.40401	4.93988
ENSMUSG00000010936	Vac14	0.931082	1.35388	0.773858	1.27768	0.458458	0.981035	1.12982	1.08346	1.29693	0.619626
ENSMUSG00000011096	Akt1s1	12.7251	33.7718	18.0036	11.944	16.6292	9.74772	6.75607	11.5191	8.91731	6.49876
ENSMUSG00000011114	Tbrg1	2.22013	3.24585	3.78187	1.37049	2.16318	1.77855	1.7105	1.58464	1.69669	0.591392
ENSMUSG00000011148	Adssl1	62.7657	95.5236	81.9411	130.687	39.682	84.353	83.3536	87.0761	84.6546	97.964
ENSMUSG00000011158	Brf1	0.714185	1.01	1.24326	0.896089	1.76115	0.941088	1.10175	0.764424	0.961636	0.495879
ENSMUSG00000011171	Vipr2	0.178224	0.0924338	0.0861162	0.330539	0.191583	0.169058	0.119733	0.403455	0.319587	0.102294
ENSMUSG00000011179	Odc1	31.3009	47.9951	20.1742	16.0587	14.525	23.8722	15.0563	13.8657	8.89908	20.5737
ENSMUSG00000011254	Thg1l	0.670325	1.16256	0.648919	0.895308	0.647592	0.453697	0.660351	0.383802	0.447097	0.225867
ENSMUSG00000011256	Adam19	0.189178	0.10373	0.155872	0.116619	0.156128	0.125993	0.192104	0.0576194	0.106471	0.0793473
ENSMUSG00000011257	Pabpc4	6.16292	7.54092	5.18734	5.8964	9.73138	4.69986	2.86103	7.20611	5.33997	7.30351
ENSMUSG00000011263	Exoc3l2	0.166505	0.142183	0.311551	0.168476	0.107219	0.148462	0.264802	0.176363	0.104499	0.0820731
ENSMUSG00000011267	Zfp296	0.211062	0.195489	0.0688767	0.0939082	0.18633	0.0940855	0.054037	0.105565	0.10779	0.25012
ENSMUSG00000011305	Plin5	2.50851	3.15696	4.64344	1.96661	0.425742	4.31414	3.09615	6.39992	3.92399	3.86439
ENSMUSG00000011306	Sugp1	1.58529	3.32129	2.35667	2.83553	2.05901	1.57532	1.46114	1.35492	1.51237	0.88212
ENSMUSG00000011382	Dhdh	1.3797	1.34554	1.60256	1.48231	1.12549	1.0024	1.27855	1.59894	1.13607	1.08724
ENSMUSG00000011427	Zfp790	1.39162	1.20872	1.29839	0.843621	0.417516	0.479658	0.677596	0.643043	0.766525	0.575694
ENSMUSG00000011658	Fuz	1.2545	3.03512	1.43076	1.09835	0.9275	1.38442	0.992722	0.845141	0.745074	1.05566
ENSMUSG00000011752	Pgam1	1.05841	0.746689	0.941628	2.0202	0.485527	1.07076	2.1995	1.21691	1.17733	1.23027
ENSMUSG00000011831	Evi5	0.848812	0.723619	0.755497	0.720611	0.916524	1.1123	0.557013	0.629266	0.762879	0.625025
ENSMUSG00000011832	Evi5l	0.667465	0.701245	1.30937	0.226751	0.354141	0.652514	0.122213	0.330902	0.654113	0.506928
ENSMUSG00000011837	Snapc2	1.80572	2.96638	1.88211	1.96513	1.61925	1.31259	1.14605	0.497297	0.87584	1.20259
ENSMUSG00000011877	Git1	1.45874	3.0892	1.57023	2.24588	1.10877	2.58989	1.13131	0.322428	1.54491	3.00855
ENSMUSG00000011884	Gltp	0.953405	0.715721	0.704358	1.80746	1.24574	0.936367	0.159072	1.08267	1.51345	0.825712
ENSMUSG00000011958	Bnip2	2.02432	1.42192	4.39012	1.42543	1.61665	3.8455	3.06497	2.96326	3.61884	2.59894
ENSMUSG00000011960	Ccnt1	0.905553	0.581309	1.00198	1.27617	0.906452	0.579777	1.26064	0.849226	1.0935	0.308454
ENSMUSG00000012017	Scarf2	0.440141	0.206727	0.290902	0.404148	0.159173	0.339692	0.448714	0.316733	0.248805	0.407902
ENSMUSG00000012076	Brms1l	1.17893	1.51421	2.3888	2.19915	1.51126	0.377715	1.81243	0.813644	2.76703	0.751867
ENSMUSG00000012114	Med15	3.59675	2.22609	2.59673	3.38191	3.371	1.38981	0.485897	0.844952	2.40806	2.10082
ENSMUSG00000012117	Dhdds	0.580013	0.81551	0.885858	0.628796	0.836048	0.509779	0.354942	0.188468	0.653348	0.629349
ENSMUSG00000012126	Ubxn11	0.208723	0.436275	0.387587	0.330878	0.123515	0.237313	0.140911	0.212791	0.169588	0.181945
ENSMUSG00000012296	Tjap1	2.56867	4.64382	1.19645	2.16466	2.11703	2.75406	1.14981	1.51756	3.05838	1.20523
ENSMUSG00000012405	Rpl15	22.7051	30.8937	48.741	18.2357	17.1393	12.8296	23.7288	34.9678	26.7754	21.7278
ENSMUSG00000012422	Tmem167	0.595404	0.980632	0.896437	0.823927	0.196916	0.379483	0.592216	0.316771	0.454462	0.409419
ENSMUSG00000012428	Steap4	1.6055	2.15528	0.875639	1.72275	0.313394	1.43388	2.3328	1.1153	1.10292	1.22186
ENSMUSG00000012429	Mplkip	1.53288	1.14697	0.556618	1.0687	0.561548	1.3067	0.995671	1.13688	1.02624	0.444234
ENSMUSG00000012443	Kif11	0.0412432	0.0389872	0.0768375	0.0503587	0.0386782	0.0433654	0.0256125	0.0216025	0.0228035	0.0292575
ENSMUSG00000012483	Rpa3	0.693569	0.915371	0.282744	0.293626	0.732027	0.795719	0.191269	1.05537	0.685262	0.241711
ENSMUSG00000012519	Mlkl	0.110394	0.0850882	0.171161	0.128903	0.168214	0.144472	0.114822	0.0792465	0.110887	0.0705408
ENSMUSG00000012535	Tnpo3	1.65747	1.65968	1.79946	1.31478	2.40224	1.14135	1.40494	1.20955	2.52349	1.02772
ENSMUSG00000012609	Ttll5	0.500986	0.642227	0.333431	0.612327	0.653391	0.286428	0.722064	0.320811	0.367075	0.138939
ENSMUSG00000012640	Zfp715	0.590625	1.67671	1.04882	0.536843	0.463612	0.692628	0.478682	0.34948	0.799285	0.315125
ENSMUSG00000012705	Retn	0.381753	0.623654	0.55809	2.24519	0.344244	0.971209	0.55882	0.47419	0.542402	0.491146
ENSMUSG00000012819	Cdh23	0.256064	0.275056	0.27818	0.362293	0.12627	0.42313	0.22482	0.536149	0.293898	0.255781
ENSMUSG00000012848	Rps5	49.4285	52.2913	78.3709	39.6372	18.2337	36.5134	36.7818	41.8131	40.1481	43.6178
ENSMUSG00000013033	Adgrl1	0.530288	1.07968	0.765125	0.49604	0.553209	0.676664	0.853032	2.03295	1.54947	0.981489
ENSMUSG00000013076	Amotl1	5.55686	13.5123	13.4053	3.58764	9.8943	5.17208	4.18185	6.15665	10.7637	5.79761
ENSMUSG00000013089	Etv5	0.454615	0.324567	0.263939	0.190221	0.220091	0.503843	0.370869	0.492479	0.601012	0.188637
ENSMUSG00000013150	Gfod2	0.772555	0.52442	0.388361	0.630289	0.949008	0.638794	0.673391	0.619871	0.905238	0.330817
ENSMUSG00000013155	Enkd1	0.162984	0.164487	0.084947	0.195182	0.134967	0.123108	0.0956243	0.193845	0.235661	0.095373
ENSMUSG00000013160	Atp6v0d1	3.61576	4.18027	5.66884	1.36173	3.38962	4.12375	2.56834	1.76933	2.70561	5.76305
ENSMUSG00000013236	Ptprs	0.716256	1.98554	2.13366	1.41959	0.484669	1.34239	0.822693	1.38305	0.801783	1.17355
ENSMUSG00000013275	Slc41a1	1.64862	1.31722	1.0771	0.770698	1.76801	2.92516	2.97023	0.620174	3.08968	2.62644
ENSMUSG00000013367	Iglon5	0.0978023	0.0901998	0.129213	0.0595315	0.097857	0.0438669	0.10008	0.0717217	0.0824621	0.0278568
ENSMUSG00000013419	Zfp651	5.26664	7.56598	2.62237	2.57973	4.35917	3.95324	2.4952	5.25797	4.28709	4.60605
ENSMUSG00000013465	Nelfb	1.39247	2.66461	3.0625	1.04486	3.22409	0.882302	0.857051	1.06273	1.62497	2.27454
ENSMUSG00000013483	Card14	0.0870547	0.10284	0.088227	0.0863944	0.0980612	0.0715843	0.0260768	0.0617738	0.090111	0.0807465
ENSMUSG00000013495	Tmem175	0.687922	1.16368	1.31553	0.505925	0.314452	0.551556	0.271396	0.379926	0.409263	0.552688
ENSMUSG00000013523	Bcas1	0.327866	0.331723	0.265977	0.204157	0.640918	0.759083	0.464483	0.554905	0.557186	0.53641
ENSMUSG00000013539	Tango2	8.87771	10.5102	12.1549	8.13307	16.7717	8.52784	3.88385	6.85503	6.6467	9.44046
ENSMUSG00000013584	Aldh1a2	0.223496	0.179287	0.162062	0.212659	0.149452	0.121138	0.154583	0.190536	0.128779	0.118152
ENSMUSG00000013593	Ndufs2	74.4805	68.9125	73.4168	53.4239	14.8799	36.599	40.8168	41.5542	55.6336	59.5993
ENSMUSG00000013622	Atraid	5.67917	5.90375	7.09227	2.39987	4.09292	2.9185	2.39794	3.57279	5.46928	3.90002
ENSMUSG00000013629	Cad	0.879002	0.389287	1.18405	0.438242	1.06915	0.649902	0.387195	1.03931	0.881122	0.633006
ENSMUSG00000013646	Sh3bp5l	0.989595	0.95331	0.726873	0.674703	0.760332	0.996687	1.12224	0.389492	0.722235	1.01128
ENSMUSG00000013662	Atad1	2.00608	3.21491	2.78337	2.71285	0.579641	5.38862	3.00508	2.54729	2.66351	3.72725
ENSMUSG00000013663	Pten	0.494773	1.53551	0.91548	0.932468	0.49419	1.49834	1.16898	0.81896	0.921941	1.14837
ENSMUSG00000013698	Pea15a	1.90586	0.894038	0.502179	1.02316	0.438242	0.978373	1.22998	0.767265	1.29395	0.654113
ENSMUSG00000013701	Timm23	19.6764	25.2886	18.0508	6.62357	6.06966	19.4498	8.59758	10.5873	8.68293	26.2044
ENSMUSG00000013707	Tnfaip8l2	0.261256	0.343902	0.223464	0.400749	0.917505	0.186747	0.436651	0.183347	0.114961	0.148243
ENSMUSG00000013736	Trnt1	1.56383	2.53054	2.22258	1.12568	1.61093	1.23084	1.47771	1.12445	1.70333	1.45171
ENSMUSG00000013787	Ehmt2	0.992018	3.23619	1.68341	1.60146	0.989072	2.15995	0.858007	1.11088	0.779035	1.71401
ENSMUSG00000013822	Elof1	3.29134	3.30726	1.8993	1.42857	1.79666	1.38411	1.5361	2.24832	2.36062	1.80817
ENSMUSG00000013833	Med16	1.34523	1.57192	0.992774	1.07191	1.52032	1.42786	0.941182	0.583404	0.339034	1.03807
ENSMUSG00000013846	St3gal1	0.406503	0.267088	0.868824	1.0481	0.265977	0.443734	0.362182	0.183804	0.769244	0.227912
ENSMUSG00000013858	Tmem259	3.40543	7.45919	5.13744	2.50466	3.85567	4.05387	1.17515	3.66835	2.27402	5.59211
ENSMUSG00000013878	Rnf170	0.400502	1.52634	0.817983	0.404297	0.353893	1.05936	1.01024	0.934473	0.404851	0.51482
ENSMUSG00000013921	Clip3	1.03489	2.17337	1.87606	2.23495	1.3852	1.28015	1.99775	1.81983	2.04793	0.949716
ENSMUSG00000013936	Myl2	127.978	83.2623	123.502	38.7791	54.4082	308.139	214.473	113.344	90.8387	266.449
ENSMUSG00000013973	Dedd	1.77098	3.3952	2.70967	2.19264	2.7747	2.78818	2.22268	2.65739	2.60089	3.07759
ENSMUSG00000013997	Nit1	1.85387	1.84657	2.94174	1.50109	1.57248	1.82389	1.17722	1.46121	2.00378	2.57352
ENSMUSG00000014039	Prdm15	0.463843	0.550512	0.741474	1.22142	0.461016	0.318855	0.627229	0.70848	1.07823	0.387783
ENSMUSG00000014074	Rnf168	0.307171	0.507212	0.34273	0.212659	0.330902	0.409549	0.538791	0.381125	0.458362	0.220218
ENSMUSG00000014075	Tctex1d2	0.588416	0.724017	0.638768	0.314935	0.387969	0.635878	0.179064	0.514603	0.272573	0.424481
ENSMUSG00000014077	Chp1	5.01344	4.46762	4.06677	5.55309	6.5678	4.00068	6.52514	2.15179	3.96201	3.41283
ENSMUSG00000014158	Trpv4	0.412769	0.451726	0.433433	0.270511	1.52769	0.223364	0.5853	0.120897	0.320961	0.368489
ENSMUSG00000014164	Klhl3	0.046194	0.0763151	0.0300666	0.0449889	0.0509902	0.0811506	0.111104	0.0697424	0.0421426	0.0909065
ENSMUSG00000014177	Tvp23b	0.625137	0.355584	0.479291	0.418598	0.308376	0.642008	0.198494	0.457838	0.453237	0.478874
ENSMUSG00000014195	Dnajc7	3.04822	14.8849	8.18713	3.80226	6.16349	5.93609	4.41957	4.91609	2.76334	5.4405
ENSMUSG00000014198	Zfp385c	0.101826	0.242603	0.191269	0.0900222	0.130958	0.156709	0.258101	0.191165	0.277806	0.0915205
ENSMUSG00000014226	Cacybp	2.21978	2.80825	2.5594	2.35662	2.56184	3.80826	0.895335	1.26673	1.27736	2.03231
ENSMUSG00000014232	Cluap1	0.626869	1.13711	1.06325	0.653085	0.45314	0.779086	0.311474	0.526703	0.711691	0.400669
ENSMUSG00000014243	Zswim7	4.75569	4.25942	7.24456	2.38273	3.77087	2.19169	1.54368	1.69161	2.1165	3.56785
ENSMUSG00000014245	Pigl	0.262099	0.333886	0.103267	0.443234	0.272294	0.227736	0.220418	0.30709	0.312602	0.125379
ENSMUSG00000014294	Ndufa2	21.6957	31.7693	43.1858	36.4661	12.2703	15.0042	19.1925	20.1135	27.687	10.9557
ENSMUSG00000014301	Pam16	7.53528	6.45205	8.31166	4.51058	4.77727	5.0362	3.59589	6.39259	4.71292	3.19683
ENSMUSG00000014303	Glis2	0.287189	0.74949	0.616	0.440363	0.144139	0.477229	1.32987	0.526521	0.762013	0.248564
ENSMUSG00000014313	Cox6c	93.2458	115.936	134.997	141.918	32.5635	46.5734	91.6863	96.7734	117.941	59.5826
ENSMUSG00000014329	Bicc1	0.604229	0.877665	0.370805	0.264605	0.35805	0.395938	0.552435	0.611274	0.496169	0.229469
ENSMUSG00000014349	Ube2z	1.29579	1.61405	1.2983	0.479942	1.49281	0.889816	0.500544	0.764236	0.379452	1.1317
ENSMUSG00000014353	Tmem87b	0.508067	1.27631	0.908392	0.930174	0.831697	1.1873	1.83455	1.66888	3.26908	1.56868
ENSMUSG00000014355	Anapc1	1.67728	1.55999	1.56042	0.841294	3.43337	1.37601	1.4108	1.17826	2.39735	1.15063
ENSMUSG00000014361	Mertk	0.412775	0.420209	0.334664	0.295229	0.524237	0.395464	0.344651	0.285195	0.3772	0.234947
ENSMUSG00000014402	Tsg101	3.71924	10.33	9.56899	11.1176	4.05983	5.6341	7.18386	6.69019	10.6105	4.44624
ENSMUSG00000014418	Hps5	0.625365	0.849164	0.554595	1.10039	0.21341	0.430725	0.264379	0.098102	0.434603	0.32554
ENSMUSG00000014426	Map3k4	1.06571	0.964021	0.976393	0.372269	0.7021	1.15585	0.666231	0.838508	1.03043	0.637671
ENSMUSG00000014444	Piezo1	2.30104	0.805392	0.496766	0.944127	0.596309	1.05392	1.31438	1.01498	0.830301	1.41763
ENSMUSG00000014470	Rnf166	2.40987	3.65808	2.38399	9.1513	4.58788	3.69664	2.83282	3.7158	3.82729	4.25904
ENSMUSG00000014496	Ankrd28	0.880045	2.65546	2.49916	1.51929	1.24642	2.25683	1.05346	1.9908	2.2055	0.802556
ENSMUSG00000014498	Ankrd52	1.98723	2.04179	3.11169	1.55879	1.34621	2.51548	1.51122	1.37799	2.93486	3.25195
ENSMUSG00000014503	Pkd2l2	0.530545	0.116962	0.606445	0.411825	0.206456	0.330961	0.143024	0.37393	0.392581	0.348563
ENSMUSG00000014504	Srp19	7.22218	8.4735	7.19547	4.09439	4.83572	6.1738	3.36657	4.74038	1.95851	2.21584
ENSMUSG00000014547	Wdfy2	0.363352	0.330297	0.259075	0.0553534	0.193969	0.379352	0.255703	0.279957	0.171067	0.219399
ENSMUSG00000014550	Rbsn	0.588114	0.856145	0.626769	0.392968	0.518806	0.559059	0.841941	0.607006	0.631348	0.360855
ENSMUSG00000014551	Mrps25	2.30884	2.09428	2.18554	1.07999	1.32417	2.73508	1.19912	1.70218	1.50954	0.685466
ENSMUSG00000014554	Dguok	2.06143	2.64272	2.30127	2.38536	3.03563	1.09935	1.33417	0.968	1.49869	1.10538
ENSMUSG00000014592	Camta1	3.8952	6.0859	8.18345	7.01034	2.87976	13.5401	7.54586	7.78771	3.52099	8.48873
ENSMUSG00000014599	Csf1	0.662115	1.0235	0.581192	0.572294	0.39988	0.415759	0.533089	0.547817	0.631367	0.271116
ENSMUSG00000014601	Strip1	0.832711	1.06332	0.49415	0.937785	0.559621	1.08832	0.862795	0.547701	1.0075	0.79066
ENSMUSG00000014602	Kif1a	0.121533	0.376755	0.103034	0.162899	0.0796492	0.216415	0.276695	0.284324	0.335702	0.145245
ENSMUSG00000014606	Slc25a11	12.4643	10.7327	10.454	12.4823	3.0516	13.757	8.4859	10.2873	13.8752	14.6601
ENSMUSG00000014609	Chrne	0.680763	0.671815	0.374732	0.628458	0.894257	0.640657	0.656579	1.07023	1.1713	0.897164
ENSMUSG00000014633	Cmc2	2.4026	1.58548	3.68632	2.51021	1.04909	2.48439	1.63254	1.87353	1.77032	1.59561
ENSMUSG00000014668	Chfr	1.36173	1.79958	2.22494	0.572678	1.12647	0.735231	1.21432	1.74531	1.06827	0.701387
ENSMUSG00000014704	Hoxa2	0.0726911	0.125443	0.045607	0.095373	0.0580409	0.114769	0.0734847	0.132272	0.123061	0.086487
ENSMUSG00000014748	Tex261	4.06225	4.03895	2.97758	2.50303	0.941454	2.18265	1.37091	2.50813	1.81049	3.35596
ENSMUSG00000014763	Fam120b	0.523197	1.67294	0.636899	0.530381	0.335952	0.547745	0.402124	0.58071	0.427411	0.288763
ENSMUSG00000014767	Tbp	1.37203	1.69231	1.63177	0.753445	0.849339	1.36245	0.573467	0.833211	0.89683	0.548912
ENSMUSG00000014769	Psmb1	14.5636	15.4677	21.1447	12.9537	9.10339	5.8858	6.69891	6.82335	9.38337	7.22945
ENSMUSG00000014771	Pdcd2	1.46903	4.09436	3.74212	2.63096	1.29916	2.15121	1.47384	1.88306	1.98259	2.4722
ENSMUSG00000014773	Dll1	0.434388	0.489056	0.24972	0.140285	0.1402	0.425326	0.60008	0.385922	0.960679	0.330974
ENSMUSG00000014776	Nol3	4.25172	7.77677	5.33904	6.27536	5.26381	3.10972	3.28459	2.63884	1.66706	3.88924
ENSMUSG00000014778	Fhod1	1.18084	1.09388	2.97578	1.37181	0.795754	1.71465	0.908031	1.15415	0.880741	1.95451
ENSMUSG00000014786	Slc9a5	0.0386764	0.113314	0.0991161	0.026533	0.0874071	0.0590198	0.106283	0.110562	0.0549909	0.0436348
ENSMUSG00000014791	Elmo3	0.309729	0.253567	0.237183	0.418875	0.215537	0.300614	0.153049	0.269548	0.200659	0.209227
ENSMUSG00000014813	Stc1	0.129366	0.320087	0.201633	0.132876	0.165288	0.309573	0.753461	0.609938	0.51207	0.132454
ENSMUSG00000014837	4931428F04Rik	0.335879	0.202049	0.518521	0.302787	0.313713	0.221767	0.15715	0.263105	0.283648	0.201653
ENSMUSG00000014846	Tppp3	4.45563	5.13176	4.74135	5.51571	3.04482	5.89237	4.44599	4.74326	4.52643	4.1795
ENSMUSG00000014850	Msh3	0.551919	1.06186	1.38469	0.783582	0.470889	1.23298	0.881599	1.20594	0.697269	0.648228
ENSMUSG00000014856	Tmem208	1.94242	1.67637	1.82788	1.92637	0.435311	1.27705	1.17813	0.820668	0.613547	1.99359
ENSMUSG00000014859	E2f4	2.69914	8.22712	4.1472	7.41868	3.37031	3.32756	4.10321	2.06996	4.5584	3.5225
ENSMUSG00000014867	Surf4	7.97927	9.61847	11.9479	2.73336	7.01662	6.06626	1.95306	3.86005	6.60376	7.97442
ENSMUSG00000014873	Surf2	2.4858	1.95562	1.86933	1.08857	1.83878	2.02663	0.767317	0.608026	2.00983	1.57537
ENSMUSG00000014905	Dnajb9	5.92953	5.6244	4.54999	2.60466	6.4473	7.1385	2.30706	1.32902	4.32614	8.17838
ENSMUSG00000014907	Naf1	0.279362	0.455342	0.444774	0.18644	0.167165	0.431885	0.230599	0.239583	0.209895	0.24257
ENSMUSG00000014932	Yes1	0.382106	0.690548	0.246625	0.498542	0.167045	0.60275	0.318333	0.298101	0.510278	0.446256
ENSMUSG00000014956	Ppp1cb	10.0088	22.6267	17.3337	10.9685	10.2625	22.4195	13.1999	6.06688	9.65068	12.5236
ENSMUSG00000014959	Gorasp2	3.19376	5.53205	5.42997	5.05542	2.59015	3.52163	3.73893	3.60408	4.03167	1.99843
ENSMUSG00000014980	Tsen15	1.51578	2.76317	1.89432	0.975283	0.304079	1.2519	0.771311	1.64218	2.12546	1.01377
ENSMUSG00000015002	Efr3a	1.22282	1.58678	1.47895	0.618825	1.2541	2.56344	0.802496	1.55165	1.86065	1.98691
ENSMUSG00000015013	Trappc2l	3.1755	2.91413	4.0101	2.34351	1.76462	1.92864	1.9007	1.69483	1.10563	1.22935
ENSMUSG00000015016	Acsf3	0.701723	0.663307	0.290792	0.656128	0.55748	0.758225	0.523045	0.477477	0.647129	0.753621
ENSMUSG00000015023	Ddx19a	0.865587	1.01379	0.726014	1.24983	1.17716	0.917813	0.856084	1.0943	0.774974	0.890694
ENSMUSG00000015027	Galns	0.206674	0.167212	0.0861162	0.191666	0.200659	0.479149	0.4403	0.235678	0.269993	0.148459
ENSMUSG00000015053	Gata2	0.801955	0.70255	1.21329	1.09841	0.617563	0.712349	0.917322	0.748876	1.24293	0.623185
ENSMUSG00000015083	C8g	0.332267	0.368912	0.194731	0.082801	0.212283	0.248188	0.110381	0.211906	0.212485	0.420381
ENSMUSG00000015085	Entpd2	1.30959	1.02291	0.672827	1.05577	0.6228	0.932203	0.318898	0.7201	0.805789	0.659133
ENSMUSG00000015087	Rabl6	3.61742	6.6232	5.92129	2.96836	2.59953	4.75908	1.80332	5.52893	4.26493	1.03868
ENSMUSG00000015092	Edf1	10.0674	41.0532	8.70317	14.9018	11.7051	18.039	16.8203	7.03497	2.91823	9.64722
ENSMUSG00000015093	Clic3	0.370456	0.141195	0.669507	0.215537	0.539527	0.373953	0.216093	0.0734847	0.49402	0.128592
ENSMUSG00000015094	Npdc1	1.18327	2.28573	1.44465	1.21192	1.62892	0.794133	0.950461	0.809676	1.4864	1.31843
ENSMUSG00000015095	Fbxw5	2.71025	4.76217	3.09671	3.32848	3.32239	5.01766	3.40698	2.49254	2.22097	6.02466
ENSMUSG00000015112	Slc25a13	0.0644237	0.0906422	0.0503587	0.122801	0.11679	0.126282	0.297819	0.163878	0.051614	0.0705975
ENSMUSG00000015120	Ube2i	3.18955	7.45953	6.41581	2.21985	6.7804	3.39607	3.16397	2.80984	2.69256	4.12792
ENSMUSG00000015126	Tsr3	1.14537	2.4807	2.22909	0.984126	1.33947	1.35787	0.276	1.20166	0.781854	1.83747
ENSMUSG00000015127	Unkl	0.598807	0.998258	0.487254	0.685507	0.488115	0.393075	0.610049	0.185623	0.571475	0.309386
ENSMUSG00000015133	Lrrk1	0.39343	0.644205	0.957045	0.665354	0.390251	0.506515	0.581673	0.820098	0.364911	0.522249
ENSMUSG00000015134	Aldh1a3	0.207105	0.16769	0.151341	0.0786384	0.0338231	0.17979	0.115482	0.190095	0.262023	0.163021
ENSMUSG00000015143	Actn1	0.763656	0.485741	0.745804	0.990426	1.38744	0.682709	1.10647	0.76399	1.65449	0.72997
ENSMUSG00000015149	Sirt2	4.02212	11.0883	6.91692	7.49534	4.41594	6.85394	4.49457	3.17621	5.02044	6.52948
ENSMUSG00000015165	Hnrnpl	3.96245	2.89339	5.11712	3.10304	3.58898	4.36201	5.77654	5.80216	5.65936	2.89835
ENSMUSG00000015176	Nolc1	3.20045	2.46564	2.69063	2.05522	2.741	1.66537	1.63886	1.4156	1.99478	1.36811
ENSMUSG00000015189	Casd1	1.27615	1.35214	1.90955	1.84376	1.1856	1.34919	2.1063	1.00161	2.53311	1.47466
ENSMUSG00000015202	Cnksr3	0.848115	0.582148	0.721044	0.264227	1.09803	0.583038	0.198635	0.206398	0.472804	0.462126
ENSMUSG00000015214	Mtmr1	5.86326	8.29422	6.33148	2.88351	2.95549	5.74403	5.7305	3.86142	6.39967	2.66186
ENSMUSG00000015217	Hmgb3	1.05237	1.59003	1.70044	1.20068	1.06164	2.13428	1.12678	0.95326	1.84542	1.74218
ENSMUSG00000015222	Map2	0.126236	0.438479	0.745348	0.143527	0.464439	0.230258	0.416577	0.551703	0.414758	0.204
ENSMUSG00000015224	Cyp2j9	0.190424	0.149586	0.0524404	0.268149	0.0976934	0.093849	0.256484	0.144139	0.0984683	0.110707
ENSMUSG00000015243	Abca1	0.554969	0.771051	0.773961	0.612131	0.446094	0.880459	2.13922	2.46863	0.572245	0.406763
ENSMUSG00000015247	Nipsnap3b	0.287618	0.298998	0.578031	0.213785	0.229817	0.346533	0.392143	0.269963	0.283648	0.289689
ENSMUSG00000015289	Lage3	3.0315	4.89446	1.32465	1.84549	1.69573	1.90663	1.09827	1.3349	1.69147	1.52812
ENSMUSG00000015290	Ubl4a	2.47431	2.20261	2.08285	1.649	0.865739	1.80077	1.54659	1.43592	1.13305	3.44553
ENSMUSG00000015291	Gdi1	2.92413	3.02607	4.04937	2.22591	2.85593	3.46097	2.95971	1.50895	2.30872	2.09291
ENSMUSG00000015305	Sash1	0.734412	1.00125	1.12084	0.292055	0.54964	0.745933	0.784536	0.733147	0.814445	0.131057
ENSMUSG00000015312	Gadd45b	4.16471	4.49435	7.68862	2.71754	3.59996	3.80061	5.00108	1.41159	6.69829	3.17761
ENSMUSG00000015335	Zdhhc12	0.510263	1.51669	0.293803	0.326374	0.446829	0.43832	0.312308	0.682888	0.546604	0.444315
ENSMUSG00000015337	Endog	2.39424	2.11116	3.93463	2.86418	1.29891	2.18502	2.19153	2.68602	3.567	1.9773
ENSMUSG00000015340	Cybb	0.269318	0.177831	0.135204	0.279957	0.298931	0.124775	0.143611	0.179176	0.166541	0.11876
ENSMUSG00000015341	Golga7	2.67791	2.19931	1.69495	0.638605	1.93934	1.80209	0.953297	1.17699	1.54234	2.20645
ENSMUSG00000015342	Xk	0.304096	0.587626	0.435403	0.182713	0.461433	0.339414	0.348103	0.280043	0.0895321	0.0922171
ENSMUSG00000015354	Pcolce2	1.11354	1.32618	1.30826	0.79916	1.12662	1.14355	1.09959	0.599847	0.807975	0.729126
ENSMUSG00000015355	Cd48	0.186649	0.089861	0.132725	0.10012	0.625716	0.146676	0.264681	0.0947035	0.0715542	0.173136
ENSMUSG00000015357	Clpx	3.3714	5.05121	2.32194	5.26993	3.24107	3.91978	1.99972	3.22533	3.68337	2.68922
ENSMUSG00000015363	Trabd	2.32651	3.9043	1.5697	0.843199	2.08944	2.94163	1.32898	1.23021	1.01909	3.20752
ENSMUSG00000015377	Dennd6b	0.690683	0.880613	0.672446	0.254747	0.941033	0.800713	0.239282	1.00066	0.508236	0.718899
ENSMUSG00000015396	Cd83	0.134576	0.292479	0.312832	0.115689	0.268224	0.173179	0.193556	0.0411825	0.106696	0.032249
ENSMUSG00000015405	Ace2	0.0769888	0.0815843	0.0444522	0.0489898	0.180155	0.101557	0.074135	0.0830422	0.0616441	0.0829458
ENSMUSG00000015452	Ager	0.0922895	0.11679	0.0806474	0.0982649	0.195918	0.114992	0.0801499	0.0682935	0.0715542	0.100094
ENSMUSG00000015461	Atf6b	1.00109	1.25957	1.25165	0.398467	0.563738	0.438688	0.697923	0.679694	1.04115	0.635012
ENSMUSG00000015467	Egfl8	0.336813	0.261641	0.497618	0.411359	0.450111	0.315647	0.221504	0.439664	0.426989	0.31965
ENSMUSG00000015468	Notch4	1.96222	1.15049	0.690924	1.27005	1.86476	1.32848	0.806682	0.985888	1.84128	1.19799
ENSMUSG00000015474	Ppt2	3.92985	2.75056	3.84639	1.85826	1.65386	2.15254	2.04547	2.88309	3.21867	2.12929
ENSMUSG00000015476	Prrt1	0.205374	0.402244	0.248306	0.39721	0.154143	0.123589	0.103267	0.206824	0.187553	0.0917388
ENSMUSG00000015478	Rnf5	2.18883	3.68648	2.12427	0.682917	0.233718	1.94426	1.52514	2.04275	1.38342	1.88164
ENSMUSG00000015488	Cacfd1	2.14874	3.86421	3.12723	1.72913	2.58416	1.97717	0.378185	1.15756	1.58879	2.91308
ENSMUSG00000015501	Hivep2	1.96353	2.20993	2.39586	1.01312	1.08779	1.35999	1.62927	2.20219	2.13533	1.3775
ENSMUSG00000015522	Arnt	5.03297	8.50907	4.39224	0.5595	2.05043	2.93059	2.79109	3.86926	1.87287	1.90936
ENSMUSG00000015533	Itga2	0.0897932	0.0628013	0.0445421	0.110526	0.0287054	0.0490748	0.109909	0.0513809	0.190935	0.0354401
ENSMUSG00000015536	Mocs2	4.43212	4.52157	4.70944	5.68252	1.91108	3.64487	3.84536	3.23027	4.81583	5.16571
ENSMUSG00000015542	Nat9	2.04445	1.98167	2.72005	1.09872	1.58825	2.03614	1.3744	0.961632	0.989618	1.41782
ENSMUSG00000015568	Lpl	14.8149	52.5928	47.5492	20.6981	26.5609	34.9362	32.1835	38.647	16.0339	32.9699
ENSMUSG00000015575	Atp6v0e	4.30027	6.06535	6.52067	3.28755	2.13519	2.10829	3.37498	2.48266	3.84521	3.46159
ENSMUSG00000015597	Zfp318	1.32044	2.15351	1.72918	0.663759	0.648617	1.66917	1.58086	1.95172	2.56533	1.55051
ENSMUSG00000015605	Srf	8.85053	17.2729	11.4841	10.0717	2.38662	6.31219	4.04473	8.33119	6.95259	5.21847
ENSMUSG00000015619	Gata3	0.087679	0.165094	0.00707107	0.0657647	0.0372022	0.0766337	0.0707107	0.0606218	0.135739	0.0424264
ENSMUSG00000015647	Lama5	1.3207	1.24822	1.69864	1.37603	1.22951	1.04846	1.43948	1.42786	1.42045	1.26156
ENSMUSG00000015653	Steap2	0.0657066	0.0411825	0.043359	0.0762627	0.0890842	0.104093	0.0713863	0.0727736	0.149746	0.0523832
ENSMUSG00000015656	Hspa8	60.1797	104.367	149.134	85.9038	105.968	66.0054	39.6297	81.4438	79.7104	48.5465
ENSMUSG00000015659	Serac1	0.703121	0.897641	0.563794	0.785331	0.392173	0.337206	0.50811	0.923441	0.652215	0.659909
ENSMUSG00000015668	Pdzd11	1.24215	1.10031	1.57999	0.942932	2.35659	0.965299	0.597609	1.38875	1.4292	1.1774
ENSMUSG00000015671	Psma2	9.45451	11.8516	13.5671	7.1668	11.5861	6.82567	3.74212	4.26119	6.5603	3.58529
ENSMUSG00000015672	Mrpl32	4.08993	7.20416	8.79311	2.92667	4.58077	9.26178	2.77248	4.51406	2.1762	4.64869
ENSMUSG00000015697	Setdb1	0.680486	0.60665	0.44147	0.490249	0.928689	0.486347	0.180178	0.281567	0.273496	0.380179
ENSMUSG00000015702	Anxa9	0.0584369	0	0.0384057	0.0228035	0.020548	0.0492341	0.0517204	0.00816497	0.0412311	0.0257682
ENSMUSG00000015709	Arnt2	0.185133	0.185084	0.149345	0.150997	0.390313	0.229903	0.380189	0.312564	0.548212	0.05004
ENSMUSG00000015711	Prune1	4.94263	7.46586	2.12262	4.63336	4.9191	3.95594	3.95768	3.04669	2.30762	4.30649
ENSMUSG00000015714	Cers2	1.61005	1.75111	0.796206	1.05065	1.22871	1.45261	1.08262	1.89546	1.34734	1.80102
ENSMUSG00000015733	Capza2	24.8898	33.4319	20.305	17.9943	17.7088	29.6456	14.1714	8.18188	12.0842	20.9683
ENSMUSG00000015745	Plekho1	2.04521	3.30301	2.11375	1.7401	1.68636	1.64064	1.58229	1.82049	1.88044	0.719127
ENSMUSG00000015747	Vps45	1.35261	1.32744	1.10765	2.22852	1.59926	2.15665	1.11467	2.06167	1.90897	0.594757
ENSMUSG00000015748	Prpf3	0.768721	2.32607	1.61581	1.37687	1.09304	1.04542	0.523618	0.511468	0.656323	0.372451
ENSMUSG00000015749	Anp32e	3.65654	5.52235	4.12055	5.50383	3.71818	8.11325	4.16869	1.49435	4.39655	9.04897
ENSMUSG00000015750	Aph1a	4.95037	4.9914	4.67593	2.29845	3.82455	1.65386	1.14591	1.47565	0.932888	3.47011
ENSMUSG00000015755	Tab2	6.76006	13.5024	14.2464	7.31762	5.52365	6.6961	5.84967	8.3696	11.9434	3.80761
ENSMUSG00000015757	Ppil4	0.758868	0.560407	0.533532	0.39719	0.392653	0.528959	0.851361	0.621173	0.798163	0.660394
ENSMUSG00000015759	Cnih1	5.25025	2.65007	2.03192	1.15332	1.29646	3.13625	1.73398	2.27345	2.12005	3.27869
ENSMUSG00000015766	Eps8	0.426151	0.854377	0.59041	0.175431	0.908947	0.564763	0.495379	0.397844	0.409927	0.430692
ENSMUSG00000015776	Med22	1.07977	1.74238	1.20471	0.580848	0.767187	0.778294	1.04094	1.26384	1.65665	0.624993
ENSMUSG00000015790	Surf1	4.24305	4.25719	4.48604	3.60963	3.54822	3.29742	1.70684	1.80078	1.81386	4.88829
ENSMUSG00000015804	Med28	2.94084	5.4657	5.49036	3.32351	2.45177	1.88077	3.19375	3.71513	3.34987	1.24791
ENSMUSG00000015806	Qdpr	2.47744	2.91968	2.99875	3.23748	1.40099	3.41669	1.52056	2.42509	3.82656	1.82186
ENSMUSG00000015837	Sqstm1	120.766	203.983	184.221	106.069	175.265	108.733	42.6586	80.6246	68.3685	71.935
ENSMUSG00000015839	Nfe2l2	5.96448	4.00126	4.78527	1.60709	4.33532	7.76966	5.30785	3.0211	4.40736	4.1117
ENSMUSG00000015843	Rxrg	2.44771	1.16443	1.85512	1.75638	1.95957	1.67624	1.68032	3.10338	2.7003	0.963672
ENSMUSG00000015846	Rxra	3.38032	5.59597	4.50011	4.87065	3.14561	5.58781	2.75993	8.86991	3.53702	4.51753
ENSMUSG00000015850	Adamtsl4	3.2025	3.59773	2.6363	2.67003	1.81374	2.18751	4.13682	3.10028	3.95966	2.95298
ENSMUSG00000015852	Fcrls	0.328075	0.196265	0.158291	0.196916	0.33544	0.132757	0.121062	0.0778717	0.0436348	0.0401995
ENSMUSG00000015869	Prpsap1	1.081	1.44071	2.08242	0.537647	0.881825	0.747865	1.40898	0.916057	0.581467	0.554278
ENSMUSG00000015882	Lcorl	0.12265	0.299292	0.0811419	0.536306	0.516008	0.424116	0.449026	0.277099	0.42772	0.198555
ENSMUSG00000015889	Lta4h	0.851489	2.19379	1.61094	1.80048	0.790772	1.12367	1.10612	1.35195	0.794113	1.11463
ENSMUSG00000015932	Dstn	2.57892	2.05323	2.35493	3.54546	2.13673	4.57963	4.34856	2.92436	2.18705	5.68324
ENSMUSG00000015937	H2afy	3.10332	5.14304	3.05488	1.83096	4.51126	4.77466	2.24514	2.54121	1.73032	3.27697
ENSMUSG00000015942	Gtf2ird2	0.618642	0.264076	0.691127	0.446202	1.03394	0.593035	0.447509	0.847892	0.44517	0.147973
ENSMUSG00000015943	Bola1	2.18628	4.01251	5.44218	2.35621	1.38085	2.51307	1.20264	2.15382	1.65432	1.68512
ENSMUSG00000015944	Castor2	1.41721	1.33993	3.81795	1.49031	1.06813	2.8462	4.65183	3.0353	2.3327	1.90252
ENSMUSG00000015947	Fcgr1	0.105125	0.242372	0.209609	0.0739932	0.112777	0.0829216	0.158291	0.0590668	0.0942809	0.128623
ENSMUSG00000015950	Ncf1	0.575217	0.253819	0.211414	0.442764	1.04402	0.405986	0.251555	0.21311	0.543087	0.233358
ENSMUSG00000015957	Wnt11	1.02612	0.946518	1.38043	0.52949	0.803258	0.753685	1.11279	0.893322	1.14704	0.465489
ENSMUSG00000015961	Adss	0.360213	0.704994	0.389287	0.320849	0.383927	0.639715	0.635157	0.373952	0.461848	0.359689
ENSMUSG00000015962	1700016C15Rik	0.189747	0.0711805	0.0763217	0.0303109	0.0588784	0.0864736	0.287609	0.14988	0.277633	0.0801499
ENSMUSG00000015968	Cacna1d	0.0870072	0.0904655	0.0858836	0.0922171	0.0329983	0.125654	0.164851	0.352398	0.277316	0.143722
ENSMUSG00000015970	Chdh	0.0327777	0.0453431	0.0513809	0.107592	0.108922	0.0394405	0.0444522	0.180488	0.0417612	0.0453431
ENSMUSG00000015971	Actr8	3.01834	3.66349	2.52883	1.46496	2.47502	1.93587	0.998339	2.58957	1.0339	2.49023
ENSMUSG00000015980	Lrrc27	0.320268	0.467649	0.284844	0.365491	0.175773	0.677956	0.429651	0.397764	1.0757	0.425554
ENSMUSG00000015981	Stk32c	0.0864832	0.0626498	0.120433	0.0535164	0.0945727	0.0843068	0.0402989	0.0969536	0.0577581	0.048
ENSMUSG00000015994	Fnta	4.08119	6.15997	3.90437	1.55698	2.28488	7.92377	1.31858	2.81565	2.47747	4.24583
ENSMUSG00000016018	Mtrex	1.51036	2.2404	1.17633	0.514331	1.4967	2.13999	0.613188	0.5628	1.14814	1.91455
ENSMUSG00000016024	Lbp	1.49982	0.640706	1.96716	0.897004	0.84089	2.44008	1.18612	2.43266	3.23844	2.95375
ENSMUSG00000016028	Celsr1	0.0648457	0.0132665	0.0891291	0.0440908	0.0924338	0.141625	0.0428952	0.168926	0.0747262	0.0231517
ENSMUSG00000016087	Fli1	0.848676	0.843056	0.696839	0.62098	0.215648	0.517904	0.906236	0.541553	0.794707	0.450484
ENSMUSG00000016128	Stard13	0.653902	0.991774	0.745697	1.24709	0.656159	0.421653	0.516116	0.609721	0.232499	0.124097
ENSMUSG00000016179	Camk1g	0.0286956	0.0254951	0.0188562	0.101612	0.0286744	0.0418579	0.0655439	0.116082	0.148378	0.0313688
ENSMUSG00000016181	Diexf	0.89006	0.470464	0.381293	0.704528	0.351773	0.908387	0.752133	0.444324	0.44808	0.308
ENSMUSG00000016194	Hsd11b1	0.663436	0.60022	1.07153	0.943356	0.357905	0.605009	0.89629	0.412378	1.28854	1.44748
ENSMUSG00000016206	H2-M3	0.18071	0.173735	0.1772	0.201455	0.0805978	0.253348	0.0608605	0.141901	0.0689928	0.186075
ENSMUSG00000016239	Lonrf3	0.157737	0.329764	0.091433	0.0749933	0.136323	0.18918	0.193039	0.194072	0.833676	0.317805
ENSMUSG00000016252	Atp5e	62.6847	60.6539	91.5165	85.0013	31.2268	41.6516	32.5562	40.9743	56.5561	30.7547
ENSMUSG00000016253	Nelfcd	1.64103	0.936918	0.905516	1.34083	0.535111	0.919342	0.929365	1.01018	0.816838	0.975561
ENSMUSG00000016256	Ctsz	2.28881	4.7449	2.05693	3.30511	2.79986	2.94271	1.94293	1.75	1.67693	2.19918
ENSMUSG00000016257	Prelid3b	5.80904	7.60548	4.83553	3.45839	1.78297	3.71731	4.59766	5.08876	1.8935	4.68317
ENSMUSG00000016262	Sertad4	0.113093	0.293298	0.242289	0.0959166	0.110345	0.119103	0.164244	0.384947	0.367674	0.0796492
ENSMUSG00000016308	Ube2a	3.38581	4.83162	2.91802	3.83113	5.86057	4.18172	1.46094	3.38105	4.33702	4.75732
ENSMUSG00000016319	Slc25a5	3.523	5.70933	7.22927	4.8882	2.87798	2.93459	8.74402	5.99952	7.33049	3.66493
ENSMUSG00000016327	Atp1b4	0.31153	0.256172	0.275056	0.196122	0.180044	0.808632	0.556489	0.642763	0.13914	0.514144
ENSMUSG00000016344	Ppdpf	4.4587	5.97406	4.90115	3.46735	0.7804	2.79278	2.45605	1.19971	4.96726	1.33155
ENSMUSG00000016349	Eef1a2	47.8496	150.99	82.8465	90.708	34.8815	125.155	90.8873	67.2657	58.9595	145.581
ENSMUSG00000016356	Col20a1	0.126596	0.181041	0.082365	0.0884534	0.0936803	0.167686	0.161071	0.172974	0.186698	0.26462
ENSMUSG00000016382	Pls3	0.758573	1.27371	0.99018	1.04166	0.320899	1.68246	1.2031	0.837186	0.746287	0.739989
ENSMUSG00000016386	Mpped2	0.3387	0.323914	0.555352	0.404505	0.483098	0.48154	0.891112	0.380873	0.441026	0.261182
ENSMUSG00000016409	Nkap	1.17855	0.762433	0.573236	0.320275	0.907709	0.463054	0.831736	0.777936	0.683269	0.483297
ENSMUSG00000016427	Ndufa1	40.7203	116.694	82.0524	37.17	20.4278	47.8536	41.2871	53.6925	44.6624	47.4965
ENSMUSG00000016477	E2f3	1.07536	1.10074	0.97027	0.41297	0.913608	0.661902	0.356011	0.444387	0.575465	0.293939
ENSMUSG00000016481	Cr1l	2.65776	1.95401	1.24742	1.63635	1.98509	3.61952	0.957317	1.51057	1.90004	3.24727
ENSMUSG00000016487	Ppfibp1	6.70609	6.14884	8.33957	2.82943	4.82198	5.78149	4.44995	1.58171	4.45211	3.65256
ENSMUSG00000016493	Cd46	0.134926	0.104307	0.0445421	0.0730479	0.117541	0.200305	0.135882	0.165288	0.0791454	0.107219
ENSMUSG00000016494	Cd34	4.27224	2.88608	3.75994	1.86289	2.54875	2.10124	5.16131	4.20372	4.3883	2.11102
ENSMUSG00000016495	Plgrkt	0.967603	1.75848	1.36837	1.0441	0.509376	1.30935	1.29325	0.466107	0.653685	1.01005
ENSMUSG00000016496	Cd274	0.741527	0.115135	0.169541	0.131057	0.191833	0.207544	0.146096	0.0756307	0.116276	0.150599
ENSMUSG00000016503	Gtf3a	2.10137	1.1261	2.7857	1.67299	1.28921	1.95668	0.451557	1.78287	0.939051	1.11868
ENSMUSG00000016510	Mtif3	1.67216	0.827439	1.89371	1.55434	3.72831	1.58632	1.55266	1.82032	1.95234	1.54373
ENSMUSG00000016520	Lnx2	0.347872	0.328232	0.573097	0.197747	0.662076	0.414014	0.319787	0.369941	0.221179	0.347943
ENSMUSG00000016528	Mapkapk2	8.6038	10.2757	11.8655	6.66795	2.99514	4.73004	8.93766	9.45776	8.45295	7.17285
ENSMUSG00000016534	Lamp2	3.75109	5.82259	3.33893	1.81701	2.10499	6.92054	4.17098	2.92772	2.35759	5.19513
ENSMUSG00000016541	Atxn10	1.48543	4.44514	2.78182	0.984642	2.58992	2.68965	1.87311	2.30978	1.16468	2.99856
ENSMUSG00000016552	Foxred2	0.116796	0.126586	0.0717217	0.157302	0.127656	0.13136	0.119566	0.0793473	0.101666	0.0730479
ENSMUSG00000016554	Eif3d	4.27179	6.76826	7.36449	4.74189	7.55421	3.91898	5.42188	2.7556	1.63363	4.59494
ENSMUSG00000016559	H3f3b	15.4227	17.0649	20.7599	10.6542	20.4846	8.39813	6.90664	4.46796	8.08855	10.6175
ENSMUSG00000016619	Nup50	0.67547	0.971638	0.754655	0.347713	1.05877	0.756881	0.404455	0.603967	0.632601	0.781189
ENSMUSG00000016624	Phf21b	0.134625	0.277229	0.195816	0.062849	0.0496655	0.0490748	0.0309839	0.0303315	0.0287054	0.103344
ENSMUSG00000016637	Ift27	0.740284	0.554061	0.978775	0.438288	0.402075	0.723097	0.534004	2.23601	0.798524	0.927608
ENSMUSG00000016664	Pacsin2	2.04047	1.90567	1.28519	1.5727	2.60806	2.31403	2.32744	0.533082	2.03793	2.24234
ENSMUSG00000016756	Cmah	0.111718	0.0893532	0.112854	0.112534	0.430228	0.0491808	0.040694	0.108701	0.0384708	0.052
ENSMUSG00000016757	Ttll12	0.40202	0.272	0.287931	0.285839	0.255859	0.319047	0.251825	0.456009	0.331397	0.258612
ENSMUSG00000016758	Bik	0.250972	0.229556	0.302603	0.0991161	0.299614	0.0713622	0.158316	0.0831865	0.207942	0.16857
ENSMUSG00000016763	Scube1	0.0483958	0.0547723	0.060531	0.0679412	0.115542	0.0518746	0.0608605	0.0511468	0.109727	0.0534416
ENSMUSG00000016831	Tox4	2.71801	3.1375	1.68981	1.87002	2.75134	1.42706	0.526665	1.04099	0.629241	0.75216
ENSMUSG00000016833	Mrps18c	3.12827	4.81651	6.02591	4.33098	2.43537	3.79826	2.35894	2.62627	4.22403	3.06998
ENSMUSG00000016918	Sulf1	0.60527	0.493866	0.76875	0.798824	0.512929	0.637213	1.16311	0.534767	0.586536	0.341327
ENSMUSG00000016921	Srsf6	1.91563	2.74229	2.88047	1.38622	2.24976	1.23569	2.68411	2.50012	2.47688	2.56685
ENSMUSG00000016933	Plcg1	0.925761	0.539503	0.563688	0.725518	0.407578	0.941824	0.612784	0.716452	0.485362	0.629114
ENSMUSG00000016940	Kctd2	0.904844	1.47961	1.33159	0.954099	0.906929	0.601444	0.938446	0.962842	0.731229	0.651073
ENSMUSG00000016946	Kctd5	0.924198	1.13632	0.711067	0.247984	1.19567	0.422926	0.588816	0.40568	0.392765	0.621463
ENSMUSG00000016984	Etaa1	0.0757224	0.0974474	0.0640625	0.0685857	0.094784	0.0861039	0.122246	0.0928224	0.0831865	0.0444522
ENSMUSG00000016995	Matn4	0.140065	0.0352136	0.0770973	0.0943186	0.145685	0.0996522	0.0685274	0.117201	0.118592	0.0781281
ENSMUSG00000017009	Sdc4	5.1934	2.8181	4.14672	6.39677	5.06098	9.79719	11.6795	6.53581	5.05493	0.331445
ENSMUSG00000017057	Il13ra1	0.27199	0.110815	0.103537	0.162555	0.0723878	0.264207	0.137492	0.115482	0.111821	0.376829
ENSMUSG00000017119	Nbr1	4.33032	6.16612	4.29328	4.26507	4.80322	2.89906	2.62627	1.9658	4.0976	2.60273
ENSMUSG00000017132	Cyth1	2.63457	2.91719	1.75095	1.7162	1.08651	1.97041	1.24413	3.45581	3.61275	0.657224
ENSMUSG00000017144	Rnd3	0.331236	0.163536	0.291246	0.42097	0.34988	0.377252	0.443964	0.249928	0.292465	0.425036
ENSMUSG00000017146	Brca1	0.0323796	0.0169967	0.0595315	0.0491808	0.117541	0.111065	0.0560714	0.0424264	0.0374166	0.0129904
ENSMUSG00000017167	Cntnap1	0.0589999	0.23821	0.0847113	0.0960417	0.130843	0.102885	0.174631	0.0884081	0.100598	0.0577581
ENSMUSG00000017176	Nt5c3b	1.27818	1.04076	1.15005	0.424339	1.2838	0.624065	1.02733	2.04814	0.461025	0.894078
ENSMUSG00000017188	Coa3	8.90816	9.94489	8.85463	12.289	8.4943	14.7241	4.78762	13.8075	2.31794	8.64931
ENSMUSG00000017204	Gsdma	0.0341363	0.0649519	0.0722842	0.0443706	0.0655439	0.0435605	0.0716659	0.0401995	0.0292575	0.0565685
ENSMUSG00000017210	Med24	2.07973	2.73252	2.23022	1.06258	4.10864	1.73573	0.772958	1.56465	1.42375	2.22593
ENSMUSG00000017221	Psmd3	15.2773	20.7648	18.5788	14.1218	15.3792	9.84246	1.60062	5.04575	8.42038	9.7694
ENSMUSG00000017264	Exosc10	1.13492	1.67604	0.811897	1.30488	1.26959	0.881462	1.03448	0.930118	1.48061	0.480516
ENSMUSG00000017286	Glod4	6.15055	4.61477	1.34249	1.87134	2.94728	5.33408	2.46396	2.95541	4.98573	2.9063
ENSMUSG00000017288	Vps53	1.02988	1.99042	1.52717	0.79506	1.75237	0.634492	0.879423	0.928987	1.08139	1.00356
ENSMUSG00000017291	Taok1	0.920186	2.0385	1.50565	0.958428	0.967521	2.12263	1.2195	1.34055	1.15897	0.624673
ENSMUSG00000017299	Dnttip1	2.06026	4.35206	4.01346	0.955071	3.39739	1.35633	1.19293	1.76378	1.8342	2.02167
ENSMUSG00000017300	Tnnc2	1844.51	4261.71	2298.21	432.515	699.411	1320.94	859.447	1280.7	554.792	604.92
ENSMUSG00000017307	Acot8	0.471178	1.51798	0.568739	0.710003	0.713543	0.554909	1.09014	0.267283	0.439063	0.531428
ENSMUSG00000017309	Cd300lg	2.32561	0.763162	0.857312	2.79461	0.931309	2.20238	2.10574	1.83235	1.30217	1.43017
ENSMUSG00000017314	Mpp2	0.261736	0.392408	0.168831	0.130752	0.0527636	0.27663	0.266728	0.107219	0.230009	0.139628
ENSMUSG00000017344	Vtn	2.76897	2.88812	1.49737	1.08897	1.13007	1.56852	2.50624	2.04674	1.11679	1.13166
ENSMUSG00000017376	Nlk	0.383744	0.347482	0.458973	0.210086	0.418167	0.375363	0.102176	0.219782	0.156793	0.519369
ENSMUSG00000017386	Traf4	0.347339	0.275318	0.311808	0.347828	0.312512	0.360489	0.31096	0.288818	0.364198	0.17258
ENSMUSG00000017390	Aldoc	0.105408	0.247629	0.189061	0.179265	0.216449	0.10366	0.111247	0.169023	0.262809	0.0777174
ENSMUSG00000017400	Stac2	0.0552679	0.0227761	0.0269258	0.0424264	0.0873053	0.0268095	0.0193907	0.0216506	0.0954921	0.0263818
ENSMUSG00000017404	Rpl19	21.6767	70.2661	42.5462	14.7093	34.7069	30.7268	18.8001	17.3204	14.925	23.4966
ENSMUSG00000017405	Nek8	0.114423	0.120399	0.2598	0.171767	0.497031	0.128352	0.210485	0.241876	0.107815	0.117881
ENSMUSG00000017412	Cacnb4	0.068018	0.059127	0.0719444	0.0370945	0.0463033	0.0794775	0.650335	0.0800999	0.068	0.032619
ENSMUSG00000017417	Plxdc1	0.395037	0.292889	0.221757	0.132906	0.162899	0.316039	0.250647	0.375212	0.425272	0.162284
ENSMUSG00000017418	Arl5b	0.818762	0.484999	0.811601	0.563184	0.753191	0.877919	1.80427	0.819912	0.9379	0.852117
ENSMUSG00000017421	Zfp207	6.84271	6.0826	2.38265	2.52374	6.54806	5.68026	5.03267	2.86111	4.47575	10.2393
ENSMUSG00000017428	Psmd11	22.5668	16.7229	19.6713	23.0003	30.9783	9.67745	12.8714	5.76324	12.2253	9.25291
ENSMUSG00000017446	C1qtnf1	0.385375	0.507677	0.11876	0.579538	0.219581	0.392874	0.464758	0.111463	0.501637	0.318785
ENSMUSG00000017466	Timp2	8.01421	3.09177	5.12351	5.01268	2.89463	3.97833	4.20088	2.88954	5.43543	3.61291
ENSMUSG00000017478	Zc3h18	1.99139	0.726278	1.24326	1.9495	1.2634	1.67006	1.30308	0.869335	1.84985	1.0609
ENSMUSG00000017485	Top2b	4.05356	4.08656	4.77763	2.59729	4.33324	5.28553	3.07218	1.71132	3.4191	3.58242
ENSMUSG00000017491	Rarb	0.303707	0.224375	0.176522	0.127844	0.0677052	0.174807	0.590965	0.231309	0.20024	0.115585
ENSMUSG00000017493	Igfbp4	4.28707	2.19014	2.99564	8.63156	2.43607	7.17476	4.29674	5.26513	6.63776	5.67537
ENSMUSG00000017499	Cdc6	0.102474	0.080895	0.083179	0.0685857	0.153379	0.0775629	0.0637704	0.0593191	0.0460435	0.127279
ENSMUSG00000017548	Suz12	0.586253	1.49487	1.05361	0.61039	0.443639	1.15161	0.807331	1.18871	0.889957	0.915716
ENSMUSG00000017550	Atad5	0.0648202	0.0435431	0.0338231	0.0975705	0.118254	0.0494062	0.0332265	0.0370945	0.0745654	0.0775629
ENSMUSG00000017561	Crlf3	0.431884	0.415529	0.437054	0.461155	1.20839	0.331322	0.296607	0.2172	0.27828	0.213691
ENSMUSG00000017615	Tnfaip1	1.39665	1.06006	1.35056	0.834592	1.01265	1.42579	0.752665	0.582045	1.46674	0.85067
ENSMUSG00000017631	Abr	2.54604	0.860498	2.79917	2.27743	0.424924	2.61722	4.98757	4.26731	3.74407	4.3537
ENSMUSG00000017639	Rab11fip4	0.0224897	0.054626	0.0135647	0.0205913	0.148943	0.0346009	0.0228035	0.133776	0.032	0.0376298
ENSMUSG00000017652	Cd40	0.120625	0.277301	0.19041	0.101074	0.458188	0.117766	0.13891	0.128281	0.108259	0.125603
ENSMUSG00000017664	Slc35c2	1.9197	2.21686	1.34788	0.873773	0.870733	1.37065	0.501318	1.11189	0.975775	1.79544
ENSMUSG00000017667	Zfp334	0.142898	0.154013	0.101272	0.0811419	0.139054	0.0704105	0.107629	0.0870402	0.0929516	0.0920869
ENSMUSG00000017670	Elmo2	0.702577	0.560086	0.714423	0.435174	0.543559	0.598574	0.529279	0.613951	0.634747	0.307857
ENSMUSG00000017677	Wsb1	0.832733	0.495718	0.404148	0.464904	0.541827	0.804026	1.97385	0.832692	1.70112	0.304592
ENSMUSG00000017679	Ttpal	0.632819	1.34304	0.481929	0.87099	0.328366	0.433215	0.847811	0.681128	0.530547	0.270378
ENSMUSG00000017686	Rhot1	1.39728	1.08998	1.7591	1.32445	1.39379	1.92881	1.1865	1.68644	1.59367	0.351932
ENSMUSG00000017692	Rhbdl3	0.638371	0.10707	0.529641	0.293762	0.386285	0.18296	0.120731	0.218303	0.136587	0.435385
ENSMUSG00000017697	Ada	0.0557296	0.0427083	0.0549181	0.0780769	0.0674537	0.056729	0.0412795	0.136634	0.04	0.0884081
ENSMUSG00000017707	Serinc3	8.81021	16.6531	14.988	14.394	6.67772	14.3512	11.17	11.7125	7.22696	15.963
ENSMUSG00000017713	Tha1	0.414023	0.328305	0.330636	0.371106	0.157048	0.360979	0.187894	0.461926	0.399129	0.344186
ENSMUSG00000017715	Pgs1	0.914493	1.28722	1.67722	0.375532	0.723867	1.24868	1.15996	0.999692	0.665685	1.03353
ENSMUSG00000017718	Afmid	0.173071	0.622813	0.631272	0.52712	0.294048	0.542292	0.726377	0.397261	0.51168	0.24552
ENSMUSG00000017721	Pigt	2.65165	5.20024	2.8297	2.94693	2.33162	3.00358	2.53441	1.24948	1.99127	2.47546
ENSMUSG00000017724	Etv4	0.557333	0.972366	0.476848	0.191896	0.550512	0.524227	0.472203	1.12093	0.729093	0.348402
ENSMUSG00000017734	Dbndd2	0.964535	1.07375	0.963274	0.55809	0.494271	1.16846	0.718515	1.21532	1.40069	1.10522
ENSMUSG00000017737	Mmp9	0.351083	0.517015	0.579296	0.700782	0.230009	0.548191	0.246868	0.25943	0.344825	0.0547723
ENSMUSG00000017740	Slc12a5	0.084433	0.0962497	0.108738	0.0538888	0.0938936	0.0717006	0.176295	0.0868562	0.199499	0.0840476
ENSMUSG00000017747	Ghdc	0.564045	1.02234	1.24937	1.39486	0.994557	0.846158	0.494635	0.997729	0.948211	0.914886
ENSMUSG00000017754	Pltp	1.58879	0.565813	0.86717	1.50504	0.845931	2.33305	0.685869	0.835287	1.11567	1.63512
ENSMUSG00000017756	Slc12a7	0.383791	0.143471	0.536119	0.391684	0.609012	0.666151	0.456964	0.267537	0.322652	0.61613
ENSMUSG00000017760	Ctsa	3.22483	8.76058	6.75715	9.05458	2.93059	4.07419	6.79661	7.5266	8.31774	3.5198
ENSMUSG00000017764	Zswim1	0.684932	1.97906	1.66311	1.38208	0.580221	0.647025	1.2305	1.07863	1.30977	0.619935
ENSMUSG00000017765	Slc12a4	0.716936	1.10564	1.08321	0.639081	0.253503	0.815552	1.86964	0.917998	0.780154	1.58496
ENSMUSG00000017774	Myo1c	1.45504	1.95092	1.57816	0.702863	1.19913	1.96845	1.03724	1.38767	1.32574	1.43905
ENSMUSG00000017776	Crk	1.59431	2.09111	2.69959	1.99237	0.884792	2.09787	1.32783	1.51912	0.837988	1.71419
ENSMUSG00000017778	Cox7c	114.258	62.8083	75.1006	51.8802	30.2501	92.1295	22.081	26.7504	37.8956	84.06
ENSMUSG00000017781	Pitpna	8.05663	6.81133	7.1397	6.67477	6.13069	5.32269	1.36416	5.87055	1.11025	2.70534
ENSMUSG00000017801	Mlx	1.56911	2.34258	1.88825	2.08597	1.13559	0.650619	1.06193	1.83897	0.812488	0.847127
ENSMUSG00000017802	Retreg3	1.7972	3.62036	1.29964	1.00285	0.928259	1.54156	1.18272	1.00209	1.42079	1.9099
ENSMUSG00000017817	Jph2	18.9669	26.0703	9.21411	6.25398	11.5678	16.0364	10.2394	19.5665	8.9192	11.6236
ENSMUSG00000017830	Dhx58	0.281175	0.0906863	0.216389	0.0970361	0.0705975	0.146028	0.284155	0.124515	0.197687	0.265074
ENSMUSG00000017831	Rab5a	2.5595	5.09566	3.0943	2.24486	2.52998	5.5386	2.09833	1.56941	3.10656	4.81553
ENSMUSG00000017837	Nkiras2	1.06774	1.10253	0.340212	0.905773	0.705396	1.91452	1.74657	0.642265	1.59902	2.15107
ENSMUSG00000017843	Ppp2r5c	2.24464	5.90404	2.98621	2.37066	2.63629	2.08096	1.3604	1.52911	1.56294	0.927263
ENSMUSG00000017858	Ift52	1.3735	0.814405	1.23252	0.647537	1.26597	1.31254	0.5997	0.921334	1.16239	1.03263
ENSMUSG00000017897	Eya2	1.24316	0.460886	0.569617	0.415933	0.470319	0.85143	0.688459	1.31647	0.424123	0.525144
ENSMUSG00000017929	B4galt5	1.16663	1.31424	1.30985	1.31369	1.32999	1.07339	0.359911	1.21546	1.39011	0.767161
ENSMUSG00000017969	Ptgis	0.459525	0.41697	0.512117	0.542903	0.251205	0.414792	0.391888	0.377073	0.510357	0.311423
ENSMUSG00000017978	Cadps2	0.0992784	0.065238	0.0167332	0.0946573	0.0765245	0.0655744	0.0417612	0.0374166	0.043229	0.0272764
ENSMUSG00000017999	Ddx27	1.99606	1.63195	2.57188	1.1832	2.7419	0.76202	0.604066	0.972975	1.3125	0.70602
ENSMUSG00000018001	Cyth3	1.43484	1.04152	0.614544	0.181879	2.13551	0.574386	0.959992	0.548759	0.791717	0.581467
ENSMUSG00000018008	Cyth4	0.153284	0.0861162	0.229085	0.396051	0.668622	0.17724	0.235661	0.267836	0.220327	0.159072
ENSMUSG00000018012	Rac3	0.141836	0.247984	0.110345	0.0531413	0.127593	0.165291	0.155126	0.220964	0.0703562	0.113468
ENSMUSG00000018040	Rrp7a	2.18464	4.70206	4.03415	1.65401	4.85026	3.16266	3.09371	2.3678	2.50597	2.73227
ENSMUSG00000018042	Cyb5r3	2.04092	4.61466	2.8835	2.32107	1.65937	2.58068	2.7078	1.99011	4.39933	1.76463
ENSMUSG00000018068	Ints2	0.272342	0.576819	0.288444	0.199339	0.250168	0.128396	0.286315	0.117541	0.0595315	0.0674092
ENSMUSG00000018076	Med13l	0.802285	1.41647	0.778193	0.341842	0.295025	0.846501	1.03093	1.09595	1.17946	0.514175
ENSMUSG00000018102	Hist1h2bc	5.19302	8.48726	9.71628	2.3233	2.57341	4.39788	4.68319	3.79753	4.81615	2.08427
ENSMUSG00000018126	Baiap2l2	0.784186	1.41968	0.679747	0.931072	0.52803	0.591008	0.290696	0.531473	0.169871	0.448981
ENSMUSG00000018143	Mafk	7.09847	4.74418	6.51468	1.49783	5.38205	4.27307	10.1854	3.61003	6.15128	3.36049
ENSMUSG00000018160	Med1	0.795193	2.06602	0.43299	1.1351	1.09068	0.718672	0.664608	1.02899	1.13354	0.860335
ENSMUSG00000018166	Erbb3	0.295551	0.39062	0.137492	0.178953	0.209762	0.291142	0.119733	0.241876	0.175454	0.0897552
ENSMUSG00000018167	Stard3	1.39581	1.04435	0.933004	1.3134	0.891753	1.3524	1.53099	1.63884	1.19777	1.55671
ENSMUSG00000018169	Mfng	0.378149	0.0934666	0.473726	0.461146	0.697814	0.356066	0.0854634	0.316834	0.312064	0.367717
ENSMUSG00000018171	Vmp1	4.22151	5.86766	2.51862	2.10357	2.56096	5.39838	5.48578	5.16122	5.33422	1.62438
ENSMUSG00000018189	Uchl5	1.4341	2.05408	2.04095	1.53544	1.51423	2.58745	1.58052	2.28095	0.990971	2.70816
ENSMUSG00000018196	Glrx2	5.28759	8.1667	3.97705	2.66851	5.78195	9.12269	1.54074	4.85796	5.2043	3.22252
ENSMUSG00000018199	Ro60	0.147715	0.326558	0.206456	0.191144	0.135263	0.306812	0.233701	0.222621	0.149853	0.143805
ENSMUSG00000018209	Stk4	0.465639	0.304079	0.259738	0.217256	0.947346	0.409501	0.151605	0.3275	0.28	0.177944
ENSMUSG00000018217	Pmp22	8.26142	7.0023	5.35545	6.65633	7.10009	6.97114	10.3246	7.79596	8.75837	1.91415
ENSMUSG00000018239	Zcchc10	0.694776	0.764529	0.780718	0.639456	0.518359	0.511492	0.297899	0.602242	0.45506	0.569372
ENSMUSG00000018286	Psmb6	20.0977	42.4013	36.5858	18.4573	22.4815	16.8084	3.83552	10.0059	12.0338	20.1608
ENSMUSG00000018287	Spag7	10.631	29.8942	19.932	14.3536	6.20938	15.1217	6.48951	6.55641	6.03277	5.752
ENSMUSG00000018293	Pfn1	22.8607	54.4271	21.6081	13.5228	15.196	21.8375	19.8609	23.5534	15.6931	19.1903
ENSMUSG00000018322	Tomm34	1.01859	1.87038	1.3943	0.512976	1.54535	0.869848	0.391837	0.596074	0.687674	1.21544
ENSMUSG00000018326	Ywhab	1.91127	1.61928	1.84936	2.42988	4.04803	1.37316	1.80042	2.13124	1.16494	1.27933
ENSMUSG00000018334	Ksr1	2.89211	5.07735	6.38153	2.2991	1.47268	3.45726	2.9062	5.72102	4.01535	3.33919
ENSMUSG00000018339	Gpx3	19.9076	35.7737	19.1949	26.2147	10.9237	20.4423	12.6733	9.36075	19.7668	23.6469
ENSMUSG00000018340	Anxa6	5.35923	7.37348	7.47256	2.07767	1.80234	5.4063	4.24224	5.64109	5.72779	2.896
ENSMUSG00000018347	Zkscan6	0.291278	0.377094	0.314286	0.293912	0.18071	0.136389	0.222836	0.487541	0.728324	0.495282
ENSMUSG00000018362	Kpna2	1.65518	2.17412	2.9514	1.16646	1.47219	1.6971	1.15979	0.674377	1.03415	1.75326
ENSMUSG00000018363	Smurf2	0.766816	1.05737	0.373331	0.310973	0.769348	1.18488	0.552355	0.394948	0.604166	0.448125
ENSMUSG00000018372	Cep95	0.987322	0.636384	0.664933	0.391888	0.308221	0.7507	0.486111	0.53544	0.903889	0.463871
ENSMUSG00000018377	Vezf1	1.50466	5.10516	4.74173	1.19261	2.18619	4.16394	2.12853	1.94696	3.6548	1.71489
ENSMUSG00000018378	Cuedc1	5.58382	10.1844	5.66099	5.97797	3.07164	7.17669	5.5081	4.91758	5.72497	4.12747
ENSMUSG00000018379	Srsf1	2.90487	2.56604	1.16115	2.43259	1.5768	6.39456	3.3322	4.00178	5.3003	4.28055
ENSMUSG00000018381	Abi3	0.788253	0.288305	0.62592	0.519361	0.250807	0.424761	0.989129	0.302827	0.267851	0.421493
ENSMUSG00000018387	Shroom1	0.119039	0.0271293	0.104805	0.0974474	0.136147	0.0375185	0.065238	0.129244	0.0474974	0.0414729
ENSMUSG00000018395	Kif3a	0.331343	0.334329	0.510741	0.262252	0.504896	0.361082	0.172348	0.596174	0.631012	0.241446
ENSMUSG00000018398	2022-09-08	0.738823	0.919056	0.492122	0.536992	0.444585	0.443903	0.833388	0.365699	0.850191	0.41959
ENSMUSG00000018401	Mtmr4	0.898183	0.964166	0.969425	0.664488	0.901834	0.504824	0.444882	0.764842	0.755047	0.553006
ENSMUSG00000018405	Mrm1	0.843791	0.414951	0.261197	2.46425	0.336488	0.39752	1.66026	0.269117	0.389738	1.43503
ENSMUSG00000018411	Mapt	2.69706	2.89075	4.46449	4.63382	3.72295	3.32869	3.78992	3.61369	5.12635	1.75276
ENSMUSG00000018412	Kansl1	1.16318	1.22017	1.42054	0.49402	0.32332	0.854057	0.351943	0.9323	0.56678	0.626693
ENSMUSG00000018415	Gid4	1.49884	2.36621	2.01227	1.80783	1.83629	1.62709	1.21863	1.79841	1.11989	1.87777
ENSMUSG00000018417	Myo1b	0.647039	0.503365	0.710341	0.200938	0.423811	0.615713	0.349994	0.729838	0.412863	0.356573
ENSMUSG00000018425	Dhx40	1.1096	1.60002	0.50036	0.276724	0.86922	1.22874	0.604099	0.694596	0.574651	0.245959
ENSMUSG00000018427	Ypel2	0.270323	0.319775	0.147024	0.13124	0.217016	0.264716	0.506186	0.337852	0.602508	0.15448
ENSMUSG00000018428	Akap1	3.70404	1.868	3.27583	3.56014	3.18949	2.51176	3.72793	4.51847	3.37275	3.67296
ENSMUSG00000018433	Nol11	1.09627	1.4221	2.41149	0.666525	0.360022	0.456286	0.368652	0.471958	1.12208	0.668204
ENSMUSG00000018442	Derl2	0.791067	1.0374	0.868253	1.05517	0.717256	0.605302	0.529528	0.710099	0.695741	0.629336
ENSMUSG00000018446	C1qbp	5.24612	10.1432	9.67411	3.44092	9.95951	5.2669	3.90064	4.03579	2.70642	5.74198
ENSMUSG00000018449	Rpain	2.01323	2.61622	1.60562	1.17878	5.35488	1.66268	1.03807	1.40953	1.37359	1.2287
ENSMUSG00000018451	6330403K07Rik	0.0627774	0.0470744	0.0418994	0.0334477	0.0426468	0.0454863	0.0257682	0.0282843	0.00471405	0.032619
ENSMUSG00000018470	Kcnab3	0.0343547	0.0672681	0.0262467	0.0644205	0.051225	0.061796	0.028	0.0328634	0.05004	0.0389711
ENSMUSG00000018474	Chd3	0.988114	0.370373	0.402244	0.92681	1.388	0.657171	0.65068	0.583966	0.786425	0.640387
ENSMUSG00000018476	Kdm6b	0.742307	1.01081	0.898301	1.34733	0.393904	0.77871	1.21755	1.2553	1.12997	0.900458
ENSMUSG00000018481	Appbp2	0.288868	0.844763	0.42155	0.403058	0.385051	0.804789	0.6463	0.64911	0.406478	0.806141
ENSMUSG00000018486	Wnt9b	0.0261524	0.0269258	0.0162481	0.0277263	0.020548	0.0487022	0.0248193	0.0132665	0.0463681	0.0189737
ENSMUSG00000018500	Adora2b	0.0978192	0.0722772	0.0691665	0.0739189	0.095205	0.0452462	0.114368	0.133656	0.0551362	0.0376298
ENSMUSG00000018501	Ncor1	12.9793	15.0264	24.0103	14.675	3.91734	8.67454	12.1807	11.7289	20.1271	7.46181
ENSMUSG00000018507	Trpv2	0.212533	0.107257	0.0523832	0.213673	0.288583	0.177018	0.18315	0.174011	0.206553	0.129244
ENSMUSG00000018509	Cenpv	2.68591	6.17926	2.98876	1.44511	3.43376	2.59299	1.57372	2.69791	1.8386	2.46713
ENSMUSG00000018537	Pcgf2	0.222518	0.156128	0.48537	0.345393	0.314159	0.422797	0.353587	0.139571	0.218229	0.15479
ENSMUSG00000018541	Cwc25	0.414055	0.231551	0.560236	0.489473	0.375585	0.40102	0.22905	0.59279	0.337899	0.386626
ENSMUSG00000018547	Pip4k2b	1.91464	0.76489	2.82923	1.38172	1.64075	1.74056	1.27773	2.05402	1.31427	1.92978
ENSMUSG00000018548	Trim37	0.287859	0.676	0.647562	0.195489	0.369291	0.400023	0.237268	0.418158	0.209132	0.204978
ENSMUSG00000018554	Ybx2	1.07107	4.18569	1.41569	1.06346	0.463439	1.0542	1.58845	2.97166	1.97548	1.88179
ENSMUSG00000018559	Ctdnep1	17.9641	30.8851	13.0619	10.0596	6.1695	13.8431	9.63229	6.70683	9.66166	10.9226
ENSMUSG00000018565	Elp5	2.49257	2.55052	1.46526	1.06436	3.03055	1.88922	1.59723	1.27864	1.67462	1.81373
ENSMUSG00000018566	Slc2a4	33.3081	18.647	8.872	14.2528	16.5665	38.5146	12.8022	28.9317	31.6257	52.1436
ENSMUSG00000018567	Gabarap	19.8142	27.7684	28.9344	11.5778	9.37213	8.27135	11.5009	15.4916	10.5514	11.5424
ENSMUSG00000018572	Phf23	2.64503	3.58471	4.08309	1.57389	0.861129	1.64938	1.69541	2.6137	1.91771	1.76158
ENSMUSG00000018574	Acadvl	22.0894	20.5609	25.8305	10.8113	11.9434	22.0015	12.5248	18.4263	14.7623	26.3316
ENSMUSG00000018583	G3bp1	1.37499	2.42123	2.11421	1.05827	1.38879	1.00797	1.24693	1.73907	0.896049	1.59667
ENSMUSG00000018585	Atox1	3.89512	4.64261	6.90691	3.94167	1.64829	3.54602	2.34045	3.67392	4.73195	2.52915
ENSMUSG00000018593	Sparc	19.0553	13.4942	15.8954	15.9522	11.9882	21.9444	13.2072	16.592	22.2365	8.55216
ENSMUSG00000018599	Mief2	3.52158	3.67324	3.44636	1.89217	0.702641	4.64676	2.17765	4.21062	2.30324	6.4147
ENSMUSG00000018604	Tbx3	0.371172	0.373823	0.565707	0.135292	0.178281	0.272869	0.712079	0.434999	0.439381	0.281183
ENSMUSG00000018648	Dusp14	0.701899	0.837248	1.21976	0.581357	0.409732	0.512751	0.382466	0.627069	0.888851	0.849791
ENSMUSG00000018651	Tada2a	0.811498	0.703858	0.434299	0.666081	1.22761	0.952559	0.37667	0.97557	0.381125	1.01698
ENSMUSG00000018654	Ikzf1	0.306449	0.0565685	0.051225	0.582223	0.803557	0.0472288	0.0897552	0.0565685	0.0424264	0.0581722
ENSMUSG00000018659	Pnpo	1.27822	0.935906	0.698066	0.704312	0.691532	1.21083	0.498181	0.602083	0.898421	1.61019
ENSMUSG00000018661	Cog1	2.7501	2.10547	1.97448	2.45435	0.763859	2.94866	1.38859	2.32514	0.943343	2.47906
ENSMUSG00000018666	Cbx1	1.6297	1.6824	1.06185	0.965484	2.25451	0.92868	1.31911	0.764591	1.16352	0.787467
ENSMUSG00000018669	Cdk5rap3	2.04457	1.49708	0.669609	0.481041	0.51164	1.273	1.39619	0.999588	1.09024	1.41897
ENSMUSG00000018672	Copz2	3.05572	5.45551	2.92168	1.52774	2.1355	2.56295	1.7805	2.81844	1.85985	1.52545
ENSMUSG00000018677	Slc25a39	4.53208	4.48302	3.77029	2.51327	0.730616	3.88233	1.2758	1.50455	2.31831	4.18221
ENSMUSG00000018678	Sp2	0.881105	1.68111	0.726212	1.62966	0.257138	0.646118	1.382	0.946467	1.5225	0.651724
ENSMUSG00000018697	Aatf	1.47157	1.1714	1.59983	1.3057	1.70163	1.20935	1.13879	1.04838	1.36588	0.436825
ENSMUSG00000018707	Dync1h1	11.484	9.45575	11.0208	13.5215	14.7348	8.3235	11.1548	8.0056	7.25048	5.78929
ENSMUSG00000018733	Pex12	3.44039	2.28367	4.11053	1.18606	5.73917	1.75852	2.05657	1.32531	1.8049	2.62893
ENSMUSG00000018736	Ndel1	7.84928	9.62844	6.43972	5.25836	4.75922	8.10413	3.87679	4.24388	8.37572	4.56612
ENSMUSG00000018740	Slc25a35	0.484962	0.525182	0.362524	0.27782	0.476697	0.573025	0.384468	0.259461	0.372988	0.229138
ENSMUSG00000018750	Zbtb4	0.78665	1.53765	1.91287	0.816784	0.660684	0.739356	0.660382	0.792631	1.12272	0.901962
ENSMUSG00000018752	Tnfsfm13	0.439348	0.474232	0.548212	0.461155	0.229922	0.307394	0.301237	0.460452	0.29512	0.270081
ENSMUSG00000018761	Mpdu1	1.07618	1.77055	1.1089	1.62954	1.36035	1.06005	0.826849	0.798433	0.763927	1.72228
ENSMUSG00000018765	Fxr2	6.94151	18.991	13.8407	17.6748	8.49443	9.43487	5.85512	6.35226	9.04837	10.7672
ENSMUSG00000018770	Atp5g3	39.4817	60.7154	27.6828	37.4336	36.1017	40.257	24.8262	28.8138	26.0208	20.4099
ENSMUSG00000018774	Cd68	0.675755	0.506399	1.26071	0.207615	1.29477	1.84491	1.68545	1.1282	0.959904	1.24982
ENSMUSG00000018796	Acsl1	14.0962	17.8994	11.5674	15.9226	10.3587	16.2271	13.3975	15.754	9.19334	7.02935
ENSMUSG00000018800	Abca5	0.391572	1.00488	0.801573	0.443576	0.503047	0.92339	1.31965	1.07405	0.839848	0.42638
ENSMUSG00000018809	Smyd4	0.387377	0.151076	0.242932	0.653281	0.207711	0.283504	0.213223	0.21217	0.263105	0.158669
ENSMUSG00000018819	Lsp1	3.81255	4.18748	4.54609	6.03887	6.08246	4.70898	2.17405	2.54243	3.42228	3.97398
ENSMUSG00000018820	Zfyve27	2.07716	2.45522	1.435	1.45302	1.98564	1.88189	1.19102	0.864301	2.01781	1.91184
ENSMUSG00000018821	Avpi1	1.14538	1.93808	1.0587	1.36977	1.72466	1.56392	0.489138	0.548766	2.28631	1.72567
ENSMUSG00000018822	Sfrp5	1.54075	1.25696	1.45026	1.45627	0.828555	1.2216	2.00708	0.721121	2.09855	1.03575
ENSMUSG00000018830	Myh11	2.08434	2.41427	1.32993	2.02056	0.774194	1.3787	2.31017	1.10702	1.71598	1.80509
ENSMUSG00000018841	Rad51d	0.233949	0.113137	0.153414	0.203509	0.237537	0.281553	0.323271	0.302417	0.372666	0.274445
ENSMUSG00000018845	Unc45b	9.34781	12.2007	3.85537	4.92131	3.62971	10.3797	2.15565	5.33369	6.82689	9.66857
ENSMUSG00000018846	Pank3	0.950706	1.9158	1.00178	0.733059	0.810185	1.47964	0.860153	1.0092	0.8102	0.960221
ENSMUSG00000018848	Rars	1.54627	2.86857	3.28018	2.16939	1.29597	1.20401	1.14248	1.21021	0.887414	2.16218
ENSMUSG00000018858	Mrpl58	3.93018	6.48993	6.94654	1.68906	3.06564	5.11283	1.44202	2.92167	3.79865	3.04485
ENSMUSG00000018861	Fdxr	0.304465	0.601385	0.221486	0.389389	0.291314	0.303342	0.163902	0.429325	0.203902	0.160499
ENSMUSG00000018882	Mrpl45	3.08867	1.53715	2.50074	1.8077	3.10825	3.99035	1.55053	3.51967	2.27891	4.33749
ENSMUSG00000018893	Mb	288.499	713.987	266.986	391.62	272.244	949.944	520.223	555.578	683.801	768.516
ENSMUSG00000018899	Irf1	1.59025	1.70506	0.763874	1.14688	2.53546	0.568248	0.484	0.600287	0.242124	0.913858
ENSMUSG00000018900	Slc22a5	0.381991	1.05575	0.483007	0.376532	0.437694	0.41691	0.695368	0.482353	0.552724	0.565424
ENSMUSG00000018906	P4ha2	1.58897	1.0426	1.19832	0.480233	1.54709	1.2646	1.20812	0.818755	1.0843	1.62539
ENSMUSG00000018909	Arrb1	0.794679	0.381911	0.65426	0.523924	0.417545	0.796413	0.884828	0.211943	0.592034	0.643428
ENSMUSG00000018920	Cxcl16	0.22681	0.227543	0.189462	0.490428	0.583006	0.169902	0.101705	0.113912	0.159449	0.100479
ENSMUSG00000018921	Pelp1	0.896562	2.24372	2.41649	1.35278	1.41269	1.78407	1.04208	0.549239	0.53894	0.906633
ENSMUSG00000018923	Med11	0.599107	0.975324	1.10175	0.85824	0.746019	0.755557	0.416941	0.408969	0.433017	0.187872
ENSMUSG00000018924	Alox15	0.0953202	0.12946	0.134848	0.0905539	0.0531246	0.117	0.0498888	0.0572276	0.0707107	0.0895824
ENSMUSG00000018927	Ccl6	3.33669	0.748743	2.44899	2.85781	2.11614	2.17842	1.68325	1.64425	1.24842	2.55134
ENSMUSG00000018931	Natd1	2.12917	0.790731	0.850727	0.390302	0.530034	0.757237	0.897387	0.910569	0.616558	0.906541
ENSMUSG00000018932	Map2k3	11.9436	10.9628	9.96009	7.13771	10.4845	13.1752	9.09785	5.42458	6.82705	15.3841
ENSMUSG00000018965	Ywhah	1.92686	2.5992	2.3241	1.88932	2.67584	2.85829	1.28511	2.64353	2.91824	1.33337
ENSMUSG00000018974	Sart3	0.519865	0.635182	0.594461	0.642632	0.412146	0.528368	0.706212	0.241942	0.76112	0.519014
ENSMUSG00000018983	E2f2	0.172799	0.381733	0.0941488	0.148108	0.103653	0.253097	0.0842378	0.694061	0.227982	0.0749933
ENSMUSG00000018986	Slfn3	0.100215	0.217292	0.207133	0.0481664	0.208926	0.217503	0.0918695	0.223839	0.149077	0.095373
ENSMUSG00000018995	Nars2	0.470558	0.627809	0.556683	0.189589	0.410629	0.775286	1.19092	0.420523	0.0733757	0.197727
ENSMUSG00000018999	Slc35b4	0.339686	0.182143	0.277157	0.194258	0.434999	0.280994	0.463249	0.28124	0.410629	0.390456
ENSMUSG00000019027	Dnah1	0.0160062	0.00816497	0.0192029	0.004	0.00707107	0.0141774	0.015	0.008	0.005	0
ENSMUSG00000019039	Dalrd3	2.08329	3.32929	1.25993	1.4212	1.34813	1.79794	0.936709	1.22121	2.29513	2.01634
ENSMUSG00000019054	Fis1	15.9898	23.6993	14.2271	5.77696	5.49415	13.5292	4.29799	2.99857	6.50474	15.9512
ENSMUSG00000019055	Plod1	1.17642	0.773036	1.09658	0.659588	0.657705	1.39792	0.659442	0.264242	1.12871	1.47929
ENSMUSG00000019066	Rab3d	0.531124	0.722263	0.235712	0.482767	0.586256	0.673663	0.720289	0.624064	0.952038	0.317591
ENSMUSG00000019080	Mfsd3	1.01454	0.989695	1.21436	0.443143	1.06466	0.582328	0.167021	1.10172	0.485716	0.959446
ENSMUSG00000019082	Slc25a22	2.91093	2.42058	4.29078	3.51204	0.7544	3.70259	3.36201	2.05129	6.10087	5.96169
ENSMUSG00000019087	Atp6ap1	7.91194	6.10295	5.52454	3.1976	2.50837	5.3697	1.92738	2.78272	2.79964	4.38072
ENSMUSG00000019088	Dnase1l1	5.30289	5.46275	5.87787	2.68315	6.04002	2.62378	2.37078	2.41416	2.25512	4.55317
ENSMUSG00000019102	Aldh3a1	0.234514	0.209418	0.331264	0.223553	0.287026	0.154866	0.159675	0.139485	0.247014	0.1997
ENSMUSG00000019122	Ccl9	3.11376	1.17442	2.79292	1.57595	3.40608	1.18928	1.20533	0.81298	0.876881	1.79945
ENSMUSG00000019124	Scrn1	0.24572	0.532075	0.347563	0.351704	0.280642	0.131011	0.295608	0.346064	0.277748	0.257635
ENSMUSG00000019132	BC005537	7.58325	7.16441	6.20421	6.57589	7.24772	5.31248	2.26397	2.19272	1.67771	4.6241
ENSMUSG00000019139	Isyna1	0.342719	0.501175	0.278754	0.317364	0.565593	0.662124	0.615968	0.18	0.589725	0.140769
ENSMUSG00000019143	Hars2	0.80874	0.977028	1.05296	1.15733	0.747834	0.703129	0.623936	0.316519	0.756106	0.736326
ENSMUSG00000019158	Tmem160	3.50452	2.80287	3.5887	3.19497	0.874931	3.0534	1.55382	2.00862	3.15545	3.02777
ENSMUSG00000019173	Rab5c	1.58086	3.18663	2.57131	2.46658	1.00895	1.65654	1.06118	1.9413	2.14782	1.24241
ENSMUSG00000019179	Mdh2	45.6967	34.6221	31.5143	23.8831	15.4316	36.2593	21.3107	28.2185	38.969	28.9201
ENSMUSG00000019188	H13	2.36503	2.69523	2.79947	1.62826	1.70804	2.37701	2.03085	1.29195	1.29697	2.7767
ENSMUSG00000019189	Rnf145	0.427292	0.47626	0.454779	0.350405	0.971255	0.556888	0.342251	0.556798	0.398678	0.357693
ENSMUSG00000019194	Scn1b	21.1227	32.429	25.2733	12.9123	11.5993	25.0455	13.9023	16.3635	19.8684	19.1181
ENSMUSG00000019210	Atp6v1e1	6.83365	9.75196	11.9009	7.41333	2.78439	3.56508	6.10491	6.70206	6.57312	3.00732
ENSMUSG00000019214	Chtf18	0.204329	0.245552	0.140798	0.170341	0.0503587	0.101609	0.0223607	0.140245	0.109069	0.144582
ENSMUSG00000019232	Etnppl	0.0580396	0.0353553	0.110114	0.0396074	0.0954921	0.10412	0.242438	0.0438748	0.0678233	0.143024
ENSMUSG00000019235	Rps6kl1	0.123349	0.137317	0.149211	0.143164	0.092	0.0827102	0.0417612	0.0904655	0.129089	0.0974474
ENSMUSG00000019254	Ppp1r12c	1.42705	3.13358	3.65943	2.41282	2.657	3.26813	1.65603	3.64574	1.61619	1.38108
ENSMUSG00000019256	Ahr	0.127454	0.260123	0.148728	0.148135	0.27818	0.126051	0.256234	0.231378	0.0272764	0.0817313
ENSMUSG00000019261	Map1s	0.648233	1.1089	0.657407	0.861171	0.667994	0.867635	0.361408	0.308195	0.826002	0.61845
ENSMUSG00000019278	Dpep1	3.93908	2.02623	1.45003	3.99065	1.87236	3.11143	2.01868	0.527272	2.42776	4.37371
ENSMUSG00000019295	Tmem129	0.966322	1.01208	1.10488	0.39436	1.14327	0.345506	0.404722	0.7294	0.923437	0.650489
ENSMUSG00000019297	Nop9	1.40266	1.97076	1.74581	1.23302	1.25394	1.11953	1.34668	1.08439	0.749213	1.22951
ENSMUSG00000019301	Hsd17b1	0.0595294	0.0664998	0.0603324	0.0987421	0.046428	0.0568853	0.081968	0.0282843	0.0571548	0.0180278
ENSMUSG00000019302	Atp6v0a1	2.39916	5.06307	3.35148	3.27231	2.5968	2.06625	1.93534	1.93268	2.04285	2.207
ENSMUSG00000019303	Psmc3ip	0.299302	0.442222	0.23639	0.148728	0.626469	0.397447	0.143861	0.55263	0.445843	0.310006
ENSMUSG00000019320	Noxo1	0.136733	0.321957	0.168357	0.180599	0.242949	0.103485	0.519729	0.0615142	0.03937	0.031241
ENSMUSG00000019326	Aoc3	0.362222	0.817034	0.338077	1.12741	0.475285	1.08163	1.55412	0.533277	1.13255	0.994416
ENSMUSG00000019338	Zfp687	0.284352	0.367946	0.58902	0.222621	0.532969	0.747767	0.1997	0.551674	0.249271	0.513365
ENSMUSG00000019362	D8Ertd738e	15.8523	37.048	29.429	8.93973	16.7168	18.4426	6.09624	5.54438	5.34235	19.3894
ENSMUSG00000019370	Calm3	15.5709	41.5423	30.6266	7.5644	12.0961	14.2365	20.1094	35.7851	18.5886	7.90411
ENSMUSG00000019373	Cops3	3.23049	5.53159	5.18222	2.38172	2.66359	9.36641	1.85633	4.22721	1.26168	6.23294
ENSMUSG00000019428	Fkbp8	4.50742	9.23995	5.92104	2.31869	2.76785	5.29083	1.15768	2.47538	3.96492	4.4252
ENSMUSG00000019432	Ddx39b	3.58391	5.89402	6.45374	1.33875	3.89487	5.83223	1.7161	4.5743	4.36446	6.34638
ENSMUSG00000019433	Gipc1	0.855557	4.06998	1.74937	1.17877	0.525776	2.00221	2.70148	1.48099	0.742768	1.76769
ENSMUSG00000019437	Tlcd1	0.228238	0.312026	0.470004	0.474325	0.484784	0.256368	0.156154	0.43742	0.253346	0.362624
ENSMUSG00000019461	Plscr3	1.2247	2.06106	1.74272	1.31335	0.790812	1.2314	1.21183	0.915367	1.3507	1.0554
ENSMUSG00000019464	Ptger1	0.0994786	0.0376298	0.0685857	0.274489	0.0754718	0.0637868	0.166205	0.0729298	0.0326917	0.121655
ENSMUSG00000019467	Arhgef25	0.780329	1.01291	0.706127	0.913599	1.26812	0.682261	0.637727	0.813796	0.942711	0.591155
ENSMUSG00000019470	Xab2	1.11586	1.38522	1.51181	1.06727	1.81086	1.18736	0.956464	0.544478	0.163414	0.786562
ENSMUSG00000019471	Cdc37	7.33537	16.1435	11.987	8.16946	6.45009	9.35923	11.5856	8.59253	8.91914	7.07698
ENSMUSG00000019478	Rab4a	1.02106	1.56987	0.86876	0.618754	0.926853	1.36269	0.760826	1.58312	1.00396	1.01024
ENSMUSG00000019487	Trip10	5.46166	23.8298	11.6016	19.8074	9.17572	15.159	8.92754	10.4088	12.4236	15.7209
ENSMUSG00000019494	Cops6	4.16204	7.05815	6.49651	3.09858	2.98224	4.04965	1.65612	2.553	2.4119	5.54865
ENSMUSG00000019505	Ubb	221.745	284.947	321.991	151.244	255.331	270.184	71.1331	82.797	150.837	307.059
ENSMUSG00000019518	Ap4m1	0.732273	0.391479	0.581976	0.449489	0.77845	0.609574	0.588333	0.448348	0.206456	0.867765
ENSMUSG00000019528	Gyg	28.563	48.66	62.4925	21.4829	13.1824	28.4007	20.4716	30.4613	16.8317	15.9109
ENSMUSG00000019539	Rcn3	1.30129	0.680588	0.969627	1.10741	0.627203	1.72169	1.03448	1.37117	1.00425	0.747385
ENSMUSG00000019558	Slc6a8	3.96919	3.51655	2.93247	2.58686	1.49435	2.80598	5.35051	0.481348	4.02323	4.87528
ENSMUSG00000019564	Arid3a	0.245815	0.33829	0.152918	0.130323	0.298972	0.09662	0.224553	0.15641	0.263089	0.136909
ENSMUSG00000019577	Pdk4	127.923	197.467	203.169	133.438	47.5303	150.989	142.503	143.089	111.007	120.103
ENSMUSG00000019578	Ubxn6	3.77266	11.2133	8.54855	10.4795	1.24209	4.99293	7.84456	5.03891	7.09301	4.71204
ENSMUSG00000019579	Mydgf	0.894593	1.13681	1.77158	0.83394	0.546018	0.634339	0.936538	1.20037	0.838866	1.01269
ENSMUSG00000019590	Cyb561	0.344945	0.547175	0.349548	0.302747	0.314414	0.211034	0.392041	0.367478	0.406576	0.445179
ENSMUSG00000019647	Sema6a	0.334232	0.371462	0.47354	0.118085	0.276666	0.352597	0.337224	0.628376	0.157277	0.232517
ENSMUSG00000019659	Ccdc12	3.28874	8.12951	5.79065	3.69619	2.98529	5.88349	2.97999	4.60402	1.22094	4.63999
ENSMUSG00000019689	Fmc1	7.60006	10.1163	10.348	5.9671	3.6612	5.47423	5.22468	6.5447	7.81102	3.76019
ENSMUSG00000019699	Akt3	1.16672	1.38374	1.73516	0.388402	0.947599	1.22539	0.3398	1.41585	0.514976	1.05927
ENSMUSG00000019710	Mrpl24	3.57148	4.18326	5.32983	2.25899	4.08494	2.57008	2.37314	2.2946	2.74729	4.19242
ENSMUSG00000019715	Gle1	1.62038	1.5965	3.24359	0.689881	1.67274	1.82687	2.22094	1.17767	1.34893	1.0118
ENSMUSG00000019718	L3hypdh	0.156675	0.146342	0.159875	0.128062	0.145657	0.160059	0.154065	0.168119	0.303012	0.201851
ENSMUSG00000019726	Lyst	0.141421	0.261197	0.290765	0.122866	0.284225	0.357991	0.0766812	0.128	0.0849941	0.07494
ENSMUSG00000019731	Slc35e1	1.41793	1.74536	1.40027	0.859186	1.00967	1.94083	1.12056	1.31971	2.05129	1.7413
ENSMUSG00000019732	Calr3	0.484551	0.422923	0.255186	0.62675	0.607506	0.336423	0.376085	0.648136	0.306007	0.384572
ENSMUSG00000019734	Tmc4	0.187511	0.410102	0.175317	0.139771	0.0781281	0.202766	0.286887	0.330176	0.213822	0.0742967
ENSMUSG00000019737	Syne4	0.427837	0.151182	0.154583	0.378132	0.506454	0.208385	0.584555	0.155512	0.201435	0.0856971
ENSMUSG00000019738	Polr2i	2.24046	4.53477	3.53101	1.94113	3.38984	3.71842	1.29788	0.936333	1.71505	1.61289
ENSMUSG00000019761	Krt10	0.253631	0.297294	0.262191	0.515922	0.704131	0.504568	0.325859	0.786013	0.0668132	0.317074
ENSMUSG00000019763	Rmnd1	2.54333	1.27168	2.00205	1.38909	1.35904	2.0288	3.61135	2.4118	2.7223	2.73792
ENSMUSG00000019767	Ccdc170	0.082402	0.118743	0.0469042	0.0984683	0.0272764	0.0692971	0.161419	0.0535164	0.056	0.0282843
ENSMUSG00000019768	Esr1	0.273731	0.843626	0.484339	0.231206	0.502577	0.581363	0.351056	0.632917	0.279643	0.31619
ENSMUSG00000019773	Fbxo5	0.172995	0.125379	0.140342	0.094784	0.0976524	0.121644	0.0515364	0.0923038	0.105148	0.032
ENSMUSG00000019774	Mtrf1l	0.777408	0.735516	1.05676	0.745316	1.11914	0.920753	0.61164	0.890258	0.596879	0.689858
ENSMUSG00000019775	Rgs17	0.0327777	0.0665132	0.0508331	0.026533	0.122703	0.0386123	0.0172047	0.0666333	0.0294392	0.0316228
ENSMUSG00000019777	Hdac2	2.95971	2.64889	1.85627	1.97924	0.889058	4.15647	1.22317	1.869	2.01902	2.61459
ENSMUSG00000019779	Frk	0.0417984	0.0422374	0.126744	0.0401995	0.0589915	0.042785	0.106395	0.0551362	0.0665132	0.051225
ENSMUSG00000019782	Rwdd1	7.18002	11.9144	8.80525	4.04875	3.69552	16.2784	8.95114	4.49313	4.44331	6.16998
ENSMUSG00000019787	Trdn	312.237	172.694	93.9408	45.1078	255.136	265.247	54.4745	59.4213	26.123	182.356
ENSMUSG00000019789	Hey2	0.103165	0.0473286	0.0878635	0.0497996	0.17951	0.119815	0.0913455	0.187339	0.144139	0.171884
ENSMUSG00000019790	Stxbp5	0.511292	0.927586	0.621887	0.467102	0.314744	0.405767	0.790402	0.373545	0.418636	0.182932
ENSMUSG00000019791	Hint3	1.38405	3.44764	3.61157	3.42072	1.06202	1.26373	2.32485	2.88515	2.79872	1.3096
ENSMUSG00000019792	Trmt11	0.239283	0.237941	0.235491	0.239215	0.305378	0.397544	0.375585	0.260108	0.270969	0.268209
ENSMUSG00000019794	Katna1	0.817006	0.582649	0.580586	0.432685	0.909747	0.628187	0.690577	0.85193	0.470829	0.830311
ENSMUSG00000019795	Pcmt1	4.24776	4.78178	3.76509	5.35131	1.49559	5.50204	5.56743	6.27403	5.85623	5.08282
ENSMUSG00000019796	Lrp11	0.295797	0.252713	0.312436	0.15664	0.232258	0.199254	0.245031	0.182165	0.301556	0.16216
ENSMUSG00000019797	1700021F05Rik	6.54499	14.9653	9.7712	2.80737	4.32602	7.91097	5.48687	6.22755	5.24206	4.98355
ENSMUSG00000019802	Sec63	1.95617	3.74805	1.74303	1.28247	1.66785	3.58787	2.07441	2.07305	1.88227	2.13537
ENSMUSG00000019804	Snx3	9.68098	18.0522	11.4565	11.0477	4.21911	5.86128	8.97346	9.22834	9.76998	4.99765
ENSMUSG00000019806	Aig1	0.507315	0.478473	0.383114	0.712444	0.919008	0.609801	0.414613	0.158038	0.570214	0.304394
ENSMUSG00000019808	Adat2	0.239462	0.159374	0.172812	0.100876	0.548066	0.263632	0.302695	0.408039	0.372097	0.301025
ENSMUSG00000019809	Pex3	0.788967	0.652828	0.253219	0.561263	0.675828	0.797862	0.447455	0.990959	0.85642	0.725959
ENSMUSG00000019810	Fuca2	0.804926	0.80805	0.858198	1.81964	0.572643	1.84113	1.1209	0.965621	0.842553	1.46785
ENSMUSG00000019813	Cep57l1	0.382285	0.685058	0.194463	0.155615	0.461112	0.278747	0.323938	0.296284	0.389389	0.097857
ENSMUSG00000019814	Ltv1	1.94906	1.38207	1.56478	1.42264	1.64082	1.97048	2.31678	1.95315	0.578467	1.61242
ENSMUSG00000019817	Plagl1	0.167835	0.205387	0.192666	0.148916	0.203234	0.412158	0.288069	0.388865	0.509054	0.303025
ENSMUSG00000019818	Cd164	4.26748	11.4146	5.83783	2.34635	5.98084	4.42777	1.50716	2.26719	3.45165	3.71882
ENSMUSG00000019820	Utrn	0.986406	1.28221	1.25439	0.331143	0.962551	1.13931	1.00567	0.612229	0.629203	0.67523
ENSMUSG00000019822	Smpd2	1.06057	1.25762	1.43243	0.767505	0.962779	0.805114	0.613208	0.907665	0.751851	1.16447
ENSMUSG00000019823	Mical1	0.594786	0.896785	0.455254	0.736467	0.798734	0.383076	0.250711	0.467187	0.345543	0.629686
ENSMUSG00000019826	Zbtb24	0.185735	0.525677	0.213729	0.163389	0.0960417	0.228546	0.15448	0.402363	0.509117	0.282206
ENSMUSG00000019828	Grm1	0.0541653	0.0576086	0.0823165	0.0257682	6.93889e-18	0.0900116	0.0471699	0.0688767	0.0769334	0.0116619
ENSMUSG00000019831	Wasf1	0.0678842	0.0268095	0.0652993	0.0908625	0.13537	0.0670895	0.0515364	0.114438	0.0996795	0.0366606
ENSMUSG00000019832	Rab32	0.121206	0.133267	0.106207	0.114368	0.31078	0.147977	0.119164	0.110164	0.0744043	0.206591
ENSMUSG00000019837	Gtf3c6	4.42005	4.63537	3.26337	0.921694	3.83664	3.60478	4.117	2.96666	3.86332	2.05457
ENSMUSG00000019838	Slc16a10	1.62368	0.832346	1.50415	1.01095	1.17862	0.663348	0.625601	0.748989	1.12245	1.23247
ENSMUSG00000019841	Rev3l	0.641311	1.59283	1.61318	0.877938	0.845331	1.35151	1.26923	1.65447	0.409458	1.34126
ENSMUSG00000019842	Traf3ip2	0.480848	0.837339	0.613534	1.24294	0.475748	0.574695	0.601019	0.391765	0.398417	0.933865
ENSMUSG00000019843	Fyn	0.973115	0.831683	0.800585	1.8445	2.28908	1.16236	0.305378	1.10289	1.22563	0.716547
ENSMUSG00000019845	Tube1	0.157737	0.359255	0.0923038	0.0837616	0.129522	0.116795	0.0915642	0.152368	0.173043	0.0643117
ENSMUSG00000019846	Lama4	0.866146	0.391541	0.771741	0.899231	0.520484	0.465375	0.75814	0.492561	0.6204	0.859223
ENSMUSG00000019848	Popdc3	3.31134	2.9684	3.53623	3.0182	1.043	1.71032	1.73043	0.76269	1.96884	2.15097
ENSMUSG00000019849	Prep	0.279418	0.333982	0.217476	0.166781	0.180289	0.287861	0.108259	0.488156	0.142745	0.171651
ENSMUSG00000019850	Tnfaip3	0.198144	0.121918	0.069685	0.148	0.639769	0.133874	0.0829458	0.201732	0.154738	0.154868
ENSMUSG00000019851	Perp	0.349996	0.218596	0.386544	0.417679	0.136909	0.169967	0.215444	0.20036	0.133357	0.168642
ENSMUSG00000019852	Arfgef3	0.00330719	0.00979796	0.00471405	0.00433013	0.00471405	0.00642824	0.008	0.0248747	0.0109545	0.00942809
ENSMUSG00000019853	Hebp2	0.113053	0.0308221	0.0707107	0.0368179	0.169941	0.11627	0.0879545	0.0567891	0.0376298	0.0300666
ENSMUSG00000019854	Reps1	1.5932	2.37025	2.15578	1.09065	1.8098	1.57869	2.02021	1.62048	1.59698	0.764811
ENSMUSG00000019856	Fam184a	0.102078	0.184713	0.121227	0.135204	0.0390512	0.104253	0.072111	0.0885438	0.0180278	0.0711056
ENSMUSG00000019857	Asf1a	1.95054	2.30852	2.22013	2.86565	0.940574	0.996063	0.647228	0.826608	2.63233	0.673617
ENSMUSG00000019861	Gopc	0.647266	1.007	0.825518	0.280927	0.482767	0.92635	0.590457	0.603669	0.679576	0.716642
ENSMUSG00000019863	Qrsl1	0.73636	1.03067	0.68421	0.735592	0.602674	0.850273	1.25251	1.27005	0.901967	0.916943
ENSMUSG00000019864	Rtn4ip1	1.52964	1.79477	0.683152	0.955602	0.586413	1.00144	0.445664	1.56559	1.36452	1.03467
ENSMUSG00000019866	Crybg1	0.153886	0.115169	0.0770454	0.0627375	0.227982	0.0955794	0.091433	0.109435	0.141195	0.0886792
ENSMUSG00000019868	Vta1	2.6482	4.88174	4.78521	3.61542	4.0241	1.96941	3.70923	5.11647	2.44782	2.87135
ENSMUSG00000019872	Smpdl3a	2.72146	5.79101	3.19783	3.1995	3.45292	4.75618	2.13717	1.78717	1.35987	2.43318
ENSMUSG00000019873	Reep3	0.734085	0.601352	0.789303	0.489097	0.589135	0.515563	1.01775	0.489015	0.581928	0.591608
ENSMUSG00000019877	Serinc1	7.13599	13.8729	3.94632	3.75133	8.34513	16.7987	3.37145	3.19036	5.46601	14.3391
ENSMUSG00000019878	Hsf2	2.73466	3.25588	2.66605	1.27484	4.59198	3.40825	1.47733	1.65787	2.46893	1.50526
ENSMUSG00000019880	Rspo3	0.218507	0.299306	0.195796	0.194381	0.330127	0.234039	0.373556	0.146779	0.382152	0.125316
ENSMUSG00000019883	Echdc1	0.933111	1.48536	0.79716	0.558047	1.3492	1.686	0.643037	1.00307	0.715838	1.88862
ENSMUSG00000019889	Ptprk	0.285061	0.404129	0.226892	0.561249	0.332542	0.532726	0.308584	0.391612	0.189989	0.197322
ENSMUSG00000019891	Dcbld1	0.159317	0.136733	0.1201	0.0728286	0.144416	0.109326	0.232327	0.268954	0.176363	0.0567098
ENSMUSG00000019893	Ros1	0.0186815	0	0.0282843	0.0146969	0.0146969	0.0352274	0.0365513	0.0349857	0.0222711	0.0193907
ENSMUSG00000019897	Ccdc59	1.66926	1.44606	1.2077	2.48648	1.6827	2.10042	1.08548	1.75542	1.9593	1.03925
ENSMUSG00000019899	Lama2	1.67141	2.47652	0.985913	0.812837	1.65808	1.21741	2.46157	1.8169	1.02829	0.717958
ENSMUSG00000019906	Lin7a	0.310145	0.248725	0.243852	0.0850882	0.0949947	0.178878	0.239082	0.249512	0.117745	0.241777
ENSMUSG00000019907	Ppp1r12a	2.26502	2.26099	1.82272	0.631652	1.86275	1.73787	2.20358	1.29202	3.2202	1.38209
ENSMUSG00000019913	Sim1	0.0396055	0.0525357	0.0749933	0.0296648	0.0382623	0.113713	0.0377359	0.0761577	0.0601997	0.056356
ENSMUSG00000019916	P4ha1	1.35705	2.12228	1.05006	1.31103	1.2677	0.422574	0.592453	0.484793	0.55669	0.912325
ENSMUSG00000019917	2022-09-10	0.281912	0.483628	0.314859	0.198997	0.497369	0.459567	0.755179	0.361143	0.594118	0.237874
ENSMUSG00000019920	Lims1	1.72118	3.99045	2.66495	2.1375	1.16082	3.44414	1.72332	2.99298	2.02238	1.09915
ENSMUSG00000019923	Zwint	20.7192	13.0048	33.0455	15.7777	25.7358	7.70409	2.53304	3.3208	15.9284	14.9511
ENSMUSG00000019927	Ube2d1	20.8154	10.9268	29.4691	19.7831	7.11688	8.47203	25.8416	17.3478	14.2338	13.3073
ENSMUSG00000019929	Dcn	51.0758	21.1504	24.9914	27.5242	28.2065	39.5361	18.7378	25.2158	29.7184	42.3529
ENSMUSG00000019932	Kera	0.934024	0.525791	1.16495	0.937273	0.332229	0.532673	0.667545	1.27352	0.705039	0.443441
ENSMUSG00000019933	Mrln	10.8435	9.71553	7.79998	11.3952	11.5696	5.33283	6.04302	3.2599	10.148	7.11369
ENSMUSG00000019943	Atp2b1	2.0844	2.58577	2.7374	1.03387	2.25721	3.08014	2.34797	2.32664	2.25649	1.41954
ENSMUSG00000019944	Rhobtb1	1.134	0.963045	1.81351	1.11259	1.07693	0.776285	1.08449	1.30013	0.508346	0.83346
ENSMUSG00000019947	Arid5b	1.28004	1.26626	2.52153	0.428486	1.16848	1.29908	2.7795	1.31896	2.73471	0.80568
ENSMUSG00000019948	Actr6	0.476714	0.689609	0.584637	0.288264	0.451354	0.533867	0.654113	0.411466	0.233923	0.340447
ENSMUSG00000019951	Uhrf1bp1l	1.44481	1.42105	1.45763	1.20564	2.1153	0.976742	0.918869	1.75555	0.795879	1.54567
ENSMUSG00000019952	Poc1b	0.416016	0.528674	0.51078	0.459852	0.494101	0.409234	0.48672	0.176703	0.582388	0.370297
ENSMUSG00000019960	Dusp6	0.593747	0.501757	0.353689	0.446793	0.36205	1.36051	1.1615	1.08162	0.878225	0.447812
ENSMUSG00000019961	Tmpo	2.93169	5.27529	2.92481	2.37205	2.78166	2.92563	1.56275	1.62851	1.46291	0.898853
ENSMUSG00000019966	Kitl	1.2118	2.85454	1.81531	0.516604	1.54784	1.27407	2.01684	1.8974	0.975418	0.96097
ENSMUSG00000019969	Psen1	2.58041	2.9114	1.52493	3.46477	1.83003	1.50436	2.10495	3.99869	2.15377	2.50386
ENSMUSG00000019970	Sgk1	34.4293	35.1902	29.568	20.7809	21.8292	14.3868	37.1566	23.6507	53.8135	34.0763
ENSMUSG00000019971	Cep290	0.243996	0.187467	0.299426	0.291452	0.1602	0.34006	0.206591	0.320525	0.331699	0.390149
ENSMUSG00000019975	Ikbip	0.608666	0.553989	0.556899	1.03393	0.371128	0.843979	0.477745	0.401417	0.865716	0.533989
ENSMUSG00000019977	Hbs1l	2.88976	5.11602	3.92872	3.21044	1.41628	1.27392	3.44448	3.74605	1.37315	1.23849
ENSMUSG00000019978	Epb41l2	1.41826	1.58725	1.85545	0.57931	0.550985	1.06888	0.713005	0.464801	0.984419	0.615942
ENSMUSG00000019979	Apaf1	0.153569	0.0576194	0.245552	0.158921	0.0884081	0.128062	0.0662118	0.14094	0.181813	0.054626
ENSMUSG00000019984	Med23	0.233217	0.54862	0.297079	0.240033	0.721471	0.317932	0.151605	0.117712	0.19803	0.227192
ENSMUSG00000019986	Ahi1	0.109778	0.0922171	0.0960417	0.154661	0.144305	0.162447	0.0838093	0.141563	0.101074	0.0927362
ENSMUSG00000019988	Nedd1	0.745818	1.47809	1.05021	0.491137	0.702407	0.972561	0.496089	0.3098	0.413454	0.499159
ENSMUSG00000019989	Enpp3	0.312682	0.324567	0.410297	0.221721	0.329691	0.414591	0.472059	0.670063	0.125316	0.250711
ENSMUSG00000019990	Pde7b	0.681007	1.32326	1.09897	0.273744	0.902432	1.1504	0.691532	0.547635	0.531887	1.0395
ENSMUSG00000019996	Map7	0.892963	0.480641	0.611032	0.225779	0.970307	0.57966	0.126396	0.617848	0.33701	0.94838
ENSMUSG00000019997	Ccn2	10.9167	3.5997	5.07635	6.67311	7.10671	6.92546	10.2397	7.66354	9.39909	7.53593
ENSMUSG00000019998	Stx7	1.56431	3.58075	1.6653	2.42872	2.14815	1.87926	1.14353	2.03445	1.03556	1.01869
ENSMUSG00000020000	Moxd1	0.0994614	0.0604649	0.0835225	0.169658	0.113947	0.106781	0.0382623	0.15664	0.173712	0.0695701
ENSMUSG00000020003	Pex7	1.55782	1.20017	1.47375	0.975098	1.71104	0.917837	0.91307	1.18489	0.970167	0.384344
ENSMUSG00000020009	Ifngr1	2.79598	1.47525	1.09968	2.3019	2.11358	2.82593	0.735918	0.710904	1.23047	2.33703
ENSMUSG00000020010	Vnn3	0.046744	0.0412795	0.0584466	0.103387	0.222991	0.0432335	0.0163936	0.0216506	0.0736122	0.0746726
ENSMUSG00000020014	Cfap54	0.118559	0.114298	0.217035	0.0847585	0.0941488	0.0389444	0.0842852	0.0760526	0.0595315	0.0146969
ENSMUSG00000020015	Cdk17	0.455573	0.429353	0.257138	0.263636	0.445268	0.384111	0.775097	0.142464	1.2781	0.261121
ENSMUSG00000020018	Snrpf	3.17299	4.70664	1.1728	2.3625	1.58252	2.80176	2.15327	3.41057	1.59001	2.8023
ENSMUSG00000020019	Ntn4	0.742691	0.0677052	0.274634	0.480808	0.578985	0.736706	0.591168	0.670862	0.77271	0.25314
ENSMUSG00000020020	Usp44	0.0666556	0.14193	0.0576086	0.0963068	0.0601332	0.0457821	0.0549432	0.0269258	0.0257682	0.0392938
ENSMUSG00000020021	Fgd6	0.210187	0.22786	0.095163	0.0300666	0.3551	0.130605	0.12254	0.0909065	0.0886341	0.125284
ENSMUSG00000020022	Ndufa12	36.9605	95.6451	62.8092	38.4551	22.088	44.4108	23.1111	23.1448	19.1652	32.9356
ENSMUSG00000020023	Tmcc3	0.868638	1.67199	1.60288	1.37327	0.446471	1.74466	3.16967	1.7001	3.08077	1.97872
ENSMUSG00000020024	Cep83	0.565224	0.66773	0.6799	0.441606	0.736625	0.997992	0.762155	0.518668	0.789719	0.670445
ENSMUSG00000020027	Socs2	0.680338	0.909563	0.731448	1.1954	1.23553	0.642942	0.463189	1.07301	1.17449	0.775206
ENSMUSG00000020029	Nudt4	5.76745	5.18288	4.80753	4.60792	5.46066	13.3713	10.0682	12.4302	5.19875	13.631
ENSMUSG00000020032	Nuak1	3.2923	1.93589	1.59089	2.58525	1.38492	2.1177	0.797757	1.13005	4.3994	1.00139
ENSMUSG00000020034	Tcp11l2	7.28149	9.02382	7.26059	3.05007	6.0427	6.71436	3.88774	4.14368	4.14421	5.80639
ENSMUSG00000020038	Cry1	0.743596	1.13603	0.793262	0.546348	0.455219	0.442162	0.597006	0.759721	0.501342	0.418789
ENSMUSG00000020042	Btbd11	0.0459248	0.0581722	0.0316228	0.154195	0.0793473	0.0774014	0.0527636	0.0300666	0.0746726	0.0338231
ENSMUSG00000020044	Timp3	8.47198	7.43489	9.10939	3.36438	5.62985	7.77885	6.79218	3.98138	6.37048	4.94325
ENSMUSG00000020048	Hsp90b1	3.31077	5.54665	5.33211	1.90301	9.20191	7.81223	4.22704	2.24492	3.49895	4.29214
ENSMUSG00000020053	Igf1	0.503602	1.688	1.04411	0.756799	0.651724	0.647952	0.895888	0.976799	0.102489	0.435091
ENSMUSG00000020056	Washc3	2.53091	2.25147	2.21129	0.360577	0.454198	1.89413	0.482891	1.8439	2.20178	2.29688
ENSMUSG00000020057	Dram1	0.133609	0.178505	0.194525	0.449248	0.295459	0.373663	0.226892	0.201057	0.270703	0.269295
ENSMUSG00000020061	Mybpc1	60.9082	33.268	34.5649	9.12667	40.0761	147.229	29.186	48.1406	17.5991	105.91
ENSMUSG00000020063	Sirt1	0.378389	0.691798	0.602747	0.612588	0.211698	0.798681	0.713106	0.800465	0.410531	0.662359
ENSMUSG00000020064	Herc4	1.4231	2.64044	2.83911	2.02046	0.560143	2.42461	1.52565	1.29755	1.1669	0.782064
ENSMUSG00000020067	Mypn	13.974	6.56384	14.9845	17.3043	3.67706	13.892	10.1047	9.67383	9.20967	19.3855
ENSMUSG00000020069	Hnrnph3	2.44541	2.17981	2.24291	1.26543	0.463966	2.79293	0.916048	1.70496	1.81575	1.44081
ENSMUSG00000020070	Rufy2	0.587095	0.664482	0.257418	0.349251	0.470472	0.55466	1.06419	1.39329	0.700126	0.559836
ENSMUSG00000020072	Pbld2	0.192637	0.32554	0.200699	0.184932	0.214607	0.261856	0.193639	0.128903	0.195714	0.115862
ENSMUSG00000020074	Ccar1	1.47192	1.83277	1.94298	1.05213	1.12502	0.908119	0.763639	1.21358	2.766	0.728522
ENSMUSG00000020075	Ddx21	4.65444	5.19255	4.55167	1.76553	4.65157	2.57483	2.36858	2.96603	4.05353	1.65548
ENSMUSG00000020076	Ddx50	1.52897	1.59358	2.99447	1.4257	1.88931	2.85534	1.77898	1.92864	4.52035	1.48228
ENSMUSG00000020077	Srgn	2.56127	1.12729	1.73063	4.53672	5.75141	1.87764	1.98709	1.92779	2.63589	0.752154
ENSMUSG00000020078	Vps26a	1.30383	1.2926	1.11117	1.52502	1.60234	2.81785	1.49909	0.562082	0.301304	1.98568
ENSMUSG00000020079	Supv3l1	1.79224	2.26476	1.28398	1.45474	1.73002	1.56388	1.54833	1.93526	1.62574	1.0917
ENSMUSG00000020083	Fam241b	0.410686	0.634728	0.384572	0.406959	0.255891	0.201058	0.142913	0.177426	0.191249	0.188319
ENSMUSG00000020085	Aifm2	1.56476	1.83552	1.52856	2.83704	1.20097	2.58797	2.58226	2.03303	1.89377	2.12152
ENSMUSG00000020086	H2afy2	0.205595	0.0404969	0.167021	0.148513	0.07494	0.131622	0.0787401	0.0770973	0.206436	0.104192
ENSMUSG00000020087	Tysnd1	1.09251	5.74156	3.34263	3.08094	0.999048	1.73372	2.22168	6.10602	2.06599	1.28996
ENSMUSG00000020088	Sar1a	6.84443	9.60866	4.60974	5.79035	6.53976	12.3799	8.18884	2.48805	5.9469	12.5849
ENSMUSG00000020089	Ppa1	2.34984	3.46061	3.50933	2.68841	2.49214	2.02748	1.12975	2.77391	2.9103	1.94477
ENSMUSG00000020091	Eif4ebp2	5.94075	5.93739	9.15198	10.1718	2.57796	7.18072	8.9296	7.156	14.7197	7.37252
ENSMUSG00000020092	Pald1	0.319064	0.21661	0.364494	0.240882	0.508189	0.565595	0.54283	0.350976	0.33707	0.8796
ENSMUSG00000020097	Sgpl1	0.643971	0.514253	0.436229	0.567429	0.776015	0.347718	0.776675	0.679129	0.629241	0.241247
ENSMUSG00000020099	Unc5b	0.160304	0.0923905	0.101272	0.119766	0.110923	0.110764	0.122898	0.116276	0.108995	0.142464
ENSMUSG00000020100	Slc29a3	0.217229	0.185365	0.233803	0.271072	0.21887	0.132505	0.0549181	0.10139	0.0693974	0.111427
ENSMUSG00000020101	Vsir	1.37602	0.787309	1.0506	2.38988	1.05572	1.11734	1.20162	1.26298	1.6511	1.03426
ENSMUSG00000020102	Slc16a7	0.111637	0.124676	0.24779	0.196122	0.0752596	0.0848528	0.0792465	0.106771	0.111964	0.0626099
ENSMUSG00000020105	Lrig3	0.183762	0.22905	0.0908625	0.336725	0.110018	0.201467	0.336844	0.275928	0.21414	0.12093
ENSMUSG00000020107	Anapc16	6.81215	10.7173	9.39482	5.55513	5.96627	4.30569	1.75533	2.13513	3.7975	7.91909
ENSMUSG00000020108	Ddit4	40.0163	21.1781	24.1741	21.6693	40.0255	25.6517	51.0808	10.646	34.7209	13.6544
ENSMUSG00000020109	Dnajb12	4.37076	6.65752	4.756	5.41839	3.57878	5.12377	2.56036	1.54197	3.34383	5.17369
ENSMUSG00000020111	Micu1	3.82019	4.37957	5.0268	6.1394	1.46076	2.60841	1.2962	5.45567	1.13667	2.68599
ENSMUSG00000020114	Cand1	0.586085	0.712601	0.717735	0.648894	0.582663	0.901179	0.862517	0.629336	0.728791	0.655298
ENSMUSG00000020115	Tbk1	3.62854	1.45511	2.48747	1.21906	3.53165	1.72412	1.60271	1.19725	2.63431	2.51697
ENSMUSG00000020116	Pno1	1.66186	2.36882	3.36203	1.91246	0.949092	3.87033	0.655085	1.61303	2.45445	2.83448
ENSMUSG00000020120	Plek	0.146722	0.120731	0.0556417	0.100319	0.269177	0.158824	0.257014	0.1602	0.121754	0.137346
ENSMUSG00000020121	Srgap1	0.0701239	0.0700286	0.0491528	0.0444522	0.0814862	0.0549242	0.0665132	0.0812404	0.02498	0.0444522
ENSMUSG00000020122	Egfr	0.571841	0.628159	0.784102	0.489596	0.403356	0.590797	0.90534	0.551558	0.654645	0.35335
ENSMUSG00000020123	Avpr1a	0.09726	0.0588558	0.049558	0.0370945	0.125603	0.128992	0.121227	0.043359	0.211149	0.0856505
ENSMUSG00000020124	Usp15	6.04899	7.4157	7.71666	3.03459	4.22093	8.76303	2.89579	2.69984	2.87312	4.11143
ENSMUSG00000020128	Vps54	0.850501	1.01157	0.8677	0.686137	0.864972	1.89822	0.865623	0.912636	1.46756	1.78512
ENSMUSG00000020130	Tbc1d15	17.8446	14.1829	9.63873	1.66255	15.5708	4.91428	5.95908	4.92572	9.88824	6.58899
ENSMUSG00000020131	Pcsk4	0.212393	0.309994	0.169871	0.111068	0.234487	0.191956	0.0874986	0.152237	0.405433	0.293843
ENSMUSG00000020132	Rab21	1.18414	3.54388	2.52889	0.987777	1.13112	1.69844	1.45251	1.92798	1.75555	1.35392
ENSMUSG00000020133	2310011J03Rik	0.526918	0.941586	0.893501	0.66791	0.596101	0.86677	0.511116	0.307285	0.142183	0.774571
ENSMUSG00000020134	Peli1	0.902051	1.05116	1.0439	0.575931	0.847995	1.02145	0.394847	0.875475	1.08631	0.554689
ENSMUSG00000020135	Apc2	0.0319531	0.0616441	0.0263818	0.0195959	0.0354401	0.0132025	0.192935	0.157556	0.0300666	0.0233238
ENSMUSG00000020137	Thap2	0.347722	0.481041	0.379705	0.283083	0.604516	0.257524	0.091433	0.232585	0.606742	0.525722
ENSMUSG00000020142	Slc1a4	0.0548326	0.0677052	0.0755248	0.0611228	0.0846168	0.095219	0.121589	0.11349	0.172557	0.119063
ENSMUSG00000020143	Dock2	0.263373	0.094361	0.404949	0.46753	1.05187	0.0888351	0.0779744	0.0870402	0.113137	0.0483322
ENSMUSG00000020149	Rab1a	3.96205	7.35328	1.74243	4.03608	4.50595	7.58407	1.85889	3.10412	2.44955	7.44579
ENSMUSG00000020150	Gamt	1.13611	0.31123	0.95326	0.678274	1.36324	0.927594	0.108074	1.32895	0.599113	0.463059
ENSMUSG00000020151	Ptprr	0.122906	0.166181	0.109069	0.0877724	0.051923	0.114027	0.133357	0.148513	0.117132	0.0769415
ENSMUSG00000020152	Actr2	1.6165	2.86754	1.59145	1.64935	1.64835	2.41599	1.28167	1.52946	1.56699	1.23371
ENSMUSG00000020153	Ndufs7	40.9392	36.2327	44.4744	21.3525	7.70536	31.2508	17.088	21.7958	29.5831	27.6541
ENSMUSG00000020154	Ptprb	1.31557	2.07078	2.17789	0.747031	0.860079	1.52298	1.45446	0.776438	0.752181	0.592135
ENSMUSG00000020155	Kcnmb1	0.0574384	0.0667533	0.0976524	0.0788416	0.0775629	0.0727391	0.095205	0.0848528	0.0611228	0.032
ENSMUSG00000020156	Pwwp3a	0.469726	0.470634	0.601385	0.317679	0.473143	1.00483	0.531729	0.928065	0.705561	0.894852
ENSMUSG00000020160	Meis1	0.145812	0.195284	0.211717	0.127185	0.182603	0.139172	0.174631	0.251635	0.237487	0.0860233
ENSMUSG00000020163	Uqcr11	71.7329	98.6066	54.0276	23.0016	23.2036	69.4436	35.5185	37.6463	28.7464	78.5953
ENSMUSG00000020166	Cnot2	1.04559	1.63227	2.11998	1.79016	1.26455	2.17086	0.428131	1.41208	1.9422	1.01486
ENSMUSG00000020167	Tcf3	1.06316	1.51882	0.777802	1.06735	1.13779	0.777591	0.579496	0.921186	1.13028	1.05038
ENSMUSG00000020169	Best3	0.630011	0.760042	0.563596	0.298369	0.495056	0.269784	0.707825	0.336416	0.388742	0.378978
ENSMUSG00000020170	Frs2	0.633013	0.727505	0.567993	0.183456	0.244835	0.417841	0.347275	0.598645	0.551398	0.254197
ENSMUSG00000020171	Yeats4	1.1838	1.73473	1.92462	0.43086	1.93808	0.805836	0.616947	1.18631	1.13526	0.763319
ENSMUSG00000020173	Cobl	5.80205	4.61957	3.60086	3.0826	4.22192	6.94603	2.20147	3.13048	2.57336	3.96502
ENSMUSG00000020175	Rab36	0.049793	0.0353553	0.109545	0.0847113	0.0452769	0.10584	0.190997	0.15641	0.0363146	0.0808455
ENSMUSG00000020176	Grb10	0.597051	1.31424	1.16455	0.745413	0.70787	1.01512	0.887072	0.85621	1.77413	0.701957
ENSMUSG00000020178	Adora2a	0.255285	0.176295	0.138996	0.213673	0.137782	0.106546	0.241031	0.102372	0.158695	0.026533
ENSMUSG00000020180	Snrpd3	6.88292	16.803	12.8884	10.9352	6.4377	9.79323	6.51953	9.91353	10.9735	7.63509
ENSMUSG00000020181	Nav3	0.195347	0.236305	0.282446	0.10583	0.175385	0.281805	0.50056	0.26356	0.359132	0.148243
ENSMUSG00000020182	Ddc	0.0830662	0.139014	0.0616441	0.0681175	0.0932952	0.340574	0.0932952	0.304132	0.31204	0.149211
ENSMUSG00000020183	Cpm	0.343018	0.226769	0.3603	0.564659	0.162727	0.271123	0.440618	0.135263	0.379716	0.423292
ENSMUSG00000020184	Mdm2	3.72145	4.33174	2.92869	1.09542	2.00416	2.26667	1.87405	1.98722	3.1014	1.97946
ENSMUSG00000020185	E2f7	0.0622047	0.0693974	0.054626	0.243442	0.238025	0.0719326	0.0553534	0.195346	0.0424264	0.239449
ENSMUSG00000020186	Csrp2	0.832675	0.815083	1.48398	0.580365	1.19887	0.914839	1.34678	1.28216	1.17034	0.667611
ENSMUSG00000020189	Osbpl8	0.776497	1.31841	0.753843	0.473244	0.662341	1.12407	1.1602	0.463655	1.10782	0.425657
ENSMUSG00000020190	Mknk2	40.6625	35.7926	35.1673	55.434	40.266	39.7726	34.7885	16.0817	28.1056	65.9792
ENSMUSG00000020196	Cabin1	0.548852	0.312832	0.276724	0.486687	0.437292	0.566149	0.615812	0.248757	0.584089	0.311551
ENSMUSG00000020198	Ap3d1	1.62933	2.06465	2.68118	0.703062	1.5786	1.87009	1.40759	2.63502	2.25053	1.85162
ENSMUSG00000020205	Phlda1	0.59389	0.473768	0.661169	0.49806	0.62253	0.430394	0.392703	0.55697	0.399069	0.225796
ENSMUSG00000020211	Sf3a2	2.08592	7.16344	4.88505	4.92916	3.33753	3.69332	1.56566	2.01365	4.36227	2.30551
ENSMUSG00000020212	Mdm1	0.209261	0.360976	0.289897	0.486021	0.340611	0.591472	0.454709	0.599933	1.19682	0.57819
ENSMUSG00000020216	Jsrp1	36.9535	93.762	38.3388	17.3797	22.9654	50.1428	23.512	24.4105	18.262	40.2549
ENSMUSG00000020218	Wif1	0.461519	0.231914	0.0992774	0.469655	0.265827	0.371845	0.519477	0.690026	0.931128	0.31778
ENSMUSG00000020219	Timm13	7.22296	8.31658	11.796	10.4253	3.76366	14.6251	2.91042	2.94579	6.67395	10.2477
ENSMUSG00000020220	Vps13d	3.10422	2.55105	4.02897	0.652368	2.12808	2.98647	2.07756	2.13505	3.88137	1.75722
ENSMUSG00000020224	Llph	2.67314	4.70006	2.75126	1.21291	4.01591	3.68463	2.20257	2.55053	2.78659	3.55874
ENSMUSG00000020225	Tmbim4	4.80068	5.00494	2.77624	3.25263	2.5829	4.24202	1.39746	2.8136	2.86925	6.95911
ENSMUSG00000020227	Irak3	0.507817	0.420809	0.460851	0.40403	0.448883	0.447017	0.864352	0.310445	0.575138	0.270333
ENSMUSG00000020228	Helb	0.451105	0.661314	0.541346	0.280357	0.474443	0.282956	0.322242	0.575812	0.725176	0.215221
ENSMUSG00000020230	Prmt2	0.349644	0.293258	0.37157	0.131393	0.188828	0.346084	0.130015	0.231914	0.260814	0.253929
ENSMUSG00000020231	Dip2a	0.1822	0.536082	0.185731	0.104805	0.149853	0.114124	0.275216	0.206533	0.326288	0.177831
ENSMUSG00000020232	Hmg20b	1.07606	2.12248	1.36588	1.22057	1.25089	1.41879	1.626	2.45581	1.09244	0.667305
ENSMUSG00000020235	Fzr1	0.61508	1.41532	0.825494	0.742256	0.606017	1.02766	0.469698	0.18704	0.556367	0.934794
ENSMUSG00000020238	Ncln	2.58054	6.9303	4.2939	3.13149	4.06321	2.92459	1.75557	0.928246	2.22865	2.70007
ENSMUSG00000020241	Col6a2	2.17332	1.29051	3.86294	1.68212	1.07244	2.41856	2.86178	2.98204	2.45577	1.31854
[truncated: 13,675 more rows]

## Sheet: Analysis
		Hierarchical clusetering	Difference between 0 min and 20 min in WT mice			Difference between 0 min and 60 min in WT mice			Difference between 0 min and 120 min in WT mice			Difference between 0 min and 240 min in WT mice			Response of WT mice		Difference between 0 min and 20 min in ob/ob mice			Difference between 0 min and 60 min in ob/ob mice			Difference between 0 min and 120 min in ob/ob mice			Difference between 0 min and 240 min in ob/ob mice			Response of ob/ob mice		Comparison between the responses of WT mice and ob/ob mice
[truncated: 15,609 more rows]
