# Supplementary material for: In vivo transomic analyses of glucose-responsive metabolism in skeletal muscle reveal core differences between the healthy and obese states
Source: Sci Rep. 2022 Aug 12;12:13719. doi: 10.1038/s41598-022-17964-9 (PMC9374747; doi:10.1038/s41598-022-17964-9)
Supplement: Supplementary file 6 — Supplementary Information 6. [file 41598_2022_17964_MOESM6_ESM.xlsx]

## Sheet: Readme
Table S5: Enrichment analysis of gene clusters (fig. S5).
Sheet: Pathway class		Pathway enrichment analysis of genes in each cluster.
	Column A to B	ID, name of pathway
	Column C to NX	The significance of enrichment of the genes in each pathway determined by one-tailed Fisher’s exact test.
		Onlly the clusters that contain 100 genes or more were described.
Sheet: Motif		Transcription factor motif enrichment analysis of genes in each cluster.
	Column A to C	ID, name of transcription factor motif.
	Column D, E, H, I, L, M, ... ,ACR, ACS	The significance of enrichment of transcription factor binding motif in the flanking regions of genes in each cluster determined by one-tailed Fisher’s exact test.
		Onlly the clusters that contain 100 genes or more were described.
	Column F, J, N, ... ,ACT	The odds ratio of transcription factor binding motif in the flanking regions of genes in each cluster.
		Onlly the clusters that contain 100 genes or more were described.
	Column G, K, O, ... ,ACU	Clusters that enriched TF motifs and used for the inference of regulatory connections between TFs and genes (1), otherwise (0).
		The values on column Q value is less than 0.1 and the values on column Odds ratio is more than the children clusters with Q value less than 0.1.

## Sheet: Pathway class
		Cluster 1	Cluster 1	Cluster 2	Cluster 2	Cluster 3	Cluster 3	Cluster 4	Cluster 4	Cluster 5	Cluster 5	Cluster 6	Cluster 6	Cluster 7	Cluster 7	Cluster 8	Cluster 8	Cluster 9	Cluster 9	Cluster 10	Cluster 10	Cluster 11	Cluster 11	Cluster 12	Cluster 12	Cluster 13	Cluster 13	Cluster 14	Cluster 14	Cluster 15	Cluster 15	Cluster 16	Cluster 16	Cluster 17	Cluster 17	Cluster 18	Cluster 18	Cluster 19	Cluster 19	Cluster 20	Cluster 20	Cluster 21	Cluster 21	Cluster 22	Cluster 22	Cluster 23	Cluster 23	Cluster 24	Cluster 24
KEGG Pathway class name	Name	P value	Q value	P value	Q value	P value	Q value	P value	Q value	P value	Q value	P value	Q value	P value	Q value	P value	Q value	P value	Q value	P value	Q value	P value	Q value	P value	Q value	P value	Q value	P value	Q value	P value	Q value	P value	Q value	P value	Q value	P value	Q value	P value	Q value	P value	Q value	P value	Q value	P value	Q value	P value	Q value	P value	Q value
Amino acid metabolism	Amino acid metabolism	1	1	0.833399	1	0.142869	0.933339	0.207534	1	0.206861	1	0.360033	1	0.995492	1	0.824266	1	0.146012	0.939342	0.12282	0.867228	0.55739	1	0.608697	1	0.127953	0.876382	0.404075	1	0.976563	1	0.822762	1	0.119627	0.853003	0.0961035	0.797717	0.992403	1	0.542015	1	0.562502	1	0.791311	1	0.944133	1	0.97872	1
Carbohydrate metabolism	Carbohydrate metabolism	1	1	0.673247	1	0.145865	0.939342	0.105585	0.819203	0.378124	1	0.588765	1	0.972673	1	0.698083	1	0.177146	0.999047	0.181959	1	0.751874	1	0.270255	1	0.0692913	0.706332	0.595433	1	0.897872	1	0.951502	1	0.459655	1	0.220411	1	0.901547	1	0.752235	1	0.379882	1	0.97167	1	0.917374	1	0.515874	1
Energy metabolism	Energy metabolism	1	1	1.90507e-08	3.06398e-06	2.31555e-05	0.00155895	0.0163212	0.325862	1	1	0.00484058	0.147696	0.227046	1	0.771502	1	0.999852	1	0.584865	1	0.999977	1	0.00209575	0.0777846	0.988446	1	0.99728	1	0.365765	1	0.99988	1	0.000130215	0.00753944	0.377894	1	0.0723926	0.723588	0.269055	1	0.886692	1	0.999618	1	0.28648	1	1	1
Folding, sorting and degradation	Folding, sorting and degradation	1	1	2.63072e-06	0.000291648	5.61008e-09	9.55364e-07	1.8964e-11	4.57506e-09	0.999998	1	0.824749	1	0.976728	1	0.999119	1	0.997722	1	0.235471	1	0.999441	1	2.2969e-14	6.64952e-12	0.884836	1	0.995735	1	0.997557	1	0.984373	1	0.089446	0.775288	0.128052	0.876382	0.998278	1	5.32789e-09	9.55364e-07	0.757353	1	0.988299	1	0.44671	1	0.999192	1
Glycan biosynthesis and metabolism	Glycan biosynthesis and metabolism	1	1	0.645777	1	0.608137	1	0.946464	1	0.417013	1	0.0623943	0.679566	0.564225	1	0.127251	0.876382	0.64263	1	0.623638	1	0.278002	1	0.976018	1	0.221821	1	0.901296	1	0.305986	1	0.360577	1	0.197552	1	0.911126	1	0.470155	1	0.921738	1	0.0828268	0.749324	0.822265	1	0.817668	1	0.279074	1
Lipid metabolism	Lipid metabolism	1	1	0.987026	1	0.550069	1	0.615943	1	0.0182412	0.349724	0.443404	1	0.995545	1	0.159003	0.969082	0.019641	0.360694	0.409055	1	0.333128	1	0.766887	1	0.0441414	0.583513	0.153959	0.95362	0.956732	1	0.410918	1	0.812243	1	0.419178	1	0.901547	1	0.752235	1	0.508418	1	0.755992	1	0.970327	1	0.168845	0.982732
Metabolism of cofactors and vitamins	Metabolism of cofactors and vitamins	1	1	0.371143	1	0.0029714	0.108889	0.451299	1	0.702601	1	0.000477881	0.0226797	0.999605	1	0.00516053	0.154018	0.072202	0.723588	0.692435	1	0.996251	1	0.271266	1	0.051471	0.617741	0.393448	1	0.997814	1	0.986297	1	0.0379238	0.533559	0.326327	1	0.998314	1	0.173106	0.989488	0.991176	1	0.995777	1	0.963345	1	0.0569223	0.64232
Metabolism of other amino acids	Metabolism of other amino acids	1	1	0.191565	1	0.00478538	0.147696	0.085661	0.763042	0.866304	1	0.0516385	0.617741	0.992589	1	0.144999	0.939342	0.606832	1	0.0188307	0.35865	0.906826	1	0.749549	1	0.215409	1	0.894666	1	0.998192	1	0.981939	1	0.15416	0.95362	0.00354773	0.120832	0.998654	1	0.618097	1	0.871456	1	0.998213	1	0.719166	1	0.618661	1
Metabolism of terpenoids and polyketides	Metabolism of terpenoids and polyketides	1	1	0.676588	1	0.150849	0.95362	0.428215	1	0.504377	1	0.171907	0.989488	0.991286	1	0.412027	1	0.50202	1	0.466027	1	0.58607	1	0.524267	1	0.196116	1	0.888924	1	1	1	0.70998	1	0.215808	1	0.506112	1	1	1	0.523671	1	0.56568	1	1	1	0.864008	1	0.528115	1
Nucleotide metabolism	Nucleotide metabolism	1	1	0.0506823	0.617741	0.00530357	0.156672	0.085309	0.763042	0.965729	1	0.0516076	0.617741	0.916445	1	0.152028	0.95362	0.600423	1	0.198985	1	0.989942	1	0.205154	1	0.248866	1	0.855368	1	0.964519	1	0.987293	1	0.141161	0.933015	0.0512546	0.617741	0.92675	1	0.050704	0.617741	0.944389	1	0.950427	1	0.546033	1	0.799612	1
Replication and repair	Replication and repair	1	1	0.00102881	0.0413668	0.000943596	0.0390244	0.072906	0.723588	0.999517	1	0.0137316	0.293824	0.68443	1	0.115638	0.843	0.997176	1	0.212359	1	0.942279	1	0.164716	0.9774	0.806056	1	0.998697	1	0.719018	1	0.996436	1	0.049207	0.616685	0.0554185	0.638354	0.63953	1	0.205882	1	0.955051	1	0.989607	1	0.559104	1	0.629921	1
Transcription	Transcription	1	1	3.67822e-11	8.19111e-09	2.00395e-10	4.14389e-08	8.99039e-12	2.36611e-09	1	1	0.690709	1	0.782244	1	0.601349	1	0.999992	1	3.257e-05	0.00214296	0.999998	1	1.02801e-05	0.000826689	0.995186	1	0.999614	1	0.979776	1	0.999861	1	0.695495	1	5.21123e-06	0.000502884	0.918735	1	5.35412e-05	0.00344448	0.599878	1	0.996378	1	0.181099	1	0.793687	1
Translation	Translation	1	1	1.03338e-27	9.97213e-25	8.2823e-29	1.19886e-25	3.20941e-31	9.29125e-28	1	1	0.673798	1	0.984619	1	0.994275	1	1	1	8.5583e-05	0.00516172	1	1	8.32984e-26	6.02872e-23	0.999914	1	1	1	1	1	1	1	0.0685311	0.705245	1.06871e-05	0.000836193	0.999992	1	6.27704e-06	0.000576765	0.631267	1	1	1	0.0169075	0.335256	0.998951	1
Xenobiotics biodegradation and metabolism	Xenobiotics biodegradation and metabolism	1	1	0.164612	0.9774	0.048751	0.616306	0.156924	0.962524	0.896163	1	0.199052	1	0.856624	1	0.251742	1	0.686448	1	0.364865	1	0.905487	1	0.200279	1	0.187093	1	0.959949	1	0.97839	1	0.944522	1	0.37	1	0.178122	0.999047	0.990759	1	0.0759427	0.739063	0.921759	1	0.997809	1	0.357535	1	0.186571	1
Cholesterol metabolism	Cholesterol metabolism	1	1	0.961236	1	0.541581	1	0.755116	1	0.0815058	0.745349	0.292335	1	0.992667	1	0.349846	1	0.292746	1	0.613877	1	0.145137	0.939342	0.794824	1	0.0765559	0.739063	0.834003	1	1	1	0.286561	1	0.440658	1	0.57613	1	1	1	0.743421	1	0.713919	1	0.554654	1	0.792013	1	0.675996	1
[truncated: 338 more columns]

## Sheet: Motif
			Cluster 1	Cluster 1	Cluster 1	Cluster 1	Cluster 2	Cluster 2	Cluster 2	Cluster 2	Cluster 3	Cluster 3	Cluster 3	Cluster 3	Cluster 4	Cluster 4	Cluster 4	Cluster 4	Cluster 5	Cluster 5	Cluster 5	Cluster 5	Cluster 6	Cluster 6	Cluster 6	Cluster 6	Cluster 7	Cluster 7	Cluster 7	Cluster 7	Cluster 8	Cluster 8	Cluster 8	Cluster 8	Cluster 9	Cluster 9	Cluster 9	Cluster 9	Cluster 10	Cluster 10	Cluster 10	Cluster 10	Cluster 11	Cluster 11	Cluster 11	Cluster 11	Cluster 12	Cluster 12	Cluster 12
TRANSFAC motif ID	Name	Unabbreviated	P value	Q value	Odds ratio	isEnrichedMotif	P value	Q value	Odds ratio	isEnrichedMotif	P value	Q value	Odds ratio	isEnrichedMotif	P value	Q value	Odds ratio	isEnrichedMotif	P value	Q value	Odds ratio	isEnrichedMotif	P value	Q value	Odds ratio	isEnrichedMotif	P value	Q value	Odds ratio	isEnrichedMotif	P value	Q value	Odds ratio	isEnrichedMotif	P value	Q value	Odds ratio	isEnrichedMotif	P value	Q value	Odds ratio	isEnrichedMotif	P value	Q value	Odds ratio	isEnrichedMotif	P value	Q value	Odds ratio
V$BBX_04	BBX	Bobby sox homolog, HMG box-containing protein 2	1	1		0	0.473454	1	1.01297	0	0.166168	0.851914	1.10409	0	0.181917	0.877171	1.10418	0	0.567574	1	0.9872	0	0.449722	1	1.02439	0	0.877928	1	0.872356	0	0.491995	1	1.01681	0	0.446841	1	1.02328	0	0.00416564	0.100671	1.38073	0	0.662208	1	0.950636	0	0.970992	1	0.756252
V$BCL6_Q3_01	BCL6	B cell lymphoma 6 protein, Zinc finger protein 51	1	1		0	0.409195	1	1.02363	0	0.108125	0.725849	1.1063	0	0.470905	1	1.00947	0	0.62325	1	0.976915	0	0.058961	0.547121	1.18613	0	0.902616	1	0.882603	0	0.321184	1	1.08185	0	0.698334	1	0.951494	0	0.273379	0.98493	1.06847	0	0.457043	1	1.01682	0	0.730867	1	0.935213
V$BEN_01	BEN	Binding factor for early enhancer, General transcription factor II I repeat domain-containing 1	1	1		0	1	1	0.897716	0	1	1	0.900041	0	0.999242	1	0.933553	0	1.37823e-07	1.89623e-05	1.11394	0	0.999485	1	0.911065	0	0.334301	1	1.01073	0	0.991695	1	0.908786	0	0.0217534	0.303499	1.0533	0	0.994623	1	0.934409	0	2.52693e-06	0.000245554	1.13272	0	0.930424	1	0.95781
V$BRCA_01	BRCA	Breast and ovarian cancer susceptibility protein 1	1	1		0	0.138163	0.801105	1.07593	0	0.0274416	0.350005	1.12555	0	0.0122375	0.210722	1.15807	0	0.875681	1	0.929431	0	0.611736	1	0.978835	0	0.871553	1	0.920072	0	0.917711	1	0.845487	0	0.420891	1	1.01824	0	0.351588	1	1.0333	0	0.963895	1	0.855397	0	0.00551036	0.123903	1.24131
V$CDPCR1_01	CDPCR1	CCAAT displacement protein, cut repeat 1	1	1		0	0.116199	0.749797	1.10416	0	0.102328	0.71136	1.1019	0	0.0843899	0.651631	1.11833	0	0.898699	1	0.905662	0	0.522259	1	0.998342	0	0.584801	1	0.983936	0	0.614492	1	0.965508	0	0.706215	1	0.952052	0	0.12448	0.765273	1.12071	0	0.873328	1	0.888334	0	0.294634	1	1.0639
V$CEBPA_Q6	CEBPA	CCAAT Enhancer Binding Protein alpha	1	1		0	0.649756	1	0.971014	0	0.41752	1	1.02079	0	0.0561067	0.531465	1.15351	0	0.383187	1	1.02985	0	0.969094	1	0.801277	0	0.769572	1	0.93108	0	0.708647	1	0.921968	0	0.186777	0.887636	1.10276	0	0.145047	0.817674	1.12402	0	0.733852	1	0.933878	0	0.177396	0.870481	1.12033
V$CHCH_01	CHCH	Churchill	1	1		0	1	1	0.765116	0	1	1	0.704089	0	1	1	0.758956	0	3.75932e-24	3.48263e-21	1.30699	0	1	1	0.777657	0	4.67055e-06	0.00043268	1.14576	0	0.999999	1	0.776382	0	5.3779e-05	0.00361021	1.13425	0	0.999995	1	0.856425	0	2.28539e-19	1.51228e-16	1.35136	0	1	1	0.717308
V$CP2_Q6	CP2	Cp2, LSF, Late SV40 factor	1	1		0	0.912335	1	0.903017	0	0.762659	1	0.95086	0	0.889685	1	0.90821	0	0.100707	0.707137	1.1074	0	0.294706	1	1.06074	0	0.768004	1	0.93825	0	0.218077	0.922327	1.12317	0	0.0656696	0.575738	1.15479	0	0.670216	1	0.961208	0	0.498055	1	1.00465	0	0.887354	1	0.877913
V$CPBP_Q6	CPBP	Core promoter element-binding protein, Krueppel-like factor ZF9	1	1		0	1	1	0.823393	0	1	1	0.762593	0	1	1	0.819215	0	7.67631e-72	1.0667e-67	1.21449	0	1	1	0.80827	0	7.05983e-25	7.54642e-22	1.13608	0	1	1	0.845471	0	1.23206e-10	2.90182e-08	1.08782	0	1	1	0.89295	0	1.07906e-61	3.74866e-58	1.25877	0	1	1	0.79107
V$CREB1_Q6	CREB1	Cyclic AMP Responsive Element Binging factor	1	1		0	0.001328	0.0467186	1.16431	0	0.00239888	0.0703266	1.14071	0	0.00471337	0.10898	1.13769	0	0.998875	1	0.858876	0	0.298038	1	1.03623	0	0.515497	1	0.999095	0	0.764702	1	0.938338	0	0.328928	1	1.02826	0	0.607986	1	0.984783	0	0.999999	1	0.720138	0	0.000107717	0.00621094	1.26821
V$CREBP1_01	CREBP1	Activating transcription factor 2, CRE-binding protein 1,	1	1		0	3.73876e-07	4.63873e-05	1.21977	0	8.59314e-07	9.55282e-05	1.19248	0	0.000195766	0.0103044	1.14899	0	1	1	0.819828	0	0.0219261	0.304973	1.10719	0	0.593647	1	0.990205	0	0.515061	1	0.99913	0	0.947794	1	0.925284	0	0.0839386	0.650899	1.06895	0	1	1	0.762509	0	0.000674292	0.0270808	1.1802
V$CTCF_01	CTCF	CCCTC-binding factor	1	1		0	0.464488	1	1.00915	0	0.926889	1	0.909327	0	0.569945	1	0.989626	0	0.56354	1	0.990935	0	0.968853	1	0.837682	0	0.0341851	0.404286	1.15838	0	0.991855	1	0.713262	0	0.787321	1	0.935373	0	0.511161	1	1.00056	0	0.270638	0.9805	1.06146	0	0.594672	1	0.980445
V$DBP_Q6	DBP	D site albumin promoter binding protein	1	1		0	0.814129	1	0.953605	0	0.221751	0.927268	1.04215	0	0.341605	1	1.02457	0	0.200975	0.900596	1.04865	0	0.303694	1	1.03981	0	0.978048	1	0.878008	0	0.523132	1	0.997799	0	0.112042	0.737545	1.08598	0	0.573078	1	0.989226	0	0.595718	1	0.984382	0	0.234465	0.941111	1.05796
V$E2A_Q6_01	E2A	Transcription factor E2-alpha	1	1		0	0.724159	1	0.944369	0	0.572058	1	0.986675	0	0.735028	1	0.938083	0	0.312614	1	1.05891	0	0.307084	1	1.08039	0	0.695184	1	0.944025	0	0.203959	0.901059	1.18403	0	0.106105	0.723118	1.17883	0	0.19094	0.893488	1.12785	0	0.783686	1	0.899175	0	0.97385	1	0.742032
V$E2F_Q6_01	E2F	E2F transcription factor 1	1	1		0	0.179123	0.873345	1.05654	0	0.0444086	0.473965	1.09794	0	0.00633239	0.135585	1.15555	0	0.835602	1	0.946486	0	0.818442	1	0.934725	0	0.854379	1	0.933346	0	0.982115	1	0.79196	0	0.101415	0.708623	1.09366	0	0.0933184	0.683493	1.09879	0	0.997258	1	0.80247	0	0.0314523	0.379612	1.15458
V$EBOX_Q6_01	EBOX	E-box	1	1		0	0.97596	1	0.873138	0	0.991472	1	0.853448	0	0.947508	1	0.890001	0	0.0282817	0.356304	1.14529	0	0.900775	1	0.886998	0	0.280059	0.989071	1.05113	0	0.555629	1	0.987855	0	0.0132472	0.220988	1.20657	0	0.468573	1	1.01001	0	0.47726	1	1.00875	0	0.990787	1	0.787093
V$EGR1_Q6	EGR1	Early growth response protein 1	1	1		0	1	1	0.763258	0	1	1	0.712489	0	1	1	0.731465	0	4.46464e-10	9.4001e-08	1.31017	0	0.996245	1	0.849305	0	0.0111886	0.201134	1.12433	0	0.960552	1	0.860748	0	0.000824147	0.0319898	1.1836	0	0.997841	1	0.848302	0	2.24164e-06	0.000219365	1.29621	0	1	1	0.672751
V$ERALPHA_01	ERALPHA	Estrogen receptor 1 alpha	1	1		0	0.145362	0.817793	1.10574	0	0.548649	1	0.993164	0	0.312758	1	1.04899	0	0.874371	1	0.904373	0	0.803024	1	0.907364	0	0.0953676	0.689717	1.14553	0	0.351305	1	1.0738	0	0.681022	1	0.953873	0	0.0630999	0.567531	1.18385	0	0.854706	1	0.883908	0	0.868539	1	0.872675
V$ERALPHA_Q6_01	ERALPHA	Estrogen receptor 1 alpha	1	1		0	0.0234789	0.316138	1.18621	0	0.000528326	0.0225896	1.29191	1	0.00304678	0.0820505	1.25392	1	0.980804	1	0.843022	0	0.175192	0.866359	1.10827	0	0.964532	1	0.841029	0	0.508685	1	1.00489	0	0.809242	1	0.918202	0	0.105374	0.719543	1.1367	0	0.968069	1	0.813205	0	0.0124184	0.213307	1.27513
V$ETS_Q6	ETS	c-Ets-1, Elk1	1	1		0	0.830143	1	0.913204	0	0.116225	0.749797	1.1265	0	0.177469	0.870493	1.10451	0	0.196632	0.895485	1.09505	0	0.33861	1	1.06366	0	0.996457	1	0.717293	0	0.0144315	0.233186	1.4612	0	0.815019	1	0.897722	0	0.44073	1	1.02531	0	0.0233136	0.315141	1.29612	0	0.152458	0.828177	1.15661
V$FAC1_01	FAC1	Fetal Alz-50 clone 1	1	1		0	8.48417e-05	0.00519438	1.24507	0	0.000579968	0.0242748	1.18899	0	0.00188653	0.0587275	1.17793	0	0.999933	1	0.803167	0	0.234345	0.941017	1.05643	0	0.390693	1	1.01978	0	0.119066	0.757922	1.12938	0	0.963134	1	0.883285	0	0.0634198	0.568235	1.11179	0	0.999286	1	0.779253	0	0.0149642	0.239014	1.17706
V$FOXO1_08	FOXO1	Forkhead box protein O1	1	1		0	0.109325	0.728627	1.15461	0	0.087401	0.662588	1.15566	0	0.209978	0.912044	1.09843	0	0.910095	1	0.866091	0	0.215392	0.919339	1.12484	0	0.617068	1	0.969237	0	0.0388616	0.437973	1.39807	0	0.703617	1	0.936918	0	0.300197	1	1.07991	0	0.896119	1	0.834025	0	0.323771	1	1.07839
V$FPM315_01	FPM315	Zinc finger protein FPM315	1	1		0	1	1	0.587858	0	1	1	0.615367	0	0.999999	1	0.654016	0	3.55029e-11	9.67349e-09	1.70109	0	0.993108	1	0.749541	0	0.738893	1	0.942481	0	0.648567	1	0.949817	0	0.0476312	0.492472	1.18585	0	0.972317	1	0.813641	0	4.90952e-11	1.26338e-08	1.88907	0	0.999994	1	0.558561
V$GATA_Q6	GATA	GATA binding protein 1, Erythroid transcription factor	1	1		0	0.562274	1	0.989433	0	0.435007	1	1.02341	0	0.396607	1	1.03662	0	0.482793	1	1.01068	0	0.564196	1	0.98451	0	0.665182	1	0.951822	0	0.194838	0.89417	1.20339	0	0.376848	1	1.05183	0	0.135681	0.794432	1.17056	0	0.631817	1	0.958559	0	0.828968	1	0.866263
V$GKLF_Q4	GKLF	Gut-enriched Krueppel-like factor, Krueppel-like factor 4	1	1		0	1	1	0.798755	0	1	1	0.775954	0	1	1	0.792787	0	8.56042e-16	4.40576e-13	1.25195	0	0.999029	1	0.88676	0	0.0281747	0.355278	1.06508	0	0.761225	1	0.963556	0	0.0159417	0.248905	1.07768	0	0.982277	1	0.926809	0	5.07355e-16	3.0653e-13	1.33281	0	1	1	0.700576
V$GLI_Q3	GLI	Glioma-associated oncogene homolog 1	1	1		0	0.956225	1	0.896296	0	0.974443	1	0.886535	0	0.981687	1	0.868142	0	0.0501919	0.5015	1.1157	0	0.526329	1	0.997162	0	0.354982	1	1.03101	0	0.332222	1	1.05894	0	0.691142	1	0.962643	0	0.576438	1	0.986849	0	0.00430352	0.103102	1.248	0	0.996456	1	0.773328
V$HES1_Q6	HES1	Hairy and enhancer of split 1	1	1		0	0.707811	1	0.966372	0	0.940661	1	0.907138	0	0.907298	1	0.914221	0	0.315653	1	1.0348	0	0.692107	1	0.959067	0	0.108428	0.726722	1.10124	0	0.404611	1	1.0357	0	0.311398	1	1.04363	0	0.613639	1	0.978726	0	0.471758	1	1.00937	0	0.935017	1	0.868221
V$HIC1_08	HIC1	Hypermethylated in cancer 1 protein	1	1		0	0.692599	1	0.94976	0	0.633494	1	0.968456	0	0.779901	1	0.916188	0	0.349925	1	1.0529	0	0.32241	1	1.08261	0	0.583562	1	0.978897	0	0.492286	1	1.02121	0	0.490995	1	1.01151	0	0.464869	1	1.0215	0	0.333083	1	1.07839	0	0.888088	1	0.821838
V$HMGIY_Q3	HMGIY	High Mobility Group protein I(Y)	1	1		0	0.0644162	0.572873	1.12009	0	0.00789252	0.160813	1.17947	0	0.377461	1	1.02532	0	0.944245	1	0.892783	0	0.0021946	0.0658216	1.29237	0	0.895469	1	0.902079	0	0.0452891	0.477494	1.24106	0	0.52233	1	0.998117	0	0.981706	1	0.826252	0	0.982714	1	0.81307	0	0.00504087	0.11521	1.27406
V$HOMEZ_01	HOMEZ	Homeodomain leucine zipper-containing factor	1	1		0	0.000173147	0.00921857	1.14235	0	1.56804e-05	0.00124766	1.1538	0	0.00333801	0.0867579	1.10487	0	0.99985	1	0.875386	0	0.0125557	0.213769	1.11112	0	0.84683	1	0.958381	0	0.508591	1	1.00016	0	0.292009	0.998954	1.02528	0	0.802703	1	0.962749	0	1	1	0.752518	0	3.68999e-06	0.000351207	1.23791
V$HSF1_01	HSF1	Heat shock transcription factor 1	1	1		0	0.331897	1	1.05436	0	0.196389	0.895485	1.09469	0	0.302413	1	1.06247	0	0.705997	1	0.948441	0	0.318822	1	1.07467	0	0.722675	1	0.935062	0	0.138189	0.801105	1.23741	0	0.212017	0.913545	1.1139	0	0.246183	0.952035	1.10008	0	0.954086	1	0.784263	0	0.545414	1	0.991455
V$ING4_01	ING4	Inhibitor of growth protein 4	1	1		0	0.905574	1	0.958505	0	0.999174	1	0.907265	0	0.947356	1	0.94744	0	0.100048	0.705469	1.04329	0	0.990211	1	0.902582	0	0.0110242	0.199115	1.0896	0	0.925443	1	0.915523	0	0.642162	1	0.986083	0	0.392874	1	1.01177	0	0.0198287	0.28702	1.09232	0	0.994259	1	0.890184
V$KAISO_01	KAISO	Kaiso, ZNF348	1	1		0	0.671104	1	0.966331	0	0.772348	1	0.943522	0	0.505356	1	1.00223	0	0.360844	1	1.03484	0	0.859096	1	0.885651	0	0.357444	1	1.04119	0	0.840012	1	0.854753	0	0.157095	0.834753	1.11499	0	0.45321	1	1.01735	0	0.750357	1	0.928715	0	0.574725	1	0.983001
V$MAFA_Q4	MAFA	hMafA	1	1		0	0.77686	1	0.954737	0	0.532891	1	0.996794	0	0.587801	1	0.987454	0	0.242636	0.947681	1.04741	0	0.443043	1	1.01484	0	0.790478	1	0.943556	0	0.185219	0.884165	1.11331	0	0.34289	1	1.03439	0	0.546876	1	0.993122	0	0.324478	1	1.04179	0	0.578764	1	0.985525
V$MAF_Q4	MAF	c-Maf	1	1		0	0.362132	1	1.0261	0	0.0227039	0.309004	1.13425	0	0.000281386	0.0137198	1.25494	0	0.662353	1	0.974563	0	0.963164	1	0.854067	0	0.982156	1	0.850233	0	0.735538	1	0.929934	0	0.740132	1	0.95146	0	0.0224858	0.308453	1.17469	0	0.455659	1	1.01266	0	0.00885001	0.173166	1.22984
V$MAZR_01	MAZR	MAZ related factor	1	1		0	0.991077	1	0.846613	0	1	1	0.71146	0	0.999258	1	0.786281	0	0.0107999	0.195808	1.18118	0	0.998099	1	0.746262	0	0.000933357	0.0353404	1.28596	0	0.895461	1	0.843861	0	0.276944	0.98804	1.05653	0	0.814546	1	0.924133	0	0.00990375	0.186018	1.24183	0	0.999686	1	0.691182
V$MAZ_Q6_01	MAZ	Myc-associated zinc finger protein	1	1		0	1	1	0.801517	0	1	1	0.690372	0	1	1	0.790118	0	5.12278e-12	1.65549e-09	1.24763	0	1	1	0.689094	0	9.37829e-10	1.86172e-07	1.24741	0	1	1	0.719737	0	0.00255014	0.0735783	1.11791	0	0.999931	1	0.850356	0	2.45299e-09	4.26084e-07	1.27591	0	1	1	0.785692
V$MECP2_02	MECP2	Methyl-CpG-binding protein 2	1	1		0	0.00146881	0.0500757	1.22228	0	0.0408911	0.450884	1.11434	0	0.000282609	0.0137313	1.2509	0	0.99882	1	0.818144	0	0.984791	1	0.826657	0	0.111058	0.733492	1.09639	0	0.915868	1	0.845694	0	0.964393	1	0.864953	0	0.0496087	0.500114	1.14081	0	0.983201	1	0.828607	0	0.00292146	0.0795191	1.26492
V$MYOGENIN_Q6_01	MYOGENIN	Myogenin	1	1		0	0.998632	1	0.920191	0	0.994011	1	0.935657	0	0.785745	1	0.977879	0	0.00149844	0.0505396	1.08673	0	0.994076	1	0.909682	0	0.659562	1	0.987138	0	0.575355	1	0.991116	0	0.00295777	0.0801194	1.09771	0	0.263935	0.973367	1.02268	0	0.179924	0.875122	1.03496	0	0.963516	1	0.932566
V$NF1A_Q6_01	NF1A	Nuclear factor 1/a	1	1		0	0.643982	1	0.97518	0	0.7101	1	0.962917	0	0.570965	1	0.988699	0	0.385107	1	1.02545	0	0.718413	1	0.946113	0	0.412881	1	1.02293	0	0.632465	1	0.959495	0	0.146734	0.818876	1.10556	0	0.0654383	0.574435	1.15472	0	0.789714	1	0.923374	0	0.978557	1	0.801126
V$NF1_Q6	NF1	Nuclear factor 1	1	1		0	0.989794	1	0.855072	0	0.991609	1	0.855444	0	0.96421	1	0.880063	0	0.0122231	0.210722	1.16949	0	0.854901	1	0.908621	0	0.42347	1	1.01822	0	0.197887	0.895913	1.1178	0	0.0369461	0.425003	1.16213	0	0.624543	1	0.975624	0	0.160399	0.842368	1.09727	0	0.984097	1	0.808489
V$NFAT1_Q4	NFAT1	Nuclear factor of activated T-cells 1	1	1		0	0.635758	1	0.989453	0	0.0122222	0.210722	1.07117	0	0.352558	1	1.01293	0	0.376405	1	1.01066	0	0.00463444	0.108126	1.11426	0	0.999315	1	0.8859	0	0.335365	1	1.02668	0	0.0219696	0.304973	1.08175	0	0.690772	1	0.980803	0	0.965292	1	0.924811	0	0.149384	0.822117	1.04722
V$NFY_Q3	NFY	Nuclear Factor Y	1	1		0	0.0033402	0.0867579	1.24321	0	0.0998271	0.705469	1.09998	0	0.800489	1	0.938258	0	0.997375	1	0.804366	0	0.00292803	0.0795191	1.30415	1	0.0710254	0.599252	1.13864	0	0.0821861	0.644866	1.21268	0	0.973335	1	0.831151	0	0.841713	1	0.910453	0	0.951458	1	0.842481	0	0.529191	1	0.996495
V$NR3C1_03	NR3C1	Nuclear receptor subfamily 3 group C member 1	1	1		0	0.776903	1	0.963081	0	0.199724	0.899342	1.04293	0	0.0409523	0.450884	1.09557	0	0.238705	0.944985	1.03833	0	0.868449	1	0.927482	0	0.974483	1	0.8896	0	0.765877	1	0.935311	0	0.0548444	0.526428	1.10516	0	0.145783	0.818166	1.07038	0	0.799122	1	0.945466	0	0.124816	0.765273	1.08495
V$P53_04	P53	p53	1	1		0	0.999046	1	0.88026	0	0.999998	1	0.832538	0	0.99493	1	0.895421	0	0.00109617	0.0405117	1.13603	0	0.999326	1	0.832514	0	0.0232053	0.314013	1.10014	0	0.991663	1	0.824185	0	0.10345	0.714939	1.06691	0	0.969997	1	0.905747	0	0.00414661	0.100385	1.15359	0	0.922321	1	0.921208
V$P53_Q3	P53	p53	1	1		0	0.593277	1	0.983556	0	0.228269	0.933858	1.06808	0	0.740807	1	0.946229	0	0.441527	1	1.01672	0	0.0368012	0.424038	1.22708	0	0.891024	1	0.882432	0	0.176734	0.868423	1.16712	0	0.902189	1	0.869291	0	0.826309	1	0.903732	0	0.0660202	0.577719	1.19164	0	0.453302	1	1.02004
V$PBX_Q3	PBX	Paired box protein 8, B-cell specific activator protein	1	1		0	0.987651	1	0.850486	0	0.947458	1	0.893921	0	0.69425	1	0.964439	0	0.014902	0.238295	1.1758	0	0.952058	1	0.847078	0	0.747367	1	0.946603	0	0.969264	1	0.763102	0	0.00684437	0.1439	1.24347	0	0.0877807	0.662817	1.13364	0	0.447198	1	1.01691	0	0.989323	1	0.781971
V$PLZF_02	PLZF	Promyelocytic leukemia zinc finger	1	1		0	0.10509	0.718567	1.12001	0	0.0142557	0.231421	1.19729	0	0.514333	1	1.00019	0	0.909898	1	0.89285	0	0.00155117	0.0515673	1.37059	0	0.902447	1	0.880492	0	0.115375	0.747422	1.20665	0	0.162335	0.846867	1.11087	0	0.536517	1	0.994687	0	0.99867	1	0.692654	0	0.494631	1	1.00684
V$POU6F1_02	POU6F1	POU domain, class 6, transcription factor 1	1	1		0	0.465462	1	1.01212	0	0.0887265	0.663944	1.12254	0	0.485027	1	1.00692	0	0.569554	1	0.988025	0	0.0396731	0.443165	1.22089	0	0.946311	1	0.847884	0	0.0197304	0.286336	1.37013	0	0.8136	1	0.910835	0	0.923513	1	0.854354	0	0.248548	0.954094	1.08651	0	0.0633097	0.568235	1.20012
V$PPARA_04	PPARA	Peroxisome proliferator-activated receptor alpha	1	1		0	0.857697	1	0.900888	0	0.433349	1	1.02141	0	0.184198	0.882625	1.10401	0	0.166771	0.853385	1.11002	0	0.840743	1	0.875205	0	0.934798	1	0.833596	0	0.612563	1	0.958773	0	0.543324	1	0.992555	0	0.118235	0.756097	1.16686	0	0.0916789	0.677644	1.20031	0	0.562191	1	0.985453
V$PPARG_10	PPARG	Peroxisome proliferator-activated receptor gamma	1	1		0	0.321335	1	1.0277	0	0.482009	1	1.00366	0	0.288224	0.99693	1.03302	0	0.698186	1	0.973048	0	0.754504	1	0.952819	0	0.324169	1	1.03082	0	0.204094	0.901059	1.08916	0	0.809019	1	0.943979	0	0.240343	0.947163	1.0507	0	0.408588	1	1.01895	0	0.521268	1	0.998134
V$RBPJK_01	RBPJK	Recombination signal-binding protein of Jkappa	1	1		0	0.0950511	0.688748	1.15789	0	0.118934	0.757428	1.12916	0	0.177601	0.870822	1.10786	0	0.921795	1	0.863641	0	0.345899	1	1.06299	0	0.495001	1	1.00744	0	0.498993	1	1.01387	0	0.723531	1	0.93183	0	0.371999	1	1.04988	0	0.902331	1	0.835383	0	0.202599	0.900743	1.13181
V$RELA_Q6	RELA	RELA proto-oncogene, NF-kB subunit	1	1		0	0.877063	1	0.912125	0	0.769689	1	0.94642	0	0.85011	1	0.917912	0	0.140534	0.807136	1.09634	0	0.394424	1	1.0342	0	0.68337	1	0.958484	0	0.0494749	0.500114	1.27609	0	0.142702	0.810374	1.11639	0	0.60025	1	0.978068	0	0.411076	1	1.02963	0	0.878609	1	0.875832
V$REST_01	REST	RE1-silencing transcription factor	1	1		0	0.95511	1	0.824517	0	0.389633	1	1.03889	0	0.38737	1	1.04231	0	0.0572485	0.538973	1.21283	0	0.51306	1	1.00445	0	0.992861	1	0.699501	0	0.261488	0.971341	1.16436	0	0.313311	1	1.08193	0	0.200532	0.89983	1.13953	0	0.0687467	0.587157	1.26307	0	0.731018	1	0.910854
V$REST_Q5	REST	RE1-silencing transcription factor	1	1		0	0.556415	1	0.991338	0	0.454149	1	1.01584	0	0.384062	1	1.03602	0	0.484343	1	1.00874	0	0.605424	1	0.971163	0	0.634988	1	0.965228	0	0.523754	1	1.00151	0	0.648552	1	0.958907	0	0.100063	0.705469	1.17791	0	0.33898	1	1.06449	0	0.866427	1	0.857094
V$RFX1_01	RFX1	Regulatory factor X-associated protein 1	1	1		0	4.42333e-06	0.000412528	1.31696	0	0.00260776	0.0745627	1.17049	0	0.00083932	0.0323978	1.20561	0	0.999997	1	0.759323	0	0.592677	1	0.984127	0	0.0574058	0.540089	1.11343	0	0.550618	1	0.990384	0	0.976994	1	0.86327	0	0.00268027	0.0755478	1.21975	1	0.999953	1	0.719493	0	0.134734	0.793503	1.09452
V$RFX_Q6	RFX	Regulatory factor X-associated protein	1	1		0	0.0788462	0.62932	1.11083	0	0.444675	1	1.01164	0	0.447724	1	1.01189	0	0.931254	1	0.900225	0	0.502918	1	1.00269	0	0.0800276	0.634377	1.12265	0	0.803041	1	0.896531	0	0.812378	1	0.927307	0	0.47777	1	1.00803	0	0.851568	1	0.907306	0	0.466916	1	1.01178
V$RNF96_01	RNF96	Tripartite motif containing 28	1	1		0	1	1	0.744813	0	1	1	0.684571	0	1	1	0.695765	0	1.8224e-13	7.67395e-11	1.34262	0	0.998251	1	0.84809	0	0.00180588	0.0570588	1.14663	0	0.996521	1	0.804087	0	0.00023887	0.0119344	1.18785	0	1	1	0.726166	0	6.35422e-09	1.06383e-06	1.34186	0	0.999999	1	0.748862
V$RREB1_01	RREB1	Ras-responsive element binding protein 1	1	1		0	1	1	0.784107	0	1	1	0.75291	0	0.999938	1	0.8343	0	2.51435e-08	3.92578e-06	1.27534	0	0.999993	1	0.759414	0	0.0649961	0.573661	1.08258	0	0.996272	1	0.788402	0	0.0516804	0.510051	1.09423	0	0.993158	1	0.867142	0	5.45859e-08	7.90131e-06	1.35022	0	0.993816	1	0.851362
V$RUSH1A_02	RUSH1A	Helicase-like transcription factor	1	1		0	0.035582	0.415153	1.25588	0	0.172445	0.863328	1.11752	0	0.345572	1	1.05513	0	0.972952	1	0.796252	0	0.229162	0.934466	1.12841	0	0.200069	0.899378	1.1266	0	0.0713358	0.600777	1.35923	0	0.908311	1	0.825913	0	0.591591	1	0.974663	0	0.880893	1	0.833228	0	0.233238	0.940257	1.13194
V$SIX1_01	SIX1	Sine oculis homeobox homolog 1	1	1		0	0.0493485	0.500114	1.12577	0	0.0114004	0.203625	1.16182	0	0.00091834	0.034954	1.24046	0	0.9574	1	0.888285	0	0.826671	1	0.919577	0	0.823812	1	0.930133	0	0.582406	1	0.979418	0	0.949226	1	0.869935	0	0.0451979	0.477222	1.15435	0	0.707718	1	0.953843	0	0.0116649	0.206559	1.23063
V$SMAD4_Q6_01	SMAD4	Mothers against decapentaplegic homolog 4, MADH4	1	1		0	0.629712	1	0.979287	0	0.434546	1	1.01353	0	0.175929	0.866778	1.07244	0	0.397743	1	1.02115	0	0.846635	1	0.909017	0	0.730369	1	0.95255	0	0.225538	0.931928	1.10865	0	0.305527	1	1.04842	0	0.0738895	0.610674	1.13761	0	0.595992	1	0.980432	0	0.653441	1	0.965061
V$SP100_04	SP100	Nuclear autoantigen Sp-100	1	1		0	3.96197e-05	0.0027947	1.18246	0	0.00298304	0.0806466	1.11373	0	0.00160435	0.0527045	1.13067	0	0.999967	1	0.845698	0	0.507789	1	1.00007	0	0.132159	0.78785	1.05498	0	0.959284	1	0.87295	0	0.994712	1	0.876607	0	0.396954	1	1.01449	0	0.994664	1	0.866511	0	0.000153506	0.00852548	1.21697
V$SP1_Q6_01	SP1	Stimulating Protein 1	1	1		0	1	1	0.827146	0	1	1	0.797162	0	1	1	0.840518	0	4.03473e-13	1.55741e-10	1.20898	0	0.999996	1	0.849311	0	0.0089269	0.173494	1.07571	0	0.999953	1	0.814579	0	1.18514e-06	0.000125715	1.16304	0	1	1	0.832375	0	9.14462e-06	0.000789277	1.15983	0	0.995317	1	0.906746
V$SREBP_Q6	SREBP	Sterol regulatory element-binding protein 1	1	1		0	0.824237	1	0.937736	0	0.623478	1	0.980913	0	0.650145	1	0.974164	0	0.195022	0.89417	1.0664	0	0.489033	1	1.00612	0	0.765758	1	0.943236	0	0.842032	1	0.87587	0	0.0786895	0.628792	1.13319	0	0.652796	1	0.968082	0	0.672088	1	0.96116	0	0.54789	1	0.9918
V$STAT1_Q6	STAT1	Signal transducer and activator of transcription 1	1	1		0	0.000153994	0.00852548	1.5175	1	0.0018483	0.0579774	1.34735	1	0.0977208	0.699157	1.15479	0	0.999901	1	0.65898	0	0.0125007	0.213401	1.3527	0	0.324999	1	1.06342	0	0.0410131	0.450884	1.38444	0	0.920093	1	0.831583	0	0.197442	0.895913	1.1243	0	0.99983	1	0.562263	0	0.226268	0.932407	1.12219
V$TATA_01	TATA	TATA box	1	1		0	0.062533	0.564927	1.17292	0	0.0455295	0.478576	1.17411	0	0.664565	1	0.962419	0	0.948886	1	0.85257	0	0.00292989	0.0795191	1.39927	0	0.639175	1	0.965228	0	0.0195054	0.284713	1.41709	0	0.551827	1	0.990074	0	0.986445	1	0.755148	0	0.982774	1	0.75016	0	0.044252	0.47302	1.25107
V$TEF1_Q6_04	TEF1	Transcriptional enhancer factor 1	1	1		0	0.901361	1	0.894108	0	0.937735	1	0.878661	0	0.970833	1	0.838401	0	0.115257	0.747422	1.11843	0	0.404693	1	1.03478	0	0.366279	1	1.04093	0	0.446848	1	1.03278	0	0.123264	0.764678	1.13937	0	0.883979	1	0.874283	0	0.389138	1	1.04001	0	0.901622	1	0.850551
V$XBP1_01	XBP1	X box binding protein-1	1	1		0	1.18717e-05	0.00100591	1.107	0	0.000944027	0.0356473	1.072	0	0.00276372	0.0768752	1.06877	0	0.999989	1	0.903344	0	0.235575	0.942101	1.02294	0	0.151958	0.828081	1.02859	0	0.552445	1	0.99493	0	0.842477	1	0.971521	0	0.163157	0.847246	1.02944	0	0.999998	1	0.861843	0	0.0042465	0.102269	1.08777
V$YY1_Q6_03	YY1	Ying Yang 1	1	1		0	0.000657293	0.026629	1.28353	0	0.0821383	0.644866	1.10472	0	0.121596	0.761223	1.09374	0	0.999498	1	0.7791	0	0.348413	1	1.04211	0	0.0295318	0.366733	1.17298	0	0.537623	1	0.993779	0	0.766397	1	0.938481	0	0.132046	0.787517	1.10946	0	0.999894	1	0.67291	0	0.381932	1	1.03479
V$ZFP161_04	ZFP161	Zinc finger protein 161	1	1		0	1	1	0.783065	0	1	1	0.781168	0	1	1	0.821587	0	1.08341e-21	7.92371e-19	1.27703	0	0.999998	1	0.846566	0	0.196181	0.895485	1.02655	0	0.999976	1	0.811463	0	7.36419e-13	2.62392e-10	1.24369	0	1	1	0.806514	0	8.99687e-07	9.92227e-05	1.17452	0	0.997391	1	0.902162
V$ZFX_01	ZFX	Zinc finger protein, X-linked	1	1		0	0.988414	1	0.838921	0	0.999633	1	0.774371	0	0.992921	1	0.816351	0	0.0141998	0.231098	1.19201	0	0.947856	1	0.840279	0	0.0782685	0.62687	1.14018	0	0.89913	1	0.82619	0	0.0298484	0.369016	1.19883	0	0.988179	1	0.791834	0	0.210771	0.912966	1.0918	0	0.809284	1	0.910467
[truncated: 725 more columns]
