# Supplementary material for: In vivo transomic analyses of glucose-responsive metabolism in skeletal muscle reveal core differences between the healthy and obese states
Source: Sci Rep. 2022 Aug 12;12:13719. doi: 10.1038/s41598-022-17964-9 (PMC9374747; doi:10.1038/s41598-022-17964-9)
Supplement: Supplementary file 10 — Supplementary Information 10. [file 41598_2022_17964_MOESM10_ESM.xlsx]

## Sheet: Readme
Table S9: Regulatory trans-omic network for glucose-responsive metabolic reactions (Figs. 5 to 7).
Sheet: Node		Glucose-responsive molecules in regulatory trans-omic network for glucose-responsive metabolic reactions
	Column A to B	ID and name of a molecule or a reaction.
	Column C	Layer that contained the molecule.
	Column D	Type of glucose-responsive molecule; common, WT specific, ob/ob specific, and opposite.
		Empty cells indicates the molecules that did not response to oral glucose administration.
Sheet: Edge - M to R by A		Inter-layer allsoteric regulatory connections from metabolites to reactions in regulatory trans-omic network for glucose-responsive metabolic reactions
	Column A to B	ID and name of a regulating metabolite.
	Row 1 to 2	ID and name of a regulated reaction.
		The number indicates a regulatory connection between the metabolite (row) and the reaction (column)
		The positive number means that the regulatory connection is positve. The negative number means that the regulatory connection is negative.
		The absolute number indicates common regulatory connection (1), WT-specific regulatory connection (2), ob/ob-specific regulatory connection (3), and opposite regulatory connection (4).
Sheet: Edge - M to R by S		Inter-layer substrate and product regulatory connections from metabolites to reactions
Sheet: Edge - E (G) to R		Inter-layer regulatory connections from enzymes encoded by glucose-responsisve genes to reactions.
Sheet: Edge - E (P) to R		Inter-layer regulatory connections from enzymes with glucose-responsisve phosphorylation to reactions
Sheet: Edge - T (G) to E (G)		Inter-layer regulatory connections from TFs encoded by glucose-responsive genes to enzymes encoded by glucose-responsisve genes.
Sheet: Edge - T (P) to E (G)		Inter-layer regulatory connections from TFs with glucose-responsisve phosphorylation to enzymes encoded by glucose-responsisve genes.
Sheet: Edge - S to T (P)		Inter-layer regulatory connections from insuling signaling molecules to TFs with glucose-responsisve phosphorylation in regulatory trans-omic network for glucose-responsive metabolic reactions

## Sheet: Node
ID	Name	Layer	Type of response
C00002	ATP	Metabolite	WT specific
C00015	UDP	Metabolite	WT specific
C00020	AMP	Metabolite	WT specific
C00042	Succinate	Metabolite	WT specific
C00074	PEP	Metabolite	WT specific
C00078	Trp	Metabolite	WT specific
C00093	Glycerol-3P	Metabolite	WT specific
C00144	GMP	Metabolite	WT specific
C00153	Nicotinamide	Metabolite	WT specific
C00158	Citrate	Metabolite	WT specific
C00212	Adenosine	Metabolite	WT specific
C00245	Taurine	Metabolite	WT specific
C00417	cis-Aconitate	Metabolite	WT specific
C00711	Malate	Metabolite	WT specific
C01089	3-OH-butyrate	Metabolite	WT specific
C01601	Pelargonate	Metabolite	WT specific
C02630	2-Hydroxyglutarate	Metabolite	WT specific
C02679	Dodecanoate	Metabolite	WT specific
C06337	Terephthalate	Metabolite	WT specific
C06772	Diethanolamine	Metabolite	WT specific
C08261	Azelate	Metabolite	WT specific
C00049	Asp	Metabolite	ob/ob specific
C00085	F6P	Metabolite	ob/ob specific
C00114	Choline	Metabolite	ob/ob specific
C00134	Isoamylamine	Metabolite	ob/ob specific
C00183	Val	Metabolite	ob/ob specific
C00186	Lactate	Metabolite	ob/ob specific
C00898	Tartrate	Metabolite	ob/ob specific
C01152	3-Methylhistidine	Metabolite	ob/ob specific
C00003	NAD+	Metabolite
C00006	NADP+	Metabolite
C00008	ADP	Metabolite
C00019	SAM+	Metabolite
C00025	Glu	Metabolite
C00029	UDP-glucose	Metabolite
C00035	GDP	Metabolite
C00037	Gly	Metabolite
C00041	Ala	Metabolite
C00043	UDP-GlcNAc	Metabolite
C00044	GTP	Metabolite
C00047	Lys	Metabolite
C00062	Arg	Metabolite
C00063	CTP	Metabolite
C00064	Gln	Metabolite
C00065	Ser	Metabolite
C00073	Met	Metabolite
C00075	UTP	Metabolite
C00077	Ornithine	Metabolite
C00079	Phe	Metabolite
C00082	Tyr	Metabolite
C00086	Urea	Metabolite
C00092	G6P	Metabolite
C00096	GDP-mannose	Metabolite
C00099	beta-Ala	Metabolite
C00103	G1P	Metabolite
C00122	Fumarate	Metabolite
C00123	Leu	Metabolite
C00127	GSSG	Metabolite
C00128	CMP-N-acetylneuraminate	Metabolite
C00130	IMP	Metabolite
C00135	His	Metabolite
C00147	Adenine	Metabolite
C00148	Pro	Metabolite
C00152	Asn	Metabolite
C00167	UDP-glucuronate	Metabolite
C00170	5-Methylthioadenosine	Metabolite
C00188	Thr	Metabolite
C00197	3PG	Metabolite
C00213	Sarcosine	Metabolite
C00233	4-Methyl-2-oxopentanoate	Metabolite
C00300	Creatine	Metabolite
C00301	ADP-ribose	Metabolite
C00307	CDP-choline	Metabolite
C00311	Isocitrate	Metabolite
C00315	Spermidine	Metabolite
C00318	Carnitine	Metabolite
C00327	Citrulline	Metabolite
C00346	Ethanolamine phosphate	Metabolite
C00354	F1,6P	Metabolite
C00369	Glycogen	Metabolite
C00386	Carnosine	Metabolite
C00388	Histamine	Metabolite
C00407	Ile	Metabolite
C00408	Pipecolate	Metabolite
C00519	Hypotaurine	Metabolite
C00588	Phosphorylcholine	Metabolite
C00631	2PG	Metabolite
C00670	Glycerophosphorylcholine	Metabolite
C00719	Betaine	Metabolite
C00791	Creatinine	Metabolite
C00864	Pantothenate	Metabolite
C01015	Hydroxyproline	Metabolite
C01042	N-Acetylaspartate	Metabolite
C01103	Orotidine 5'-monophosphate	Metabolite
C01104	Trimethylamine N-oxide	Metabolite
C01159	2,3-DPG	Metabolite
C01181	gamma-Butyrobetaine	Metabolite
C01262	Anserine	Metabolite
C01620	Threonate	Metabolite
C01879	5-Oxoproline	Metabolite
C02571	o-Acetylcarnitine	Metabolite
C03793	N6,N6,N6-Trimethyllysine	Metabolite
C05123	Isethionate	Metabolite
C05341	beta-Ala-Lys	Metabolite
C00004	NADH	Metabolite
C00005	NADPH	Metabolite
C00010	CoA	Metabolite
C00016	FAD	Metabolite
C00021	SAH	Metabolite
C00022	Pyruvate	Metabolite
C00024	Acetyl CoA	Metabolite
C00026	2-Oxoglutarate	Metabolite
C00048	Glyoxylate	Metabolite
C00051	GSH	Metabolite
C00054	Adenosine 3',5'-diphosphate	Metabolite
C00055	CMP	Metabolite
C00081	ITP	Metabolite
C00083	Malonyl CoA	Metabolite
C00091	Succinyl CoA	Metabolite
C00097	Cys	Metabolite
C00104	IDP	Metabolite
C00105	UMP	Metabolite
C00106	Uracil	Metabolite
C00108	Anthranilate	Metabolite
C00109	2-Oxobutyrate	Metabolite
C00111	DHAP	Metabolite
C00112	CDP	Metabolite
C00117	R5P	Metabolite
C00119	PRPP	Metabolite
C00120	Biotin	Metabolite
C00131	dATP	Metabolite
C00140	GlcNAc	Metabolite
C00141	2-Oxoisopentanoate	Metabolite
C00155	Homocysteine	Metabolite
C00156	p-Hydroxybenzoate	Metabolite
C00160	Glycolate	Metabolite
C00163	Propionate	Metabolite
C00166	Phenylpyruvate	Metabolite
C00169	Carbamoylphosphate	Metabolite
C00178	Thymine	Metabolite
C00179	Agmatine	Metabolite
C00180	Benzoate	Metabolite
C00191	Glucuronate	Metabolite
C00199	Ru5P	Metabolite
C00206	dADP	Metabolite
C00214	Thymidine	Metabolite
C00224	Adenosine 5'-phosphosulfate	Metabolite
C00239	dCMP	Metabolite
C00242	Guanine	Metabolite
C00246	Butyrate	Metabolite
C00250	Pyridoxal	Metabolite
C00253	Nicotinate	Metabolite
C00255	Riboflavin	Metabolite
C00257	Gluconate	Metabolite
C00258	Glycerate	Metabolite
C00262	Hypoxanthine	Metabolite
C00263	Homoserine	Metabolite
C00270	N-Acetylneuraminate	Metabolite
C00286	dGTP	Metabolite
C00292	Aniline	Metabolite
C00294	Inosine	Metabolite
C00295	Orotate	Metabolite
C00296	Quinate	Metabolite
C00299	Uridine	Metabolite
C00308	Canavanine	Metabolite
C00314	Pyridoxine	Metabolite
C00322	2-Oxoadipate	Metabolite
C00328	Kynurenine	Metabolite
C00329	Glucosamine	Metabolite
C00330	2'-Deoxyguanosine	Metabolite
C00334	GABA	Metabolite
C00337	Dihydroorotate	Metabolite
C00345	6-Phosphogluconate	Metabolite
C00352	Glucosamine 6-phosphate	Metabolite
C00355	DOPA	Metabolite
C00357	GlcNAc-6P	Metabolite
C00360	dAMP	Metabolite
C00363	dTDP	Metabolite
C00364	dTMP	Metabolite
C00365	dUMP	Metabolite
C00366	Urate	Metabolite
C00371	trans-Zeatin	Metabolite
C00378	Thiamine	Metabolite
C00380	Cytosine	Metabolite
C00383	Malonate	Metabolite
C00385	Xanthine	Metabolite
C00387	Guanosine	Metabolite
C00398	Tryptamine	Metabolite
C00423	trans-Cinnamate	Metabolite
C00429	Dihydrouracil	Metabolite
C00430	5-Aminolevulinate	Metabolite
C00431	5-Aminovalerate	Metabolite
C00437	N-Acetylornithine	Metabolite
C00438	Carbamoylaspartate	Metabolite
C00440	5-Methyltetrahydrofolate	Metabolite
C00449	Saccharopine	Metabolite
C00458	dCTP	Metabolite
C00459	dTTP	Metabolite
C00460	dUTP	Metabolite
C00475	Cytidine	Metabolite
C00481	Pyrazole	Metabolite
C00482	Sinapate	Metabolite
C00483	Tyramine	Metabolite
C00489	Glutarate	Metabolite
C00490	Itaconate	Metabolite
C00491	Cystine	Metabolite
C00493	Shikimate	Metabolite
C00498	ADP-glucose	Metabolite
C00499	Allantoate	Metabolite
C00504	Folate	Metabolite
C00506	Cysteate	Metabolite
C00534	Pyridoxamine	Metabolite
C00547	Noradrenaline	Metabolite
C00568	p-Aminobenzoate	Metabolite
C00571	Cyclohexylamine	Metabolite
C00575	cAMP	Metabolite
C00576	Betaine aldehyde	Metabolite
C00581	Guanidinoacetate	Metabolite
C00584	Prostaglandin E2	Metabolite
C00587	m-Hydroxybenzoate	Metabolite
C00606	Cysteine sulfinate	Metabolite
C00612	N1-Acetylspermidine	Metabolite
C00624	N-Acetylglutamate	Metabolite
C00628	2,5-Dihydroxybenzoate	Metabolite
C00630	Isobutyryl CoA	Metabolite
C00632	3-Hydroxyanthranilate	Metabolite
C00637	Indole-3-acetaldehyde	Metabolite
C00639	Prostaglandin F2alpha	Metabolite
C00642	p-Hydroxyphenylacetate	Metabolite
C00643	5-Hydroxytryptophan	Metabolite
C00647	Pyridoxamine 5'-phosphate	Metabolite
C00655	XMP	Metabolite
C00661	G3P	Metabolite
C00669	gamma-Glu-cys	Metabolite
C00672	2-Deoxyribose 1-phosphate	Metabolite
C00689	Trehalose 6-phosphate	Metabolite
C00695	Cholate	Metabolite
C00700	XTP	Metabolite
C00705	dCDP	Metabolite
C00715	Pterin	Metabolite
C00729	Tropine	Metabolite
C00745	Nicotine	Metabolite
C00750	Spermine	Metabolite
C00780	Serotonin	Metabolite
C00783	Tropinone	Metabolite
C00785	Urocanate	Metabolite
C00788	Epinephrine	Metabolite
C00803	Pentanoate	Metabolite
C00805	o-Hydroxybenzoate	Metabolite
C00811	p-Coumarate	Metabolite
C00813	Barbiturate	Metabolite
C00818	Saccharate	Metabolite
C00835	Sepiapterin	Metabolite
C00842	TDP-glucose	Metabolite
C00847	4-Pyridoxate	Metabolite
C00857	Deamido-NAD+	Metabolite
C00860	Histidinol	Metabolite
C00879	Mucate	Metabolite
C00881	2'-Deoxycytidine	Metabolite
C00884	Homocarnosine	Metabolite
C00913	3-Methyladenine	Metabolite
C00931	Porphobilinogen	Metabolite
C00942	cGMP	Metabolite
C00943	cIMP	Metabolite
C00954	Indole-3-acetate	Metabolite
C00955	Indole-3-ethanol	Metabolite
C00956	alpha-Aminoadipate	Metabolite
C00968	3',5'-Cyclic dAMP	Metabolite
C00979	O-Acetylserine	Metabolite
C00986	1,3-Diaminopropane	Metabolite
C00993	Ala-Ala	Metabolite
C01004	Trigonelline	Metabolite
C01005	O-Phosphoserine	Metabolite
C01008	Trimethylsulfonium	Metabolite
C01013	3-Hydroxypropionate	Metabolite
C01020	6-Hydroxynicotinate	Metabolite
C01026	N,N-Dimethylglycine	Metabolite
C01029	N8-Acetylspermidine	Metabolite
C01035	gamma-Guanidinobutyrate	Metabolite
C01044	N-Formylaspartate	Metabolite
C01046	N-Methylglutamate	Metabolite
C01047	N-gamma-Ethylglutamine	Metabolite
C01060	3,5-Diiodo-tyrosine	Metabolite
C01073	N-Acetyl-beta-alanine	Metabolite
C01081	Thiamine monophosphate	Metabolite
C01096	Sorbitol 6-phosphate	Metabolite
C01118	o-Succinylhomoserine	Metabolite
C01180	4-Methylthio-2-oxobutyrate	Metabolite
C01182	Ribulose 1,5-diphosphate	Metabolite
C01198	3-(2-Hydroxyphenyl)propionate	Metabolite
C01204	Phytate	Metabolite
C01234	1-Aminocyclopropane-1-carboxylate	Metabolite
C01239	N-Acetylglucosylamine	Metabolite
C01260	P1, P4-Di(adenosine-5') tetraphosphate	Metabolite
C01345	dITP	Metabolite
C01346	dUDP	Metabolite
C01367	3'-AMP	Metabolite
C01404	Arginine ethyl ester	Metabolite
C01419	Cys-Gly	Metabolite
C01425	Glu-Glu	Metabolite
C01494	trans-4-Hydroxy-3-methoxycinnamate	Metabolite
C01546	2-Furoate	Metabolite
C01551	Allantoin	Metabolite
C01571	Decanoate	Metabolite
C01585	Hexanoate	Metabolite
C01586	Hippurate	Metabolite
C01598	Melatonin	Metabolite
C01606	Phthalate	Metabolite
C01670	N-alpha-Benzenolarginine ethylester	Metabolite
C01672	Cadaverine	Metabolite
C01678	Cysteamine	Metabolite
C01736	Purine riboside	Metabolite
C01740	Octylamine	Metabolite
C01744	3-(4-Hydroxyphenyl)propionate	Metabolite
C01762	Xanthosine	Metabolite
C01771	Crotonate	Metabolite
C01772	o-Coumarate	Metabolite
C01784	Benzamidine	Metabolite
C01817	Homocystine	Metabolite
C01909	Desthiobiotin	Metabolite
C01921	Glycocholate	Metabolite
C01930	Lysinamide	Metabolite
C01950	Picolinamide	Metabolite
C01959	Taurocyamine	Metabolite
C01987	2-Aminophenol	Metabolite
C01996	Acetylcholine	Metabolite
C02009	Benzimidazole	Metabolite
C02037	Gly-Gly	Metabolite
C02115	Alpha-Methylserine	Metabolite
C02129	4-Acetylbutyrate	Metabolite
C02137	Benzoylformate	Metabolite
C02155	Gly-Leu	Metabolite
C02226	Citraconate	Metabolite
C02230	3-Methylguanine	Metabolite
C02242	7-Methylguanine	Metabolite
C02256	Castanospermine	Metabolite
C02273	Digalacturonate	Metabolite
C02291	Cystathionine	Metabolite
C02294	Methylguanidine	Metabolite
C02299	N-Methylaniline	Metabolite
C02341	trans-Aconitate	Metabolite
C02354	2',3'-cCMP	Metabolite
C02356	2-Aminobutanoate	Metabolite
C02376	5-Methylcytosine	Metabolite
C02378	6-Aminohexanoate	Metabolite
C02421	Isonicotinamide	Metabolite
C02455	alpha-Methylbenzylamine	Metabolite
C02465	3,3',5-Triiodothyronine	Metabolite
C02470	Xanthurenate	Metabolite
C02486	beta-Leucine	Metabolite
C02494	1-Methyladenosine	Metabolite
C02504	2-Isopropylmalate	Metabolite
C02512	beta-Cyanoalanine	Metabolite
C02515	3-Iodotyrosine	Metabolite
C02518	4-Aminosalicylate	Metabolite
C02567	N1-Acetylspermine	Metabolite
C02595	2-Thiopheneacetate	Metabolite
C02614	Citramalate	Metabolite
C02627	2-Deoxystreptamine	Metabolite
C02635	3-Chloroalanine	Metabolite
C02640	Isoamylamine	Metabolite
C02642	3-Ureidopropionate	Metabolite
C02656	Pimelate	Metabolite
C02678	Dodecanedioate	Metabolite
C02693	Indole-3-acetamide	Metabolite
C02703	Serine O-sulfate	Metabolite
C02704	Methyl sulfate	Metabolite
C02710	N-Acetylleucine	Metabolite
C02712	N-Acetylmethionine	Metabolite
C02713	N-Acetylmuramate	Metabolite
C02714	N-Acetylputrescine	Metabolite
C02721	N-Methylalanine	Metabolite
C02727	N-epsilon-Acetyllysine	Metabolite
C02734	Phenyl phosphate	Metabolite
C02735	Phenylethanolamine	Metabolite
C02774	10-Hydroxydecanoate	Metabolite
C02787	Isobutylamine	Metabolite
C02794	3-Hydroxykynurenine	Metabolite
C02835	Imidazole-4-acetate	Metabolite
C02890	Tetrahydropalmatine	Metabolite
C02918	1-Methylnicotinamide	Metabolite
C02953	7,8-Dihydrobiopterin	Metabolite
C02989	Methionine sulfoxide	Metabolite
C02997	N-Acetylhistidine	Metabolite
C03030	2,4-Dihydroxypyrimidine-5-carboxylate	Metabolite
C03114	5,6-Dimethylbenzimidazole	Metabolite
C03139	Guanidinosuccinate	Metabolite
C03145	N-Formylmethionine	Metabolite
C03172	S-Methylmethionine	Metabolite
C03173	(Methylthio)acetate	Metabolite
C03264	2-Hydroxy-4-methylpentanoate	Metabolite
C03283	2,4-Diaminobutyrate	Metabolite
C03375	Bis(3-aminopropyl)amine	Metabolite
C03406	Argininosuccinate	Metabolite
C03413	N1,N12-Diacetylspermine	Metabolite
C03451	S-Lactoylglutathione	Metabolite
C03510	Methionine sulfoximine	Metabolite
C03519	N-Acetylphenylalanine	Metabolite
C03557	2-Aminoethylphosphonate	Metabolite
C03570	Mannosamine	Metabolite
C03592	5-Methyl-2'-deoxycytidine	Metabolite
C03618	threo-beta-methylaspartate	Metabolite
C03626	ADMA	Metabolite
C03678	4-Amino-3-hydroxybutyrate	Metabolite
C03722	2,3-Pyridinedicarboxylate	Metabolite
C03752	Glucosaminate	Metabolite
C03758	Dopamine	Metabolite
C03761	3-Hydroxy-3-methylglutarate	Metabolite
C03782	1-Aminoethylphosphonate	Metabolite
C03794	Adenylosuccinate	Metabolite
C03795	N6-Methyl-2'-deoxyadenosine	Metabolite
C03958	TRH	Metabolite
C03969	1-Amino-1-cyclopentanecarboxylate	Metabolite
C04037	Galacturonate 1-phosphate	Metabolite
C04137	Octopine	Metabolite
C04259	N-alpha,N-alpha-Dimethylhistidine	Metabolite
C04294	4-Methyl-5-thiazoleethanol	Metabolite
C04501	GlcNAc-1P	Metabolite
C04548	Synephrine	Metabolite
C04677	AICAR	Metabolite
C04874	7,8-Dihydroneopterin	Metabolite
C05122	Taurocholate	Metabolite
C05127	1-Methylhistamine	Metabolite
C05135	4-(beta-Acetylaminoethyl)imidazole	Metabolite
C05145	3-Aminoisobutyrate	Metabolite
C05198	5'-Deoxyadenosine	Metabolite
C05332	Phenethylamine	Metabolite
C05382	S7P	Metabolite
C05512	2'-Deoxyinosine	Metabolite
C05562	4-Hydroxymethylimidazole	Metabolite
C05568	beta-Imidazolelactate	Metabolite
C05582	Homovanillate	Metabolite
C05584	4-Hydroxy-3-methoxymandelate	Metabolite
C05587	3-Methoxytyramine	Metabolite
C05598	Phenaceturate	Metabolite
C05607	3-Phenyllactate	Metabolite
C05629	3-Phenylpropionate	Metabolite
C05635	5-Hydroxyindoleacetate	Metabolite
C05659	5-Methoxytryptamine	Metabolite
C05660	5-Methoxyindoleacetate	Metabolite
C05670	3-Aminopropionitrile	Metabolite
C05672	2-Amino-3-phosphonopropionate	Metabolite
C05682	Phosphonoacetate	Metabolite
C05771	Isopropanolamine	Metabolite
C05824	Cysteine S-sulfate	Metabolite
C05829	N-Carbamylglutamate	Metabolite
C05852	2-Hydroxyphenylacetate	Metabolite
C05942	Pyrrole-2-carboxylate	Metabolite
C05984	2-Hydroxybutyrate	Metabolite
C06057	3-Aminopropane-1,2-diol	Metabolite
C06103	6-Hydroxyhexanoate	Metabolite
C06104	Adipate	Metabolite
C06213	N-omega-Methyltryptamine	Metabolite
C06231	Ectoine	Metabolite
C06325	2-Quinolinecarboxylate	Metabolite
C06369	2-Deoxyglucose 6-phosphate	Metabolite
C06393	2,3-Diaminopropionate	Metabolite
C06423	Octanoate	Metabolite
C06470	Muramate	Metabolite
C06524	Nornicotine	Metabolite
C06818	Amantadine	Metabolite
C07044	Hydroxyurea	Metabolite
C07091	3-Acetylacrylate	Metabolite
C07151	Metformin	Metabolite
C07166	Trientine	Metabolite
C07588	o-Hydroxyhippurate	Metabolite
C08262	3-Methylbutanoate	Metabolite
C08265	Alliin	Metabolite
C08269	Betonicine	Metabolite
C08277	Sebacate	Metabolite
C08279	Tiglate	Metabolite
C08304	Gramine	Metabolite
C08306	Hexylamine	Metabolite
C08311	Muscimol	Metabolite
C08434	6-Methylaminopurine	Metabolite
C08737	Melamine	Metabolite
C09209	Harman	Metabolite
C09815	Benzamide	Metabolite
C09816	Benzylsuccinate	Metabolite
C10172	Proline betaine	Metabolite
C10600	Ibotenate	Metabolite
C10833	Syringate	Metabolite
C10865	Pseudopelletierine	Metabolite
C10898	2-Guanidinobenzimidazole	Metabolite
C10901	2-Aminobenzimidazole	Metabolite
C11003	2,4-Dimethylaniline	Metabolite
C11016	Diphenylamine	Metabolite
C11118	1-Methyl-2-pyrrolidinone	Metabolite
C11145	Methanesulfonate	Metabolite
C11284	3-Indolebutyrate	Metabolite
C11331	Leu-Leu-Tyr	Metabolite
C11527	4-Hydroxymandelate	Metabolite
C15587	Purine	Metabolite
C16741	5-Hydroxylysine	Metabolite
C17714	Heptanoate	Metabolite
C17715	Undecanoate	Metabolite
1.1.1.30	Bdh2_Bdh1	Reaction	common
1.1.1.38	Me2	Reaction	common
1.1.1.42	Idh1_Idh2	Reaction	common
1.1.1.49	G6pdx	Reaction	common
1.1.1.8	Gpd1_Gpd1l	Reaction	common
1.1.99.1	Chdh	Reaction	common
1.11.1.9	mmu:14775_mmu:14776_mmu:14778_Gpx7_Gpx8	Reaction	common
1.13.11.20	Cdo1	Reaction	common
1.14.11.8	Tmlhe	Reaction	common
1.14.13.39	Nos1_Nos2_Nos3	Reaction	common
1.14.14.1	Cyp2c50_Cyp1a1_Cyp1a2_Cyp1b1_Cyp2a12_Cyp2a4_Cyp2a5_Cyp2b10_Cyp2b13_Cyp2b9_Cyp2c29_Cyp2c37_Cyp2c38_Cyp2c39_Cyp2c40_Cyp2d10_Cyp2d9_Cyp2f2_Cyp2j5_Cyp2j6_Cyp3a11_Cyp3a13_Cyp2c70_Cyp2c44_Cyp2j13_Cyp2j12_Cyp2b23_Cyp2c54_Cyp2c68_Cyp3a25_Cyp2d22_Cyp2j8_Cyp2d40_Cyp2c55_Cyp2s1_Cyp2j9_Cyp2d26	Reaction	common
1.14.14.18	Hmox1_Hmox2	Reaction	common
1.14.18.1	Tyr	Reaction	common
1.14.19.1	Scd1_Scd2_Scd3_Scd4	Reaction	common
1.14.99.1	Ptgs1_Ptgs2	Reaction	common
1.17.99.3	Acox2	Reaction	common
1.2.1.5	Aldh3a1_Aldh1a3_Aldh3b3|Aldh3b2_Aldh3b1_Aldh3b3	Reaction	common
1.2.1.8	Aldh7a1	Reaction	common
1.2.4.2	Ogdh_Ogdhl	Reaction	common
1.2.4.4	Bckdha_Bckdhb	Reaction	common
1.3.1.21	Dhcr7	Reaction	common
1.3.99.12	Acadsb	Reaction	common
1.4.3.1	Ddo	Reaction	common
1.4.3.2	Il4i1_Lao1_Il4i1_mmu:73988	Reaction	common
1.4.3.21	Aoc3_Aoc2	Reaction	common
1.5.1.2	Pycr1_Pycrl_Pycr2	Reaction	common
1.5.3.16	Smox	Reaction	common
1.6.5.3	mt-Nd1_mt-Nd2_mt-Nd3_mt-Nd4_mt-Nd4l_mt-Nd5_mt-Nd6_Ndufv1_Ndufs8_Ndufs2_Ndufs1_Ndufs3_Ndufv2_Ndufs7	Reaction	common
1.7.1.7	Gmpr2_Gmpr	Reaction	common
2.1.1.1	Nnmt	Reaction	common
2.1.1.28	Pnmt	Reaction	common
2.1.1.37	Dnmt1_Dnmt3a_Dnmt3b	Reaction	common
2.1.1.43	Whsc1_Ehmt2_Nsd1_Ash1l_Setd1b_Dot1l_Suv39h1_Kmt2a_Suv420h1_Kmt2c_Suv420h2_Setd1a_Whsc1l1_Setd2_Setdb2_Kmt2d_Suv39h2_Setd8_Kmt2e_Setd7_Setmar_Kmt2b_Ehmt1_Setdb1	Reaction	common
2.1.1.8	Hnmt	Reaction	common
2.1.2.5	Ftcd	Reaction	common
2.3.1.17	Nat8l	Reaction	common
2.3.1.21	Cpt1a_Cpt1b_Cpt2_Cpt1c	Reaction	common
2.3.1.23	Lpcat3_Lpcat1_Lpcat2_Lpcat4	Reaction	common
2.3.1.24	Cers6_Cers3_Cers4_Cers5_Cers2_Cers1	Reaction	common
2.3.1.85	Fasn	Reaction	common
2.3.3.1	Cs_Csl	Reaction	common
2.3.3.8	Acly	Reaction	common
2.4.1.102	Gcnt1	Reaction	common
2.4.1.11	Gys1_Gys2	Reaction	common
2.4.1.135	B3gat2_B3gat3_B3gat1	Reaction	common
2.4.1.149	B4gat1_B3gnt2	Reaction	common
2.4.1.17	Ugt2b34_Ugt2b5_Ugt2b36_Ugt2b35_Ugt1a7c_Ugt1a5_Ugt1a9_Ugt1a6b_Ugt1a1_Ugt2b1_Ugt2a3_Ugt1a6a	Reaction	common
2.4.1.175	Csgalnact1_Chsy1_Chpf_Csgalnact2_Chsy3	Reaction	common
2.4.1.22	B4galt1_Lalba_B4galt2	Reaction	common
2.4.1.224	Ext1_Ext2_Extl3_Extl1	Reaction	common
2.4.1.226	Chpf2_Chsy1_Chpf_Chsy3	Reaction	common
2.4.1.267	Alg6	Reaction	common
2.4.1.38	B4galt1_B4galt2_B4galt3	Reaction	common
2.4.1.41	Galnt2_Galnt7_Galnt16_Galnt1_Galnt3_Galnt4_Galnt10_Galnt6_Wbscr17_Galnt12_Galnt11_Galnt18_Galnt5_Galntl6_Galnt13_Galnt14_Galnt15	Reaction	common
2.4.1.45	Ugt8a	Reaction	common
2.4.1.62	B3galt4	Reaction	common
2.4.1.90	B4galt1_B4galt2_B4galt4_B4galt3	Reaction	common
2.4.1.92	B4galnt1	Reaction	common
2.4.2.19	Qprt	Reaction	common
2.4.2.26	Xylt2_Xylt1	Reaction	common
2.4.2.28	Mtap	Reaction	common
2.5.1.18	Gstt3_Gsta1_Gsta2_Gsta3_Gsta4_Gstm1_Gstm2_Gstm3_Gstm4_Gstm5_Gstm6_Gstp2|Gstp2_Gstp1|Gstp1_Gstt1_Gstt2_Gsto1_Mgst2_Hpgds_Mgst1_Mgst3_Gsto2_Gstm7_Gstk1	Reaction	common
2.6.1.1	Got1_Got2	Reaction	common
2.6.1.16	Gfpt1_Gfpt2	Reaction	common
2.6.1.7	Ccbl2_Aadat_Ccbl1	Reaction	common
2.7.1.1	Hk1_Hk2_Hk3_Hkdc1	Reaction	common
2.7.1.105	Pfkfb3_Pfkfb1_Pfkfb2_Pfkfb4	Reaction	common
2.7.1.107	Dgkz_Dgkg_Dgkq_Dgka_Dgkb_Dgkd_Dgki_Dgkk_Dgkh_Dgke	Reaction	common
2.7.1.11	Pfkl_Pfkm_Pfkp	Reaction	common
2.7.1.113	Dguok	Reaction	common
2.7.1.127	Itpka_Itpkc_Itpkb	Reaction	common
2.7.1.138	Cerk	Reaction	common
2.7.1.140	Ipmk	Reaction	common
2.7.1.150	Pikfyve	Reaction	common
2.7.1.151	Ipmk	Reaction	common
2.7.1.173	Nmrk1_Nmrk2	Reaction	common
2.7.1.2	Gck	Reaction	common
2.7.1.20	Adk	Reaction	common
2.7.1.22	Nmrk1_Nmrk2	Reaction	common
2.7.1.32	Chkb_Chka	Reaction	common
2.7.1.35	Pdxk	Reaction	common
2.7.1.40	Pkm_Pklr	Reaction	common
2.7.1.48	Uck1_Uckl1_Uck2	Reaction	common
2.7.1.52	Fuk	Reaction	common
2.7.1.67	Pi4kb_Pi4ka_Pi4k2b_Pi4k2a	Reaction	common
2.7.1.81	Hykk	Reaction	common
2.7.1.82	Chkb_Chka_Etnk2_Etnk1	Reaction	common
2.7.1.91	Sphk1_Sphk2	Reaction	common
2.7.3.2	Ckb_Ckm_Ckmt1_Ckmt2	Reaction	common
2.7.4.6	Nme7_Nme1_Nme2|Gm20390_Nme6_Nme4_Ak9_Nme5_Nme3	Reaction	common
2.7.6.1	Prps2_Prps1_Prps1l3_Prps1l1	Reaction	common
2.7.6.2	Tpk1	Reaction	common
2.7.7.41	Cds2_Cds1	Reaction	common
2.7.8.1	mmu:28042_Cept1	Reaction	common
2.7.8.2	Chpt1_Cept1	Reaction	common
2.8.2.21	Chst1	Reaction	common
2.8.2.23	Hs3st1_Hs3st5	Reaction	common
3.1.1.1	Ces2a_Ces1d_Ces1c_Ces1e_Ces2b_Ces2c_Ces2e_Ces2g	Reaction	common
3.1.1.23	Mgll	Reaction	common
3.1.1.47	Pafah2_Pafah1b2_Pafah1b3_Pla2g7	Reaction	common
3.1.1.7	Ache	Reaction	common
3.1.2.2	Baat_Acot2_Acot3_Acot4_Acot5_Acot1_Acot7	Reaction	common
3.1.2.6	Hagh_Haghl	Reaction	common
3.1.3.1	Alpl_Akp3	Reaction	common
3.1.3.11	Fbp2_Fbp1	Reaction	common
3.1.3.16	Pten	Reaction	common
3.1.3.25	Impa2_Impad1_Impa1	Reaction	common
3.1.3.29	Gm6741|Nanp	Reaction	common
3.1.3.36	Synj1_Inpp5b_Synj2_Ocrl_Inpp5e	Reaction	common
3.1.3.4	Lpin1_Ppap2a_Ppap2c_Lpin2_Lpin3_Ppap2b	Reaction	common
3.1.3.46	Pfkfb3_Pfkfb1_Pfkfb2_Pfkfb4_Tigar	Reaction	common
3.1.3.5	Nt5m_Nt5c3_Nt5c1a_Nt5e_Nt5c_Nt5c3b_Nt5c1b_Nt5c2	Reaction	common
3.1.3.56	Inpp5j_Inpp5k_Inpp5a	Reaction	common
3.1.3.66	Inpp4b_Inpp4a	Reaction	common
3.1.4.1	Enpp1_Enpp3	Reaction	common
3.1.4.11	Plcz1_Plcb1_Plcb2_Plcb3_Plcb4_Plcd1_Plcd4_Plcg1_Plcg2_Plch1_Plch2_Plcd3_Plce1	Reaction	common
3.1.4.12	Smpd1_Smpd2_Smpd3_Smpd4	Reaction	common
3.1.4.17	Pde1a_Pde1b_Pde1c_Pde3b_Pde2a_Pde10a_Pde11a_Pde3a	Reaction	common
3.1.4.2	Gpcpd1	Reaction	common
3.1.4.35	Pde6c_Pde9a_Pde6b_Pde6a_Pde10a_Pde11a_Pde5a	Reaction	common
3.1.4.4	Pld4_Pld1_Pld2_Pld3	Reaction	common
3.1.4.53	Pde4c_Pde4a_Pde4b_Pde7a_Pde8a_Pde8b_Pde4d_Pde7b	Reaction	common
3.10.1.1	Sgsh	Reaction	common
3.2.1.35	Hyal3_Hyal1_Hyal2	Reaction	common
3.2.1.49	Naga	Reaction	common
3.2.1.62	Lct	Reaction	common
3.3.1.1	mmu:11615_Ahcyl1_Ahcy|Gm4737_Ahcyl2	Reaction	common
3.4.13.20	Cndp1	Reaction	common
3.5.1.15	Aspa	Reaction	common
3.5.1.2	Gls_Gls2	Reaction	common
3.5.1.26	Aga	Reaction	common
3.5.1.9	Afmid	Reaction	common
3.5.1.92	Vnn1_Vnn3	Reaction	common
3.5.3.1	Arg1_Arg2	Reaction	common
3.5.4.6	Ampd2_Ampd3_Ampd1	Reaction	common
3.6.1.15	Ntpcr	Reaction	common
3.6.1.23	Dut	Reaction	common
3.6.1.5	Entpd1_Entpd3_Entpd8	Reaction	common
3.6.1.9	Enpp1_Enpp3	Reaction	common
3.7.1.2	Fah	Reaction	common
4.1.1.15	Gad1	Reaction	common
4.1.1.19	Azin2	Reaction	common
4.1.1.29	Csad_Gadl1	Reaction	common
4.1.1.32	Pck1_Pck2	Reaction	common
4.1.2.13	Aldoa_Aldoc_Aldob_Aldoart1	Reaction	common
4.1.3.16	Hoga1	Reaction	common
4.2.1.134	Hacd3_Hacd4_Hacd2	Reaction	common
4.2.1.46	Tgds	Reaction	common
4.3.2.2	Adsl	Reaction	common
4.6.1.1	Adcy4_Adcy3_Adcy6_Adcy7_Adcy8_Adcy9_Adcy2_Adcy5_Adcy10_Adcy1	Reaction	common
4.6.1.2	Gucy2c_Gucy2d_Gucy2e_Npr1_Npr2_Gucy1a2_Gucy1b2_Gucy1b3_Gucy1a3	Reaction	common
5.3.3.2	Idi1_Gm9745|Idi2	Reaction	common
6.2.1.16	Aacs	Reaction	common
6.2.1.3	Acsl1_Acsl6_Acsl5_Acsl4_Acsl3_1700061G19Rik_Acsbg1	Reaction	common
6.2.1.4	Sucla2_Suclg2_Suclg1	Reaction	common
6.2.1.5	Sucla2_Suclg2_Suclg1	Reaction	common
6.3.2.11	Carns1|AC109138.1	Reaction	common
6.3.2.6	Paics	Reaction	common
6.3.4.14	Acacb_Acaca	Reaction	common
6.3.4.3	Mthfd1_Mthfd1l	Reaction	common
6.3.4.4	Adssl1_Adss	Reaction	common
6.3.4.5	Ass1	Reaction	common
6.3.5.4	Asns	Reaction	common
6.3.5.5	Cad	Reaction	common
6.4.1.1	Pcx	Reaction	common
6.4.1.2	Acacb_Acaca	Reaction	common
6.4.1.4	Mccc1_Mccc2	Reaction	common
1.1.1.145	Hsd3b4|Gm10681_Hsd3b2_Hsd3b4|Gm10681_Hsd3b6	Reaction	WT specific
1.1.1.149	Akr1c18	Reaction	WT specific
1.1.1.2	Akr1a1	Reaction	WT specific
1.1.1.205	Impdh1_Impdh2	Reaction	WT specific
1.1.1.21	Akr1b3_Akr1b7_Akr1b8_Akr1b10	Reaction	WT specific
1.1.1.284	Adh5	Reaction	WT specific
1.1.1.37	Mdh2_Mdh1	Reaction	WT specific
1.1.1.40	Me3_Me1	Reaction	WT specific
1.1.1.41	Idh3g_Idh3b_Idh3a	Reaction	WT specific
1.1.1.44	Pgd	Reaction	WT specific
1.1.1.62	H2-Ke6_Hsd17b1_Hsd17b2_Hsd17b7_Hsd17b6_Hsd17b12	Reaction	WT specific
1.1.1.81	Grhpr	Reaction	WT specific
1.1.1.95	Phgdh	Reaction	WT specific
1.1.3.15	Hao1_Hao2	Reaction	WT specific
1.1.5.3	Gpd2	Reaction	WT specific
1.1.99.2	L2hgdh	Reaction	WT specific
1.11.1.8	Tpo	Reaction	WT specific
1.13.11.11	Tdo2	Reaction	WT specific
1.13.11.31	Alox12_Alox12e	Reaction	WT specific
1.13.11.33	Alox15_Alox8	Reaction	WT specific
1.13.11.34	Alox5	Reaction	WT specific
1.13.11.52	Ido1_Ido2	Reaction	WT specific
1.14.11.1	Bbox1	Reaction	WT specific
1.14.11.2	P4ha1_P4ha2_P4ha3	Reaction	WT specific
1.14.11.4	Plod1_Plod2_Plod3	Reaction	WT specific
1.14.13.13	Cyp27b1	Reaction	WT specific
1.14.13.194	Cyp4f13_Cyp4f14_Cyp4f18	Reaction	WT specific
1.14.13.30	Cyp4f13_Cyp4f14_Cyp4f18	Reaction	WT specific
1.14.16.1	Pah	Reaction	WT specific
1.14.16.4	Tph2_Tph1	Reaction	WT specific
1.14.18.2	Cmah	Reaction	WT specific
1.17.4.1	Rrm1_Rrm2_Rrm2b	Reaction	WT specific
1.2.1.12	Gapdh_Gapdh_Gapdhs	Reaction	WT specific
1.2.1.24	Aldh5a1	Reaction	WT specific
1.2.1.3	Aldh7a1_Aldh2_Aldh3a2_Aldh9a1_Aldh1b1	Reaction	WT specific
1.2.1.31	Aldh7a1	Reaction	WT specific
1.2.4.1	Pdha1_Pdhb	Reaction	WT specific
1.3.1.22	Srd5a3_Srd5a1_Srd5a2	Reaction	WT specific
1.3.1.93	Tecr	Reaction	WT specific
1.3.5.1	Sdha_Sdhb	Reaction	WT specific
1.4.1.3	Glud1	Reaction	WT specific
1.4.3.4	Maob_Maoa	Reaction	WT specific
1.5.1.34	Qdpr	Reaction	WT specific
1.5.1.8	Aass	Reaction	WT specific
1.6.1.2	mmu:18115	Reaction	WT specific
1.6.2.2	Cyb5r3_Cyb5rl_Cyb5r4_Cyb5r2_Cyb5r1	Reaction	WT specific
1.6.99.3	Ndufv1_Ndufs8_Ndufs2_Ndufs1_Ndufs3_Ndufv2_Ndufs7	Reaction	WT specific
2.1.1.100	Icmt	Reaction	WT specific
2.1.1.20	Gnmt	Reaction	WT specific
2.1.1.45	Tyms	Reaction	WT specific
2.1.2.3	Atic	Reaction	WT specific
2.1.4.1	Gatm	Reaction	WT specific
2.3.1.1	Nags	Reaction	WT specific
2.3.1.15	Gpat4_Gpam_Gpat2_Agpat9	Reaction	WT specific
2.3.1.20	Dgat1_Dgat2	Reaction	WT specific
2.3.1.26	Soat1_Soat2	Reaction	WT specific
2.3.1.37	Alas1_Alas2	Reaction	WT specific
2.3.1.43	Lcat	Reaction	WT specific
2.3.1.51	Mboat1_Lclat1_Agpat3_Agpat5_Agpat1_Mboat2_Agpat2_Agpat4	Reaction	WT specific
2.3.1.65	Baat	Reaction	WT specific
2.3.1.67	Lpcat1_Lpcat2	Reaction	WT specific
2.3.1.75	Dgat1_Awat2_Dgat2	Reaction	WT specific
2.3.1.9	Acat1_Acat2	Reaction	WT specific
2.3.2.2	Ggt1_Ggt7_Ggt5_Ggt6	Reaction	WT specific
2.4.1.1	Pygb_Pygl_Pygm	Reaction	WT specific
2.4.1.117	Alg5	Reaction	WT specific
2.4.1.122	C1galt1	Reaction	WT specific
2.4.1.133	B4galt7	Reaction	WT specific
2.4.1.134	B3galt6	Reaction	WT specific
2.4.1.141	Glt28d2_Alg14_Alg13	Reaction	WT specific
2.4.1.142	Alg1	Reaction	WT specific
2.4.1.143	Mgat2	Reaction	WT specific
2.4.1.144	Mgat3	Reaction	WT specific
2.4.1.145	Mgat4b_Mgat4a	Reaction	WT specific
2.4.1.147	B3gnt6	Reaction	WT specific
2.4.1.150	Gcnt2	Reaction	WT specific
2.4.1.155	Mgat5	Reaction	WT specific
2.4.1.174	Csgalnact1_Csgalnact2	Reaction	WT specific
2.4.1.198	Piga	Reaction	WT specific
2.4.1.206	mmu:102637973_B3gnt5	Reaction	WT specific
2.4.1.223	Extl3_Extl2	Reaction	WT specific
2.4.1.225	Ext1_Ext2	Reaction	WT specific
2.4.1.228	A4galt	Reaction	WT specific
2.4.1.255	Eogt_Ogt	Reaction	WT specific
2.4.1.265	Alg8	Reaction	WT specific
2.4.1.274	B4galt6	Reaction	WT specific
2.4.1.275	B4galt4	Reaction	WT specific
2.4.1.37	Abo	Reaction	WT specific
2.4.1.40	Abo	Reaction	WT specific
2.4.1.50	Colgalt1_Plod3_Colgalt2	Reaction	WT specific
2.4.1.66	Plod3	Reaction	WT specific
2.4.1.68	Fut8	Reaction	WT specific
2.4.1.69	Fut1_Fut2_Sec1	Reaction	WT specific
2.4.1.79	B3galnt1	Reaction	WT specific
2.4.1.80	Ugcg	Reaction	WT specific
2.4.1.83	Dpm1	Reaction	WT specific
2.4.1.87	Ggta1	Reaction	WT specific
2.4.1.88	Gbgt1	Reaction	WT specific
2.4.2.1	Pnp_Pnp2	Reaction	WT specific
2.4.2.10	Umps	Reaction	WT specific
2.4.2.12	Nampt	Reaction	WT specific
2.4.2.14	Ppat	Reaction	WT specific
2.4.2.3	Upp1_Upp2	Reaction	WT specific
2.4.2.4	Tymp	Reaction	WT specific
2.4.2.7	Aprt	Reaction	WT specific
2.4.2.8	Hprt	Reaction	WT specific
2.4.99.20	Bst1_Cd38	Reaction	WT specific
2.4.99.4	St3gal1_St3gal4_St3gal2	Reaction	WT specific
2.4.99.8	St8sia1	Reaction	WT specific
2.5.1.17	Mmab	Reaction	WT specific
2.5.1.56	Nans	Reaction	WT specific
2.5.1.57	Nans	Reaction	WT specific
2.5.1.6	Mat2b_Mat1a_Mat2a	Reaction	WT specific
2.6.1.19	Abat	Reaction	WT specific
2.6.1.2	Gpt2_Gpt	Reaction	WT specific
2.6.1.39	Aadat	Reaction	WT specific
2.7.1.106	Pgm2l1	Reaction	WT specific
2.7.1.108	Dolk	Reaction	WT specific
2.7.1.134	Itpk1	Reaction	WT specific
2.7.1.137	Pik3c3	Reaction	WT specific
2.7.1.147	Adpgk	Reaction	WT specific
2.7.1.149	Pip4k2b_Pip4k2c_Pip4k2a	Reaction	WT specific
2.7.1.15	Rbks	Reaction	WT specific
2.7.1.153	Pik3ca_Pik3cd_Pik3cg_Pik3cb	Reaction	WT specific
2.7.1.154	Pik3c2a_Pik3c2g_Pik3c2b	Reaction	WT specific
2.7.1.158	Ippk	Reaction	WT specific
2.7.1.159	Itpk1	Reaction	WT specific
2.7.1.164	Pstk	Reaction	WT specific
2.7.1.17	Xylb	Reaction	WT specific
2.7.1.21	Tk1_Tk2	Reaction	WT specific
2.7.1.23	Nadk_Nadk2	Reaction	WT specific
2.7.1.24	Coasy	Reaction	WT specific
2.7.1.25	Papss1_Papss2	Reaction	WT specific
2.7.1.26	Rfk	Reaction	WT specific
2.7.1.29	Tkfc	Reaction	WT specific
2.7.1.3	Khk	Reaction	WT specific
2.7.1.30	Gk	Reaction	WT specific
2.7.1.31	Glyctk	Reaction	WT specific
2.7.1.33	Pank3_Pank4_Pank2_Pank1	Reaction	WT specific
2.7.1.36	Mvk	Reaction	WT specific
2.7.1.59	Nagk	Reaction	WT specific
2.7.1.6	Galk1	Reaction	WT specific
2.7.1.60	Gne	Reaction	WT specific
2.7.1.68	Pip5k1c_Pip5k1b_Pip5k1a_Pip5kl1	Reaction	WT specific
2.7.1.74	Dck	Reaction	WT specific
2.7.1.94	Agk	Reaction	WT specific
2.7.2.11	Aldh18a1	Reaction	WT specific
2.7.2.3	Pgk1|Pgk1-rs7	Reaction	WT specific
2.7.4.10	Ak3	Reaction	WT specific
2.7.4.14	Cmpk2_Cmpk1	Reaction	WT specific
2.7.4.2	Pmvk	Reaction	WT specific
2.7.4.3	mmu:102216272_Ak1_Ak2_Ak4_Ak5_Ak9_Ak8_Ak7	Reaction	WT specific
2.7.4.8	Guk1	Reaction	WT specific
2.7.4.9	Dtymk	Reaction	WT specific
2.7.7.1	Nmnat2_Nmnat1_Nmnat3	Reaction	WT specific
2.7.7.12	Galt	Reaction	WT specific
2.7.7.13	Gmppb_Gmppa	Reaction	WT specific
2.7.7.18	Nmnat2_Nmnat1_Nmnat3	Reaction	WT specific
2.7.7.2	Flad1	Reaction	WT specific
2.7.7.3	Coasy	Reaction	WT specific
2.7.7.4	Papss1_Papss2	Reaction	WT specific
2.7.7.43	Cmas	Reaction	WT specific
2.7.7.6	Polr1b_Polr1a_Polr2a_Polr3a_Polr2b_Polr3b	Reaction	WT specific
2.7.7.8	Pnpt1	Reaction	WT specific
2.7.7.9	Ugp2	Reaction	WT specific
2.7.8.11	Cdipt	Reaction	WT specific
2.7.8.15	Dpagt1	Reaction	WT specific
2.7.8.5	Pgs1	Reaction	WT specific
2.7.9.3	Sephs1_mmu:20768	Reaction	WT specific
2.8.1.1	Tst_Mpst	Reaction	WT specific
2.8.2.11	Gal3st1	Reaction	WT specific
2.8.2.14	Sult2a1_Sult2a3	Reaction	WT specific
2.8.2.17	Chst3_Chst7	Reaction	WT specific
2.8.2.4	Sult1e1	Reaction	WT specific
2.8.3.5	Oxct2b_Oxct2a_Oxct1	Reaction	WT specific
3.1.1.2	Pon1_Pon3_Pon2	Reaction	WT specific
3.1.1.4	Pla2g1b_Pla2g2c_Pla2g2d_Pla2g4a_Pla2g5_Gm28042_Pla2g16_Pla2g4c_Pla2g3_Pla2g10_Pla2g2e_Pla2g2f_Pla2g4f_Pla2g4e_Pla2g6_Pla2g12a_Plb1_Pla2g12b_Pla2g4d	Reaction	WT specific
3.1.2.1	Acot12	Reaction	WT specific
3.1.2.21	Olah	Reaction	WT specific
3.1.3.13	Bpgm	Reaction	WT specific
3.1.3.48	Mtmr4_Pten_Pgp_Mtmr3	Reaction	WT specific
3.1.3.62	Minpp1	Reaction	WT specific
3.1.3.7	Bpnt1_Impad1	Reaction	WT specific
3.1.3.74	_Phospho2	Reaction	WT specific
3.1.4.39	Enpp2	Reaction	WT specific
3.1.6.13	Ids	Reaction	WT specific
3.1.6.8	Arsa	Reaction	WT specific
3.1.8.1	Pon1_Pon3_Pon2	Reaction	WT specific
3.2.1.114	Man2a2_Man2a1	Reaction	WT specific
3.2.1.18	Neu1_Neu2_Neu3	Reaction	WT specific
3.2.1.183	Gne	Reaction	WT specific
3.2.1.24	Man2b1_Man2b2_Man2c1	Reaction	WT specific
3.2.1.31	Gusb_Kl	Reaction	WT specific
3.2.1.33	Agl	Reaction	WT specific
3.2.2.6	Bst1_Cd38	Reaction	WT specific
3.4.11.1	Lap3	Reaction	WT specific
3.4.11.2	Anpep	Reaction	WT specific
3.4.19.13	Ggt1_Ggt7_Ggt5_Ggt6	Reaction	WT specific
3.5.2.9	Oplah	Reaction	WT specific
3.5.4.10	Atic	Reaction	WT specific
3.5.4.12	Dctd	Reaction	WT specific
3.5.4.3	Gda	Reaction	WT specific
3.5.4.4	Ada	Reaction	WT specific
3.6.1.1	Ppa1_Ppa2_Lhpp	Reaction	WT specific
3.6.1.13	Nudt5_Adprm_Nudt9	Reaction	WT specific
3.6.1.16	Adprm	Reaction	WT specific
3.6.1.17	Nudt2	Reaction	WT specific
3.6.1.19	Itpa	Reaction	WT specific
3.6.1.22	Nudt12	Reaction	WT specific
3.6.1.28	Thtpa	Reaction	WT specific
3.6.1.29	Fhit_Enpp4	Reaction	WT specific
3.6.1.3	Entpd2	Reaction	WT specific
3.6.1.53	Adprm	Reaction	WT specific
3.6.1.6	Entpd4_Entpd6_Entpd5_Entpd4_Cant1	Reaction	WT specific
3.6.1.7	Acyp1_Acyp2	Reaction	WT specific
4.1.1.23	Umps	Reaction	WT specific
4.1.1.28	Ddc	Reaction	WT specific
4.1.1.33	Mvd	Reaction	WT specific
4.1.1.36	Ppcdc	Reaction	WT specific
4.1.1.9	Mlycd	Reaction	WT specific
4.1.2.4	Dera	Reaction	WT specific
4.1.3.3	Npl	Reaction	WT specific
4.2.1.11	Eno1b|Eno1_Eno2_Eno3_Eno1b|Eno1	Reaction	WT specific
4.2.1.2	Fh1	Reaction	WT specific
4.2.1.3	Aco1_Aco2	Reaction	WT specific
4.3.1.17	Sds_Sdsl	Reaction	WT specific
4.3.2.1	Asl	Reaction	WT specific
4.4.1.1	Cth	Reaction	WT specific
4.4.1.5	Glo1	Reaction	WT specific
5.1.3.8	Renbp	Reaction	WT specific
5.3.1.1	Tpi1	Reaction	WT specific
5.3.3.12	Dct	Reaction	WT specific
6.1.1.10	Mars2_Mars	Reaction	WT specific
6.1.1.15	Eprs	Reaction	WT specific
6.1.1.17	Eprs_Ears2	Reaction	WT specific
6.1.1.18	Qars	Reaction	WT specific
6.2.1.1	Acss2_Acss1	Reaction	WT specific
6.2.1.17	Acss3	Reaction	WT specific
6.2.1.2	Acsm1_Acsm3_Acsm2_Acsm5	Reaction	WT specific
6.2.1.7	Slc27a5	Reaction	WT specific
6.3.1.17	Rimklb	Reaction	WT specific
6.3.1.2	Glul	Reaction	WT specific
6.3.2.17	Fpgs	Reaction	WT specific
6.3.2.2	Gclc	Reaction	WT specific
6.3.2.3	Gss	Reaction	WT specific
6.3.2.41	Rimklb_Rimkla	Reaction	WT specific
6.3.2.42	Rimkla	Reaction	WT specific
6.3.2.5	Ppcs	Reaction	WT specific
6.3.3.1	Gart	Reaction	WT specific
6.3.3.2	Mthfsl_Mthfs	Reaction	WT specific
6.3.4.10	Hlcs	Reaction	WT specific
6.3.4.11	Hlcs	Reaction	WT specific
6.3.4.13	Gart	Reaction	WT specific
6.3.4.15	Hlcs	Reaction	WT specific
6.3.4.16	Cps1	Reaction	WT specific
6.3.4.2	Ctps_Ctps2	Reaction	WT specific
6.3.4.21	Naprt	Reaction	WT specific
6.3.4.9	Hlcs	Reaction	WT specific
6.3.5.1	Nadsyn1	Reaction	WT specific
6.3.5.2	Gmps	Reaction	WT specific
6.3.5.3	Pfas	Reaction	WT specific
6.3.5.6	Gatb_Gatc_Qrsl1	Reaction	WT specific
6.3.5.7	Gatb_Gatc_Qrsl1	Reaction	WT specific
6.4.1.3	Pcca_Pccb	Reaction	WT specific
1.1.1.1	Adh1_Adh7_Adh5_Adh4	Reaction	ob/ob specific
1.1.1.184	Cbr3_Cbr1_Cbr2	Reaction	ob/ob specific
1.1.1.27	mmu:106557_Ldha_Ldhb_Ldhc	Reaction	ob/ob specific
1.1.1.315	Rdh5	Reaction	ob/ob specific
1.1.1.363	G6pdx	Reaction	ob/ob specific
1.1.1.45	Cryl1	Reaction	ob/ob specific
1.1.2.4	Ldhd	Reaction	ob/ob specific
1.2.1.36	Aldh1a1_Aldh1a2_Aldh1a7	Reaction	ob/ob specific
1.2.3.1	Aox1_Aox2_Aox3_Aox4	Reaction	ob/ob specific
1.3.1.72	Dhcr24	Reaction	ob/ob specific
1.4.3.22	Aoc1	Reaction	ob/ob specific
1.5.1.20	Mthfr	Reaction	ob/ob specific
1.5.1.3	Dhfr	Reaction	ob/ob specific
1.5.1.6	Aldh1l1_Aldh1l2	Reaction	ob/ob specific
1.9.3.1	mt-Co1	Reaction	ob/ob specific
2.1.1.13	Mtr	Reaction	ob/ob specific
2.1.1.5	Gm5096|Bhmt	Reaction	ob/ob specific
2.1.2.1	Shmt2_Shmt1	Reaction	ob/ob specific
2.1.2.9	Mtfmt	Reaction	ob/ob specific
2.1.3.2	Cad	Reaction	ob/ob specific
2.1.3.3	Otc	Reaction	ob/ob specific
2.2.1.1	Tkt_Tktl1	Reaction	ob/ob specific
2.2.1.2	Taldo1	Reaction	ob/ob specific
2.3.1.199	Elovl3_Elovl6_Elovl1_Elovl2_Elovl5_Elovl7_Elovl4	Reaction	ob/ob specific
2.3.1.4	Gnpnat1	Reaction	ob/ob specific
2.3.1.5	Nat1_Nat2_Nat3	Reaction	ob/ob specific
2.3.1.57	Sat1_Sat2	Reaction	ob/ob specific
2.3.2.4	Ggct	Reaction	ob/ob specific
2.4.1.101	Mgat1	Reaction	ob/ob specific
2.4.2.9	Uprt	Reaction	ob/ob specific
2.5.1.16	Srm	Reaction	ob/ob specific
2.5.1.22	Sms	Reaction	ob/ob specific
2.5.1.58	Fntb_Fnta	Reaction	ob/ob specific
2.5.1.59	Fnta	Reaction	ob/ob specific
2.5.1.61	Hmbs	Reaction	ob/ob specific
2.6.1.13	Oat	Reaction	ob/ob specific
2.6.1.42	Bcat1_Bcat2	Reaction	ob/ob specific
2.6.1.5	Tat	Reaction	ob/ob specific
2.7.8.27	Sgms1_Sgms2	Reaction	ob/ob specific
2.8.2.30	Hs3st3a1_Hs3st3b1	Reaction	ob/ob specific
2.8.2.33	Chst15	Reaction	ob/ob specific
2.8.2.5	Chst11_Chst12_Chst13	Reaction	ob/ob specific
3.1.1.45	Cmbl	Reaction	ob/ob specific
3.1.1.5	Lypla1_Pla2g15_Pnpla7_Lypla2_Pnpla6_Plb1	Reaction	ob/ob specific
3.1.1.56	Ces2a_Ces2b_Ces2c_Ces2e_Ces2g	Reaction	ob/ob specific
3.1.1.84	Ces2a_Ces2b_Ces2c_Ces2e_Ces2g	Reaction	ob/ob specific
3.1.3.75	Phospho1	Reaction	ob/ob specific
3.1.3.76	Ephx2	Reaction	ob/ob specific
3.1.7.2	Hddc3	Reaction	ob/ob specific
3.2.1.113	Man1a_Man1a2_Man1b1_Man1c1	Reaction	ob/ob specific
3.2.1.166	Hpse	Reaction	ob/ob specific
3.2.1.50	Naglu	Reaction	ob/ob specific
3.2.1.52	Hexa_Hexb_Hexdc	Reaction	ob/ob specific
3.3.2.10	Ephx2	Reaction	ob/ob specific
3.3.2.2	Tmem86b	Reaction	ob/ob specific
3.3.2.5	Tmem86b	Reaction	ob/ob specific
3.4.17.21	Folh1	Reaction	ob/ob specific
3.5.1.14	Acy1	Reaction	ob/ob specific
3.5.1.23	Asah1_Acer2_Asah2	Reaction	ob/ob specific
3.5.1.89	Pigl	Reaction	ob/ob specific
3.5.3.11	Agmat	Reaction	ob/ob specific
3.5.4.16	Gch1	Reaction	ob/ob specific
3.5.99.6	Gnpda1_Gnpda2	Reaction	ob/ob specific
3.7.1.5	Fahd1	Reaction	ob/ob specific
4.1.1.11	Gadl1	Reaction	ob/ob specific
4.1.1.17	Odc1	Reaction	ob/ob specific
4.1.1.22	Hdc	Reaction	ob/ob specific
4.1.1.50	Amd1	Reaction	ob/ob specific
4.1.2.50	Pts	Reaction	ob/ob specific
4.1.99.18	Mocs1	Reaction	ob/ob specific
4.2.1.1	Car8_Car1_Car2_Car3_Car4_Car5a_Car6_Car7_Car9_Car14_Car5b_Car13_Car12_Car15	Reaction	ob/ob specific
4.2.3.12	Pts	Reaction	ob/ob specific
4.2.3.2	Etnppl	Reaction	ob/ob specific
5.1.3.1	Rpe	Reaction	ob/ob specific
5.1.3.3	Galm	Reaction	ob/ob specific
5.3.1.8	Mpi	Reaction	ob/ob specific
5.3.1.9	Gpi1	Reaction	ob/ob specific
5.3.99.2	Ptgds_Hpgds	Reaction	ob/ob specific
5.3.99.4	Ptgis	Reaction	ob/ob specific
5.3.99.5	Tbxas1	Reaction	ob/ob specific
5.4.2.11	Bpgm_Pgam1_Pgam2	Reaction	ob/ob specific
5.4.99.7	Lss	Reaction	ob/ob specific
5.5.1.4	Isyna1	Reaction	ob/ob specific
1.1.1.10	Dcxr	Reaction
1.1.1.102	Kdsr	Reaction
1.1.1.103	Tdh	Reaction
1.1.1.105	Hsd17b6	Reaction
1.1.1.14	Sord	Reaction
1.1.1.146	Hsd11b1	Reaction
1.1.1.153	Spr	Reaction
1.1.1.170	Nsdhl	Reaction
1.1.1.178	Hsd17b10	Reaction
1.1.1.179	Dhdh	Reaction
1.1.1.181	Hsd3b7	Reaction
1.1.1.189	Cbr1	Reaction
1.1.1.197	Cbr1	Reaction
1.1.1.211	Hadha	Reaction
1.1.1.22	Ugdh	Reaction
1.1.1.239	H2-Ke6_Hsd17b2_Hsd17b6	Reaction
1.1.1.270	Hsd17b7	Reaction
1.1.1.271	Tsta3	Reaction
1.1.1.300	Rdh11_Dhrs3_Rdh12	Reaction
1.1.1.31	Hibadh	Reaction
1.1.1.330	Hsd17b12	Reaction
1.1.1.34	Hmgcr	Reaction
1.1.1.343	Pgd	Reaction
1.1.1.35	Hadh_Hsd17b10_Hsd17b4_Ehhadh	Reaction
1.1.1.47	H6pd	Reaction
1.1.1.64	Hsd17b3	Reaction
1.1.1.79	Grhpr	Reaction
1.10.2.2	Uqcrfs1	Reaction
1.11.1.12	mmu:625249	Reaction
1.11.1.15	Prdx6	Reaction
1.11.1.20	Fam213b	Reaction
1.11.1.6	Cat	Reaction
1.11.1.7	Prdx6	Reaction
1.13.11.18	Ethe1	Reaction
1.13.11.19	Ado	Reaction
1.13.11.53	Adi1	Reaction
1.13.11.54	Adi1	Reaction
1.14.13.100	Cyp7b1	Reaction
1.14.13.15	Cyp27a1	Reaction
1.14.13.159	Cyp2r1	Reaction
1.14.13.17	Cyp7a1	Reaction
1.14.13.70	Cyp51	Reaction
1.14.13.72	Msmo1	Reaction
1.14.13.8	Fmo1_Fmo3_Fmo5_Fmo4_Fmo6_Fmo2	Reaction
1.14.13.9	Kmo	Reaction
1.14.13.96	Cyp8b1	Reaction
1.14.13.98	Cyp46a1	Reaction
1.14.13.99	Cyp39a1	Reaction
1.14.14.16	Cyp21a1	Reaction
1.14.14.17	Sqle	Reaction
1.14.14.19	Cyp17a1	Reaction
1.14.15.3	Cyp4a32_Cyp4a10_Cyp4a12b_Cyp4a14_Cyp4a12a_Cyp4a31	Reaction
1.14.15.6	Cyp11a1	Reaction
1.14.16.2	Th	Reaction
1.14.17.1	Dbh	Reaction
1.14.19.20	Sc5d	Reaction
1.14.99.38	Ch25h	Reaction
1.16.3.1	Cp_Fxn_Heph	Reaction
1.17.1.4	Xdh	Reaction
1.17.3.2	Xdh	Reaction
1.17.4.4	Vkorc1_Vkorc1l1	Reaction
1.2.1.18	Aldh6a1	Reaction
1.2.1.27	Aldh6a1	Reaction
1.2.1.41	Aldh18a1	Reaction
1.2.1.47	Aldh9a1	Reaction
1.2.1.88	Aldh4a1	Reaction
1.3.1.2	Dpyd	Reaction
1.3.1.20	Dhdh	Reaction
1.3.1.24	Blvra_Blvrb	Reaction
1.3.1.3	Akr1d1	Reaction
1.3.1.38	Pecr_Mecr	Reaction
1.3.1.70	Tm7sf2	Reaction
1.3.1.94	Srd5a3	Reaction
1.3.3.3	Cpox	Reaction
1.3.3.4	Ppox	Reaction
1.3.3.6	Acox1_Acox3	Reaction
1.3.5.2	Dhodh	Reaction
1.3.8.1	Acads	Reaction
1.3.8.4	Ivd	Reaction
1.3.8.6	Gcdh	Reaction
1.3.8.7	Acadm	Reaction
1.3.8.8	Acadl	Reaction
1.3.8.9	Acadvl	Reaction
1.3.99.23	Retsat	Reaction
1.4.3.5	Pnpo	Reaction
1.4.4.2	Gldc	Reaction
1.5.1.15	Mthfd2_Mthfd2l	Reaction
1.5.1.30	Blvrb	Reaction
1.5.1.5	Mthfd1	Reaction
1.5.1.9	Aass	Reaction
1.5.3.1	Pipox	Reaction
1.5.3.7	Pipox	Reaction
1.5.8.3	Sardh	Reaction
1.5.8.4	Dmgdh	Reaction
1.6.5.2	Nqo1	Reaction
1.8.1.4	Dld	Reaction
1.8.1.7	Gsr	Reaction
1.8.1.9	mmu:232223_mmu:26462_mmu:50493	Reaction
1.8.3.1	Suox	Reaction
1.8.3.5	Pcyox1	Reaction
1.8.3.6	Pcyox1	Reaction
1.8.4.2	Txndc12	Reaction
2.1.1.10	Bhmt2	Reaction
2.1.1.114	Coq3	Reaction
2.1.1.17	Pemt	Reaction
2.1.1.2	Gamt	Reaction
2.1.1.201	Coq5	Reaction
2.1.1.22	Carnmt1	Reaction
2.1.1.4	Asmt	Reaction
2.1.1.49	Inmt	Reaction
2.1.1.6	Comt	Reaction
2.1.1.60	Camkmt	Reaction
2.1.1.64	Coq3	Reaction
2.1.1.67	Tpmt	Reaction
2.1.1.96	Inmt	Reaction
2.1.2.10	Amt	Reaction
2.1.2.2	Gart	Reaction
2.3.1.12	Dlat	Reaction
2.3.1.13	Glyat_Keg1	Reaction
2.3.1.16	Acaa1a_Hadhb_Acaa1b_Acaa2	Reaction
2.3.1.168	Dbt	Reaction
2.3.1.176	Scp2	Reaction
2.3.1.179	Oxsm	Reaction
2.3.1.181	Lipt2	Reaction
2.3.1.192	Gm4952	Reaction
2.3.1.29	Gcat	Reaction
2.3.1.39	Mcat	Reaction
2.3.1.42	Gnpat	Reaction
2.3.1.50	Sptlc2_Sptlc3_Sptlc1	Reaction
2.3.1.61	Dlst	Reaction
2.3.1.76	Dgat1_Awat2	Reaction
2.3.1.78	Hgsnat	Reaction
2.3.3.10	Hmgcs2_Hmgcs1	Reaction
2.4.1.109	Pomt2_Pomt1	Reaction
2.4.1.131	Alg11	Reaction
2.4.1.132	Alg2	Reaction
2.4.1.18	Gbe1	Reaction
2.4.1.221	Pofut1_Pofut2	Reaction
2.4.1.222	Lfng_Mfng_Rfng	Reaction
2.4.1.25	Agl	Reaction
2.4.1.256	Alg10b	Reaction
2.4.1.257	Alg2	Reaction
2.4.1.258	Alg3	Reaction
2.4.1.259	Alg9	Reaction
2.4.1.260	Alg12	Reaction
2.4.1.261	Alg9	Reaction
2.4.99.1	St6gal1_St6gal2	Reaction
2.4.99.10	St3gal6	Reaction
2.4.99.18	Stt3a_Stt3b	Reaction
2.4.99.3	St6galnac1	Reaction
2.4.99.6	St3gal3	Reaction
2.4.99.7	St6galnac4	Reaction
2.4.99.9	St3gal5	Reaction
2.5.1.1	Fdps_Ggps1	Reaction
2.5.1.10	Fdps_Ggps1	Reaction
2.5.1.21	Fdft1	Reaction
2.5.1.26	Agps	Reaction
2.5.1.29	Ggps1	Reaction
2.5.1.39	Coq2	Reaction
2.5.1.75	Trit1	Reaction
2.5.1.87	Nus1_Dhdds	Reaction
2.5.1.91	Pdss1_Pdss2	Reaction
2.6.1.22	Abat	Reaction
2.6.1.40	Agxt2	Reaction
2.6.1.44	Agxt_Agxt2	Reaction
2.6.1.45	Agxt	Reaction
2.6.1.51	Agxt	Reaction
2.6.1.52	Psat1	Reaction
2.6.1.64	Ccbl2_Ccbl1	Reaction
2.7.7.14	Pcyt2	Reaction
2.7.7.15	Pcyt1a_Pcyt1b	Reaction
2.7.7.23	Uap1_Uap1l1	Reaction
2.7.7.30	Fpgt	Reaction
2.7.7.7	Pola1_Pold1_Pole_Pole2_Polg_Rev3l_Pole3_Pole4	Reaction
2.7.7.83	Uap1_Uap1l1	Reaction
2.7.8.29	Ptdss2	Reaction
2.7.8.41	Crls1	Reaction
2.8.1.12	Mocs2	Reaction
2.8.1.2	Tst_Mpst	Reaction
2.8.1.7	Nfs1	Reaction
2.8.1.8	Lias	Reaction
2.8.2.35	Chst14	Reaction
2.9.1.2	Sepsecs	Reaction
3.1.1.13	Cel_Lipa	Reaction
3.1.1.3	Pnpla3_Cel_Lipc_Lipg_Pnliprp1_Pnliprp2_Pnpla2_Lipf_Pnlip	Reaction
3.1.1.31	H6pd_Pgls	Reaction
3.1.1.32	Pla2g16	Reaction
3.1.1.34	Lpl	Reaction
3.1.2.12	Esd	Reaction
3.1.2.22	Ppt1_Ppt2	Reaction
3.1.2.27	Acot8	Reaction
3.1.2.4	Hibch	Reaction
3.1.3.18	Pgp	Reaction
3.1.3.3	Psph	Reaction
3.1.3.57	Inpp1	Reaction
3.1.3.64	Mtmr4_Mtm1_Mtmr6_Mtmr1_Mtmr7_Mtmr3_Mtmr2_Mtmr14	Reaction
3.1.3.67	Pten	Reaction
3.1.3.77	Enoph1	Reaction
3.1.3.80	Minpp1	Reaction
3.1.3.86	Inpp5d_Inppl1	Reaction
3.1.3.9	G6pc_G6pc3	Reaction
3.1.3.95	Mtmr4_Mtm1_Mtmr6_Mtmr1_Mtmr7_Mtmr3_Mtmr2_Mtmr14	Reaction
3.1.4.50	Gpld1	Reaction
3.1.6.12	Arsb	Reaction
3.1.6.14	Gns	Reaction
3.1.6.4	Galns	Reaction
3.2.1.1	Amy2a5|Amy2a3|Amy2a2|Amy2a4_Amy1	Reaction
3.2.1.106	Mogs	Reaction
3.2.1.14	Chit1_Chia1	Reaction
3.2.1.20	Gaa_Mgam_Ganc	Reaction
3.2.1.22	Gla	Reaction
3.2.1.23	Glb1	Reaction
3.2.1.25	Manba	Reaction
3.2.1.3	Mgam	Reaction
3.2.1.45	Gba_Gba2	Reaction
3.2.1.46	Galc	Reaction
3.2.1.51	Fuca2_Fuca1	Reaction
3.2.1.76	Idua	Reaction
3.2.1.84	Ganab	Reaction
3.2.1.96	Engase	Reaction
3.3.2.6	Lta4h	Reaction
3.3.2.9	Ephx1	Reaction
3.4.11.5	Lap3	Reaction
3.4.13.18	Cndp2	Reaction
3.4.19.14	Ggt1_Ggt5	Reaction
3.4.19.9	Ggh	Reaction
3.4.24.84	Zmpste24	Reaction
3.5.1.12	Btd	Reaction
3.5.1.25	Amdhd2	Reaction
3.5.1.3	Nit2	Reaction
3.5.1.6	Upb1	Reaction
3.5.2.2	Dpys	Reaction
3.5.2.3	Cad	Reaction
3.5.3.4	Allc	Reaction
3.5.4.5	Cda	Reaction
3.5.4.9	Mthfd1_Mthfd2_Mthfd2l	Reaction
3.6.1.11	Prune	Reaction
3.6.1.12	Dctpp1	Reaction
3.6.1.43	Dolpp1	Reaction
3.6.1.58	Nudt5	Reaction
3.6.1.62	Nudt16	Reaction
3.6.1.64	Nudt16	Reaction
3.6.3.10	Atp4a_Atp12a	Reaction
3.6.3.14	Atp5b_Atp6v1a	Reaction
3.7.1.3	Kynu	Reaction
4.1.1.21	Paics	Reaction
4.1.1.35	Uxs1	Reaction
4.1.1.37	Urod	Reaction
4.1.1.41	Echdc1	Reaction
4.1.1.65	Pisd	Reaction
4.1.1.90	Ggcx	Reaction
4.1.1.94	Echdc1	Reaction
4.1.2.27	Sgpl1	Reaction
4.1.2.5	Tha1	Reaction
4.1.3.4	Hmgcl_Hmgcll1	Reaction
4.2.1.107	Hsd17b4	Reaction
4.2.1.109	Apip	Reaction
4.2.1.119	Hsd17b4	Reaction
4.2.1.17	Ehhadh_Echs1_Hadha	Reaction
4.2.1.18	Auh	Reaction
4.2.1.22	Cbs	Reaction
4.2.1.24	Alad	Reaction
4.2.1.47	Gmds	Reaction
4.2.1.75	Uros	Reaction
4.2.1.77	L3hypdh	Reaction
4.2.3.134	Phykpl	Reaction
4.3.1.19	Sds_Sdsl	Reaction
4.3.1.3	Hal	Reaction
4.3.1.4	Ftcd	Reaction
4.4.1.13	Ccbl2_Ccbl1	Reaction
4.4.1.16	Scly	Reaction
4.4.1.17	Hccs	Reaction
4.4.1.20	Ltc4s	Reaction
4.99.1.1	Fech	Reaction
5.1.1.18	Srr	Reaction
5.1.3.17	Glce	Reaction
5.1.3.19	Dse	Reaction
5.1.3.2	Gale	Reaction
5.1.99.1	Mcee	Reaction
5.1.99.4	Amacr	Reaction
5.2.1.2	Gstz1	Reaction
5.3.1.23	Mri1	Reaction
5.3.1.6	Rpia	Reaction
5.3.2.1	Mif	Reaction
5.3.3.1	Hsd3b4|Gm10681_Hsd3b2_Hsd3b4|Gm10681_Hsd3b6	Reaction
5.3.3.5	Ebp	Reaction
5.3.3.8	Eci1_Eci2_Ehhadh	Reaction
5.3.99.3	Ptges3_Ptges_Ptges2	Reaction
5.4.2.2	Pgm1_Pgm2	Reaction
5.4.2.3	Pgm3	Reaction
5.4.2.4	Bpgm	Reaction
5.4.2.7	Pgm1	Reaction
5.4.2.8	Pmm1_Pmm2	Reaction
5.4.99.2	Mut	Reaction
1.1.3.8	Gulo	Reaction
1.13.11.27	Hpd	Reaction
1.13.11.5	Hgd	Reaction
1.13.11.6	Haao	Reaction
1.13.11.63	Bco1	Reaction
1.14.14.14	Cyp19a1	Reaction
1.14.18.8	Cyp8b1	Reaction
1.7.3.3	Uox	Reaction
2.3.1.135	Lrat	Reaction
2.3.1.22	Mogat2_Mogat1	Reaction
2.3.1.87	Aanat	Reaction
2.8.2.2	Sult2b1	Reaction
2.8.2.29	Hs3st2	Reaction
3.1.1.17	Rgn	Reaction
3.2.1.108	Lct	Reaction
3.2.1.28	Treh	Reaction
3.5.2.17	Urah	Reaction
3.5.2.7	Amdhd1	Reaction
4.1.1.45	Acmsd	Reaction
4.1.1.97	Urad	Reaction
4.1.2.30	Cyp17a1	Reaction
4.2.1.49	Uroc1	Reaction
mmu:103988	Gck	Enzyme (gene expression)	common
mmu:104110	Adcy4	Enzyme (gene expression)	common
mmu:108148	Galnt2	Enzyme (gene expression)	common
mmu:110074	Dut	Enzyme (gene expression)	common
mmu:11423	Ache	Enzyme (gene expression)	common
mmu:11484	Aspa	Enzyme (gene expression)	common
mmu:11615	Gm4737	Enzyme (gene expression)	common
mmu:11647	Alpl	Enzyme (gene expression)	common
mmu:11754	Aoc3	Enzyme (gene expression)	common
mmu:13106	Cyp2e1	Enzyme (gene expression)	common
mmu:13435	Dnmt3a	Enzyme (gene expression)	common
mmu:140483	Hnmt	Enzyme (gene expression)	common
mmu:14104	Fasn	Enzyme (gene expression)	common
mmu:14421	B4galnt1	Enzyme (gene expression)	common
mmu:14584	Gfpt2	Enzyme (gene expression)	common
mmu:14859	Gsta3	Enzyme (gene expression)	common
mmu:15277	Hk2	Enzyme (gene expression)	common
mmu:15586	Hyal1	Enzyme (gene expression)	common
mmu:170768	Pfkfb3	Enzyme (gene expression)	common
mmu:17705	mt-Atp6	Enzyme (gene expression)	common
mmu:17706	mt-Atp8	Enzyme (gene expression)	common
mmu:17709	mt-Co2	Enzyme (gene expression)	common
mmu:17718	mt-Nd3	Enzyme (gene expression)	common
mmu:17720	mt-Nd4l	Enzyme (gene expression)	common
mmu:17939	Naga	Enzyme (gene expression)	common
mmu:17993	Ndufs4	Enzyme (gene expression)	common
mmu:18125	Nos1	Enzyme (gene expression)	common
mmu:18126	Nos2	Enzyme (gene expression)	common
mmu:18127	Nos3	Enzyme (gene expression)	common
mmu:18578	Pde4b	Enzyme (gene expression)	common
mmu:18802	Plcd4	Enzyme (gene expression)	common
mmu:18948	Pnmt	Enzyme (gene expression)	common
mmu:19224	Ptgs1	Enzyme (gene expression)	common
mmu:20249	Scd1	Enzyme (gene expression)	common
mmu:208266	Dot1l	Enzyme (gene expression)	common
mmu:20975	Synj2	Enzyme (gene expression)	common
mmu:214162	Kmt2a	Enzyme (gene expression)	common
mmu:216134	Pdxk	Enzyme (gene expression)	common
mmu:218865	Chdh	Enzyme (gene expression)	common
mmu:226143	Cyp2c23	Enzyme (gene expression)	common
mmu:228608	Smox	Enzyme (gene expression)	common
mmu:232174	Cyp26b1	Enzyme (gene expression)	common
mmu:234515	Inpp4b	Enzyme (gene expression)	common
mmu:238871	Pde4d	Enzyme (gene expression)	common
mmu:27029	Sgsh	Enzyme (gene expression)	common
mmu:270685	Mthfd1l	Enzyme (gene expression)	common
mmu:27226	Pla2g7	Enzyme (gene expression)	common
mmu:319415	Hs3st5	Enzyme (gene expression)	common
mmu:320438	Alg6	Enzyme (gene expression)	common
mmu:353204	Aldoart1	Enzyme (gene expression)	common
mmu:407790	Ndufa4l2	Enzyme (gene expression)	common
mmu:53418	B4galt2	Enzyme (gene expression)	common
mmu:56176	Pigp	Enzyme (gene expression)	common
mmu:66775	Hacd4	Enzyme (gene expression)	common
mmu:66885	Acadsb	Enzyme (gene expression)	common
mmu:67311	Nanp	Enzyme (gene expression)	common
mmu:67432	Hoga1	Enzyme (gene expression)	common
mmu:69564	Nmrk2	Enzyme (gene expression)	common
mmu:69772	Bdh2	Enzyme (gene expression)	common
mmu:72297	B3gnt3	Enzyme (gene expression)	common
mmu:75410	Kmt2b	Enzyme (gene expression)	common
mmu:76355	Tgds	Enzyme (gene expression)	common
mmu:76969	Chst1	Enzyme (gene expression)	common
mmu:77626	Smpd4	Enzyme (gene expression)	common
mmu:78929	Polr3h	Enzyme (gene expression)	common
mmu:99010	Lpcat4	Enzyme (gene expression)	common
mmu:100328588	Il4i1	Enzyme (gene expression)	WT specific
mmu:104158	Ces1d	Enzyme (gene expression)	WT specific
mmu:106529	Tecr	Enzyme (gene expression)	WT specific
mmu:107239	Carns1	Enzyme (gene expression)	WT specific
mmu:107869	Cth	Enzyme (gene expression)	WT specific
mmu:108664	Atp6v1h	Enzyme (gene expression)	WT specific
mmu:109674	Ampd2	Enzyme (gene expression)	WT specific
mmu:110460	Acat2	Enzyme (gene expression)	WT specific
mmu:11416	Slc33a1	Enzyme (gene expression)	WT specific
mmu:11670	Aldh3a1	Enzyme (gene expression)	WT specific
mmu:11684	Alox12	Enzyme (gene expression)	WT specific
mmu:117592	B3galt6	Enzyme (gene expression)	WT specific
mmu:11883	Arsa	Enzyme (gene expression)	WT specific
mmu:11958	Atp5k	Enzyme (gene expression)	WT specific
mmu:12583	Cdo1	Enzyme (gene expression)	WT specific
mmu:12709	Ckb	Enzyme (gene expression)	WT specific
mmu:13078	Cyp1b1	Enzyme (gene expression)	WT specific
mmu:14204	Il4i1	Enzyme (gene expression)	WT specific
mmu:14711	Gnmt	Enzyme (gene expression)	WT specific
mmu:14933	Gk	Enzyme (gene expression)	WT specific
mmu:16816	Lcat	Enzyme (gene expression)	WT specific
mmu:170716	Cyp4f13	Enzyme (gene expression)	WT specific
mmu:18573	Pde1a	Enzyme (gene expression)	WT specific
mmu:18700	Piga	Enzyme (gene expression)	WT specific
mmu:18979	Pon1	Enzyme (gene expression)	WT specific
mmu:20020	Polr2a	Enzyme (gene expression)	WT specific
mmu:20442	St3gal1	Enzyme (gene expression)	WT specific
mmu:20447	St6galnac3	Enzyme (gene expression)	WT specific
mmu:211429	Pla2g4b	Enzyme (gene expression)	WT specific
mmu:21990	Tph1	Enzyme (gene expression)	WT specific
mmu:22169	Cmpk2	Enzyme (gene expression)	WT specific
mmu:231510	Gpat3	Enzyme (gene expression)	WT specific
mmu:234356	Csgalnact1	Enzyme (gene expression)	WT specific
mmu:235386	Hykk	Enzyme (gene expression)	WT specific
mmu:239559	A4galt	Enzyme (gene expression)	WT specific
mmu:23959	Nt5e	Enzyme (gene expression)	WT specific
mmu:242669	Azin2	Enzyme (gene expression)	WT specific
mmu:26432	Plod2	Enzyme (gene expression)	WT specific
mmu:269642	Nat8l	Enzyme (gene expression)	WT specific
mmu:270084	Lpcat2	Enzyme (gene expression)	WT specific
mmu:27053	Asns	Enzyme (gene expression)	WT specific
mmu:320404	Itpkb	Enzyme (gene expression)	WT specific
mmu:381903	Alg8	Enzyme (gene expression)	WT specific
mmu:50877	Neu3	Enzyme (gene expression)	WT specific
mmu:53374	Chst3	Enzyme (gene expression)	WT specific
mmu:55979	Agpat1	Enzyme (gene expression)	WT specific
mmu:56077	Dgke	Enzyme (gene expression)	WT specific
mmu:56520	Nme4	Enzyme (gene expression)	WT specific
mmu:56847	Aldh1a3	Enzyme (gene expression)	WT specific
mmu:57028	Pdxp	Enzyme (gene expression)	WT specific
mmu:66377	Ndufc1	Enzyme (gene expression)	WT specific
mmu:67073	Pi4k2b	Enzyme (gene expression)	WT specific
mmu:67689	Aldh3b1	Enzyme (gene expression)	WT specific
mmu:67800	Dgat2	Enzyme (gene expression)	WT specific
mmu:68563	Dpm3	Enzyme (gene expression)	WT specific
mmu:70325	Pigw	Enzyme (gene expression)	WT specific
mmu:71522	Ggt6	Enzyme (gene expression)	WT specific
mmu:72469	Plcd3	Enzyme (gene expression)	WT specific
mmu:72535	Aldh1b1	Enzyme (gene expression)	WT specific
mmu:72727	B3gat3	Enzyme (gene expression)	WT specific
mmu:72962	Tymp	Enzyme (gene expression)	WT specific
mmu:74091	Npl	Enzyme (gene expression)	WT specific
mmu:75735	Pank1	Enzyme (gene expression)	WT specific
mmu:76654	Upp2	Enzyme (gene expression)	WT specific
mmu:78070	Cpt1c	Enzyme (gene expression)	WT specific
mmu:93898	Cers1	Enzyme (gene expression)	WT specific
mmu:100910	Chpf2	Enzyme (gene expression)	ob/ob specific
mmu:104015	Synj1	Enzyme (gene expression)	ob/ob specific
mmu:107029	Me2	Enzyme (gene expression)	ob/ob specific
mmu:107476	Acaca	Enzyme (gene expression)	ob/ob specific
mmu:107747	Aldh1l1	Enzyme (gene expression)	ob/ob specific
mmu:108760	Galnt16	Enzyme (gene expression)	ob/ob specific
mmu:109652	Acy1	Enzyme (gene expression)	ob/ob specific
mmu:109857	Cbr3	Enzyme (gene expression)	ob/ob specific
mmu:110175	Ggct	Enzyme (gene expression)	ob/ob specific
mmu:110639	Prps2	Enzyme (gene expression)	ob/ob specific
mmu:114663	Impa2	Enzyme (gene expression)	ob/ob specific
mmu:11512	Adcy6	Enzyme (gene expression)	ob/ob specific
mmu:11515	Adcy9	Enzyme (gene expression)	ob/ob specific
mmu:11534	Adk	Enzyme (gene expression)	ob/ob specific
mmu:11702	Amd1	Enzyme (gene expression)	ob/ob specific
mmu:11717	Ampd3	Enzyme (gene expression)	ob/ob specific
mmu:11957	Atp5j	Enzyme (gene expression)	ob/ob specific
mmu:12040	Bckdhb	Enzyme (gene expression)	ob/ob specific
mmu:12495	Entpd1	Enzyme (gene expression)	ob/ob specific
mmu:12686	Elovl3	Enzyme (gene expression)	ob/ob specific
mmu:12861	Cox6a1	Enzyme (gene expression)	ob/ob specific
mmu:12868	Cox8a	Enzyme (gene expression)	ob/ob specific
mmu:12894	Cpt1a	Enzyme (gene expression)	ob/ob specific
mmu:13361	Dhfr	Enzyme (gene expression)	ob/ob specific
mmu:13850	Ephx2	Enzyme (gene expression)	ob/ob specific
mmu:14085	Fah	Enzyme (gene expression)	ob/ob specific
mmu:14272	Fnta	Enzyme (gene expression)	ob/ob specific
mmu:14381	G6pdx	Enzyme (gene expression)	ob/ob specific
mmu:14528	Gch1	Enzyme (gene expression)	ob/ob specific
mmu:14537	Gcnt1	Enzyme (gene expression)	ob/ob specific
mmu:14555	Gpd1	Enzyme (gene expression)	ob/ob specific
mmu:14718	Got1	Enzyme (gene expression)	ob/ob specific
mmu:14775	Gpx1	Enzyme (gene expression)	ob/ob specific
mmu:14792	Lpcat3	Enzyme (gene expression)	ob/ob specific
mmu:14871	Gstt1	Enzyme (gene expression)	ob/ob specific
mmu:14872	Gstt2	Enzyme (gene expression)	ob/ob specific
mmu:15186	Hdc	Enzyme (gene expression)	ob/ob specific
mmu:15212	Hexb	Enzyme (gene expression)	ob/ob specific
mmu:15288	Hmbs	Enzyme (gene expression)	ob/ob specific
mmu:15442	Hpse	Enzyme (gene expression)	ob/ob specific
mmu:15476	Hs3st1	Enzyme (gene expression)	ob/ob specific
mmu:15926	Idh1	Enzyme (gene expression)	ob/ob specific
mmu:16987	Lss	Enzyme (gene expression)	ob/ob specific
mmu:170835	Inpp5j	Enzyme (gene expression)	ob/ob specific
mmu:171210	Acot2	Enzyme (gene expression)	ob/ob specific
mmu:17156	Man1a2	Enzyme (gene expression)	ob/ob specific
mmu:171567	Nme7	Enzyme (gene expression)	ob/ob specific
mmu:17308	Mgat1	Enzyme (gene expression)	ob/ob specific
mmu:17423	Ndst2	Enzyme (gene expression)	ob/ob specific
mmu:17708	mt-Co1	Enzyme (gene expression)	ob/ob specific
mmu:17716	mt-Nd1	Enzyme (gene expression)	ob/ob specific
mmu:17717	mt-Nd2	Enzyme (gene expression)	ob/ob specific
mmu:17719	mt-Nd4	Enzyme (gene expression)	ob/ob specific
mmu:17769	Mthfr	Enzyme (gene expression)	ob/ob specific
mmu:17961	Nat2	Enzyme (gene expression)	ob/ob specific
mmu:18113	Nnmt	Enzyme (gene expression)	ob/ob specific
mmu:18574	Pde1b	Enzyme (gene expression)	ob/ob specific
mmu:18576	Pde3b	Enzyme (gene expression)	ob/ob specific
mmu:18585	Pde9a	Enzyme (gene expression)	ob/ob specific
mmu:18648	Pgam1	Enzyme (gene expression)	ob/ob specific
mmu:18711	Pikfyve	Enzyme (gene expression)	ob/ob specific
mmu:18777	Lypla1	Enzyme (gene expression)	ob/ob specific
mmu:19223	Ptgis	Enzyme (gene expression)	ob/ob specific
mmu:19225	Ptgs2	Enzyme (gene expression)	ob/ob specific
mmu:19286	Pts	Enzyme (gene expression)	ob/ob specific
mmu:19378	Aldh1a2	Enzyme (gene expression)	ob/ob specific
mmu:19682	Rdh5	Enzyme (gene expression)	ob/ob specific
mmu:20250	Scd2	Enzyme (gene expression)	ob/ob specific
mmu:20425	Shmt1	Enzyme (gene expression)	ob/ob specific
mmu:20698	Sphk1	Enzyme (gene expression)	ob/ob specific
mmu:208043	Setd1b	Enzyme (gene expression)	ob/ob specific
mmu:20917	Suclg2	Enzyme (gene expression)	ob/ob specific
mmu:209558	Enpp3	Enzyme (gene expression)	ob/ob specific
mmu:213043	Aox2	Enzyme (gene expression)	ob/ob specific
mmu:21391	Tbxas1	Enzyme (gene expression)	ob/ob specific
mmu:216739	Acsl6	Enzyme (gene expression)	ob/ob specific
mmu:22239	Ugt8a	Enzyme (gene expression)	ob/ob specific
mmu:223753	Cerk	Enzyme (gene expression)	ob/ob specific
mmu:224129	Adcy5	Enzyme (gene expression)	ob/ob specific
mmu:225994	Nmrk1	Enzyme (gene expression)	ob/ob specific
mmu:226856	Lpgat1	Enzyme (gene expression)	ob/ob specific
mmu:229665	Ampd1	Enzyme (gene expression)	ob/ob specific
mmu:230379	Acer2	Enzyme (gene expression)	ob/ob specific
mmu:230718	Nt5c1a	Enzyme (gene expression)	ob/ob specific
mmu:233011	Itpkc	Enzyme (gene expression)	ob/ob specific
mmu:233781	Xylt1	Enzyme (gene expression)	ob/ob specific
mmu:233904	Setd1a	Enzyme (gene expression)	ob/ob specific
mmu:234730	Fuk	Enzyme (gene expression)	ob/ob specific
mmu:234889	Gucy1a2	Enzyme (gene expression)	ob/ob specific
mmu:237940	Aoc2	Enzyme (gene expression)	ob/ob specific
mmu:23831	Car14	Enzyme (gene expression)	ob/ob specific
mmu:239017	Ogdhl	Enzyme (gene expression)	ob/ob specific
mmu:23908	Hs2st1	Enzyme (gene expression)	ob/ob specific
mmu:23945	Mgll	Enzyme (gene expression)	ob/ob specific
mmu:23984	Pde10a	Enzyme (gene expression)	ob/ob specific
mmu:241391	Galnt5	Enzyme (gene expression)	ob/ob specific
mmu:241447	Cers6	Enzyme (gene expression)	ob/ob specific
mmu:242202	Pde5a	Enzyme (gene expression)	ob/ob specific
mmu:242341	Atp6v0d2	Enzyme (gene expression)	ob/ob specific
mmu:245841	Polr2h	Enzyme (gene expression)	ob/ob specific
mmu:26878	B3galt2	Enzyme (gene expression)	ob/ob specific
mmu:269941	Chsy1	Enzyme (gene expression)	ob/ob specific
mmu:27369	Dguok	Enzyme (gene expression)	ob/ob specific
mmu:27419	Naglu	Enzyme (gene expression)	ob/ob specific
mmu:280645	B3gat2	Enzyme (gene expression)	ob/ob specific
mmu:29807	Tpk1	Enzyme (gene expression)	ob/ob specific
mmu:319554	Idi1	Enzyme (gene expression)	ob/ob specific
mmu:319625	Galm	Enzyme (gene expression)	ob/ob specific
mmu:327942	Pigl	Enzyme (gene expression)	ob/ob specific
mmu:331487	Uprt	Enzyme (gene expression)	ob/ob specific
mmu:380921	Dgkh	Enzyme (gene expression)	ob/ob specific
mmu:433256	Acsl5	Enzyme (gene expression)	ob/ob specific
mmu:50785	Hs6st1	Enzyme (gene expression)	ob/ob specific
mmu:50786	Hs6st2	Enzyme (gene expression)	ob/ob specific
mmu:53625	B3gnt2	Enzyme (gene expression)	ob/ob specific
mmu:54218	B3galt4	Enzyme (gene expression)	ob/ob specific
mmu:54342	Gnpnat1	Enzyme (gene expression)	ob/ob specific
mmu:54405	Ndufa1	Enzyme (gene expression)	ob/ob specific
mmu:54447	Asah2	Enzyme (gene expression)	ob/ob specific
mmu:54486	Hpgds	Enzyme (gene expression)	ob/ob specific
mmu:54710	Hs3st3b1	Enzyme (gene expression)	ob/ob specific
mmu:55980	Impa1	Enzyme (gene expression)	ob/ob specific
mmu:56219	Extl1	Enzyme (gene expression)	ob/ob specific
mmu:56336	B4galt5	Enzyme (gene expression)	ob/ob specific
mmu:56632	Sphk2	Enzyme (gene expression)	ob/ob specific
mmu:56738	Mocs1	Enzyme (gene expression)	ob/ob specific
mmu:59031	Chst12	Enzyme (gene expression)	ob/ob specific
mmu:59048	C1galt1c1	Enzyme (gene expression)	ob/ob specific
mmu:621603	Aldh3b2	Enzyme (gene expression)	ob/ob specific
mmu:64424	Polr1e	Enzyme (gene expression)	ob/ob specific
mmu:64899	Lpin3	Enzyme (gene expression)	ob/ob specific
mmu:66355	Gmpr	Enzyme (gene expression)	ob/ob specific
mmu:66646	Rpe	Enzyme (gene expression)	ob/ob specific
mmu:66902	Mtap	Enzyme (gene expression)	ob/ob specific
mmu:67292	Pigc	Enzyme (gene expression)	ob/ob specific
mmu:67305	Gpx7	Enzyme (gene expression)	ob/ob specific
mmu:67486	Polr3g	Enzyme (gene expression)	ob/ob specific
mmu:68255	Tmem86b	Enzyme (gene expression)	ob/ob specific
mmu:68556	Uckl1	Enzyme (gene expression)	ob/ob specific
mmu:68631	Cryl1	Enzyme (gene expression)	ob/ob specific
mmu:68636	Fahd1	Enzyme (gene expression)	ob/ob specific
mmu:68695	Hddc3	Enzyme (gene expression)	ob/ob specific
mmu:69188	Kmt2e	Enzyme (gene expression)	ob/ob specific
mmu:69574	Cmbl	Enzyme (gene expression)	ob/ob specific
mmu:69590	Gpx8	Enzyme (gene expression)	ob/ob specific
mmu:69606	Mtfmt	Enzyme (gene expression)	ob/ob specific
mmu:69718	Ipmk	Enzyme (gene expression)	ob/ob specific
mmu:70383	Cox10	Enzyme (gene expression)	ob/ob specific
mmu:70827	Trak2	Enzyme (gene expression)	ob/ob specific
mmu:71760	Etnppl	Enzyme (gene expression)	ob/ob specific
mmu:71911	Bdh1	Enzyme (gene expression)	ob/ob specific
mmu:72361	Ces2g	Enzyme (gene expression)	ob/ob specific
mmu:74182	Gpcpd1	Enzyme (gene expression)	ob/ob specific
mmu:74205	Acsl3	Enzyme (gene expression)	ob/ob specific
mmu:74241	Chpf	Enzyme (gene expression)	ob/ob specific
mmu:74442	Sgms2	Enzyme (gene expression)	ob/ob specific
mmu:74519	Cyp2j9	Enzyme (gene expression)	ob/ob specific
mmu:74596	Cds1	Enzyme (gene expression)	ob/ob specific
mmu:74754	Dhcr24	Enzyme (gene expression)	ob/ob specific
mmu:76263	Gstk1	Enzyme (gene expression)	ob/ob specific
mmu:77590	Chst15	Enzyme (gene expression)	ob/ob specific
mmu:78038	Mccc2	Enzyme (gene expression)	ob/ob specific
mmu:78754	Galnt15	Enzyme (gene expression)	ob/ob specific
mmu:78894	Aacs	Enzyme (gene expression)	ob/ob specific
mmu:84095	Pi4k2a	Enzyme (gene expression)	ob/ob specific
mmu:93732	Acox2	Enzyme (gene expression)	ob/ob specific
mmu:94284	Ugt1a6a	Enzyme (gene expression)	ob/ob specific
mmu:99712	Cept1	Enzyme (gene expression)	ob/ob specific
mmu:13360	Dhcr7	Enzyme (gene expression)	opposite
mmu:15368	Hmox1	Enzyme (gene expression)	opposite
mmu:18534	Pck1	Enzyme (gene expression)	opposite
mmu:18577	Pde4a	Enzyme (gene expression)	opposite
mmu:22361	Vnn1	Enzyme (gene expression)	opposite
mmu:234779	Plcg2	Enzyme (gene expression)	opposite
mmu:64898	Lpin2	Enzyme (gene expression)	opposite
mmu:100039707	Mthfsl	Enzyme (gene expression)
mmu:100041273	Ndufb4	Enzyme (gene expression)
mmu:100042025	Gapdh, Gapdh-ps15	Enzyme (gene expression)
mmu:100042503	Ndufb4	Enzyme (gene expression)
mmu:100163	Pafah2	Enzyme (gene expression)
mmu:100198	H6pd	Enzyme (gene expression)
mmu:100470	Lao1	Enzyme (gene expression)
mmu:100678	Psph	Enzyme (gene expression)
mmu:100705	Acacb	Enzyme (gene expression)
mmu:100862375	Entpd4b, Entpd4	Enzyme (gene expression)
mmu:101351	Eogt	Enzyme (gene expression)
mmu:101502	Hsd3b7	Enzyme (gene expression)
mmu:102216272	Ak6	Enzyme (gene expression)
mmu:102247	Gpat4	Enzyme (gene expression)
mmu:102580	Alg9	Enzyme (gene expression)
mmu:103140	Gstt3	Enzyme (gene expression)
mmu:103142	Rdh9	Enzyme (gene expression)
mmu:103149	Upb1	Enzyme (gene expression)
mmu:103534	Mgat4b	Enzyme (gene expression)
mmu:103711	Pnpo	Enzyme (gene expression)
mmu:103850	Nt5m	Enzyme (gene expression)
mmu:103963	Rpn1	Enzyme (gene expression)
mmu:104086	Cyp27a1	Enzyme (gene expression)
mmu:104111	Adcy3	Enzyme (gene expression)
mmu:104112	Acly	Enzyme (gene expression)
mmu:104130	Ndufb11	Enzyme (gene expression)
mmu:104418	Dgkz	Enzyme (gene expression)
mmu:104759	Pld4, Pld4	Enzyme (gene expression)
mmu:104776	Aldh6a1	Enzyme (gene expression)
mmu:104923	Adi1	Enzyme (gene expression)
mmu:105446	Gmpr2	Enzyme (gene expression)
mmu:105663	Thtpa	Enzyme (gene expression)
mmu:106564	Ppcs	Enzyme (gene expression)
mmu:107272	Psat1	Enzyme (gene expression)
mmu:107508	Eprs	Enzyme (gene expression)
mmu:107569	Nt5c3	Enzyme (gene expression)
mmu:107650	Pi4kb	Enzyme (gene expression)
mmu:107652	Uap1	Enzyme (gene expression)
mmu:107823	Nsd2	Enzyme (gene expression)
mmu:107885	Mthfs	Enzyme (gene expression)
mmu:107895	Mgat5	Enzyme (gene expression)
mmu:108037	Shmt2	Enzyme (gene expression)
mmu:108083	Pip4k2b	Enzyme (gene expression)
mmu:108147	Atic	Enzyme (gene expression)
mmu:108150	Galnt7	Enzyme (gene expression)
mmu:108155	Ogt	Enzyme (gene expression)
mmu:108156	Mthfd1	Enzyme (gene expression)
mmu:108645	Mat2b	Enzyme (gene expression)
mmu:108653	Rimklb	Enzyme (gene expression)
mmu:108682	Gpt2	Enzyme (gene expression)
mmu:108902	B4gat1	Enzyme (gene expression)
mmu:109079	Sephs1	Enzyme (gene expression)
mmu:109264	Me3	Enzyme (gene expression)
mmu:109685	Hyal3	Enzyme (gene expression)
mmu:109731	Maob	Enzyme (gene expression)
mmu:109754	Cyb5r3	Enzyme (gene expression)
mmu:109778	Blvra	Enzyme (gene expression)
mmu:109785	Pgm3	Enzyme (gene expression)
mmu:109801	Glo1	Enzyme (gene expression)
mmu:109900	Asl	Enzyme (gene expression)
mmu:110006	Gusb	Enzyme (gene expression)
mmu:110078	Pygb	Enzyme (gene expression)
mmu:110095	Pygl	Enzyme (gene expression)
mmu:110119	Mpi	Enzyme (gene expression)
mmu:110147	Ehmt2	Enzyme (gene expression)
mmu:110173	Manba	Enzyme (gene expression)
mmu:110196	Fdps	Enzyme (gene expression)
mmu:110197	Dgkg	Enzyme (gene expression)
mmu:110198	Akr7a5	Enzyme (gene expression)
mmu:110208	Pgd	Enzyme (gene expression)
mmu:110323	Cox6b1	Enzyme (gene expression)
mmu:110385	Pde4c, Pde4c	Enzyme (gene expression)
mmu:110391	Qdpr	Enzyme (gene expression)
mmu:110417	Pigh	Enzyme (gene expression)
mmu:110446	Acat1	Enzyme (gene expression)
mmu:110524	Dgkq	Enzyme (gene expression)
mmu:110606	Fntb	Enzyme (gene expression)
mmu:110695	Aldh7a1	Enzyme (gene expression)
mmu:110821	Pcca	Enzyme (gene expression)
mmu:110911	Cds2	Enzyme (gene expression)
mmu:110948	Hlcs	Enzyme (gene expression)
mmu:111175	Pecr	Enzyme (gene expression)
mmu:11363	Acadl	Enzyme (gene expression)
mmu:11364	Acadm	Enzyme (gene expression)
mmu:11370	Acadvl	Enzyme (gene expression)
mmu:113868	Acaa1a	Enzyme (gene expression)
mmu:11409	Acads	Enzyme (gene expression)
mmu:114143	Atp6v0b	Enzyme (gene expression)
mmu:11428	Aco1	Enzyme (gene expression)
mmu:11429	Aco2	Enzyme (gene expression)
mmu:11430	Acox1	Enzyme (gene expression)
mmu:11486	Ada	Enzyme (gene expression)
mmu:11513	Adcy7	Enzyme (gene expression)
mmu:11522	Adh1	Enzyme (gene expression)
mmu:11529	Adh7	Enzyme (gene expression)
mmu:11532	Adh5	Enzyme (gene expression)
mmu:11564	Adsl	Enzyme (gene expression)
mmu:11565	Adssl1	Enzyme (gene expression)
mmu:11566	Adss	Enzyme (gene expression)
mmu:11593	Aga	Enzyme (gene expression)
mmu:11605	Gla	Enzyme (gene expression)
mmu:11636	Ak1	Enzyme (gene expression)
mmu:11637	Ak2	Enzyme (gene expression)
mmu:11639	Ak4	Enzyme (gene expression)
mmu:11655	Alas1	Enzyme (gene expression)
mmu:11656	Alas2	Enzyme (gene expression)
mmu:11668	Aldh1a1	Enzyme (gene expression)
mmu:11669	Aldh2	Enzyme (gene expression)
mmu:11671	Aldh3a2	Enzyme (gene expression)
mmu:11674	Aldoa	Enzyme (gene expression)
mmu:11676	Aldoc	Enzyme (gene expression)
mmu:11677	Akr1b3	Enzyme (gene expression)
mmu:11687	Alox15	Enzyme (gene expression)
mmu:11689	Alox5	Enzyme (gene expression)
mmu:116939	Pnpla3	Enzyme (gene expression)
mmu:117150	Pip4k2c	Enzyme (gene expression)
mmu:11722	Amy1	Enzyme (gene expression)
mmu:11758	Prdx6	Enzyme (gene expression)
mmu:11761	Aox1	Enzyme (gene expression)
mmu:11821	Aprt	Enzyme (gene expression)
mmu:11881	Arsb	Enzyme (gene expression)
mmu:11886	Asah1	Enzyme (gene expression)
mmu:11898	Ass1	Enzyme (gene expression)
mmu:11946	Atp5a1, Atp5a1	Enzyme (gene expression)
mmu:11947	Atp5b	Enzyme (gene expression)
mmu:11949	Atp5c1	Enzyme (gene expression)
mmu:11950	Atp5f1	Enzyme (gene expression)
mmu:11951	Atp5g1	Enzyme (gene expression)
mmu:11964	Atp6v1a	Enzyme (gene expression)
mmu:11966	Atp6v1b2	Enzyme (gene expression)
mmu:11972	Atp6v0d1	Enzyme (gene expression)
mmu:11973	Atp6v1e1	Enzyme (gene expression)
mmu:11974	Atp6v0e	Enzyme (gene expression)
mmu:11975	Atp6v0a1	Enzyme (gene expression)
mmu:11984	Atp6v0c	Enzyme (gene expression)
mmu:11992	Auh	Enzyme (gene expression)
mmu:12035	Bcat1	Enzyme (gene expression)
mmu:12036	Bcat2	Enzyme (gene expression)
mmu:12039	Bckdha	Enzyme (gene expression)
mmu:12091	Glb1	Enzyme (gene expression)
mmu:12182	Bst1	Enzyme (gene expression)
mmu:12183	Bpgm	Enzyme (gene expression)
mmu:12319	Car8	Enzyme (gene expression)
mmu:12346	Car1	Enzyme (gene expression)
mmu:12349	Car2	Enzyme (gene expression)
mmu:12350	Car3	Enzyme (gene expression)
mmu:12351	Car4	Enzyme (gene expression)
mmu:12354	Car7	Enzyme (gene expression)
mmu:12359	Cat	Enzyme (gene expression)
mmu:12408	Cbr1	Enzyme (gene expression)
mmu:12409	Cbr2	Enzyme (gene expression)
mmu:12411	Cbs	Enzyme (gene expression)
mmu:12494	Cd38	Enzyme (gene expression)
mmu:12496	Entpd2	Enzyme (gene expression)
mmu:12497	Entpd6	Enzyme (gene expression)
mmu:12499	Entpd5	Enzyme (gene expression)
mmu:12642	Ch25h	Enzyme (gene expression)
mmu:12651	Chkb	Enzyme (gene expression)
mmu:12660	Chka	Enzyme (gene expression)
mmu:12715	Ckm	Enzyme (gene expression)
mmu:12763	Cmah	Enzyme (gene expression)
mmu:12764	Cmas	Enzyme (gene expression)
mmu:12846	Comt, Comt	Enzyme (gene expression)
mmu:12850	Coq7	Enzyme (gene expression)
mmu:12856	Cox17	Enzyme (gene expression)
mmu:12857	Cox4i1	Enzyme (gene expression)
mmu:12858	Cox5a	Enzyme (gene expression)
mmu:12859	Cox5b	Enzyme (gene expression)
mmu:12862	Cox6a2	Enzyme (gene expression)
mmu:12864	Cox6c	Enzyme (gene expression)
mmu:12865	Cox7a1	Enzyme (gene expression)
mmu:12866	Cox7a2	Enzyme (gene expression)
mmu:12867	Cox7c	Enzyme (gene expression)
mmu:12869	Cox8b	Enzyme (gene expression)
mmu:12870	Cp	Enzyme (gene expression)
mmu:12892	Cpox	Enzyme (gene expression)
mmu:12895	Cpt1b	Enzyme (gene expression)
mmu:12896	Cpt2	Enzyme (gene expression)
mmu:12974	Cs	Enzyme (gene expression)
mmu:13026	Pcyt1a	Enzyme (gene expression)
mmu:13063	Cycs	Enzyme (gene expression)
mmu:13070	Cyp11a1	Enzyme (gene expression)
mmu:13076	Cyp1a1	Enzyme (gene expression)
mmu:13107	Cyp2f2	Enzyme (gene expression)
mmu:13110	Cyp2j6	Enzyme (gene expression)
mmu:13116	Cyp46a1	Enzyme (gene expression)
mmu:13121	Cyp51	Enzyme (gene expression)
mmu:13135	Dad1	Enzyme (gene expression)
mmu:13139	Dgka	Enzyme (gene expression)
mmu:13171	Dbt	Enzyme (gene expression)
mmu:13177	Eci1	Enzyme (gene expression)
mmu:13178	Dck	Enzyme (gene expression)
mmu:13190	Dct	Enzyme (gene expression)
mmu:13195	Ddc	Enzyme (gene expression)
mmu:13200	Ddost	Enzyme (gene expression)
mmu:13244	Degs1	Enzyme (gene expression)
mmu:13350	Dgat1	Enzyme (gene expression)
mmu:13382	Dld	Enzyme (gene expression)
mmu:13433	Dnmt1	Enzyme (gene expression)
mmu:13436	Dnmt3b	Enzyme (gene expression)
mmu:13478	Dpagt1	Enzyme (gene expression)
mmu:13480	Dpm1	Enzyme (gene expression)
mmu:13481	Dpm2	Enzyme (gene expression)
mmu:13595	Ebp	Enzyme (gene expression)
mmu:13806	Eno1	Enzyme (gene expression)
mmu:13807	Eno2	Enzyme (gene expression)
mmu:13808	Eno3	Enzyme (gene expression)
mmu:13849	Ephx1	Enzyme (gene expression)
mmu:13885	Esd	Enzyme (gene expression)
mmu:14042	Ext1	Enzyme (gene expression)
mmu:14043	Ext2	Enzyme (gene expression)
mmu:140481	Man2a2	Enzyme (gene expression)
mmu:140484	Pofut1	Enzyme (gene expression)
mmu:140494	Atp6v0a4	Enzyme (gene expression)
mmu:14081	Acsl1	Enzyme (gene expression)
mmu:14120	Fbp2	Enzyme (gene expression)
mmu:14137	Fdft1	Enzyme (gene expression)
mmu:14151	Fech	Enzyme (gene expression)
mmu:14187	Akr1b8	Enzyme (gene expression)
mmu:14194	Fh1	Enzyme (gene expression)
mmu:14198	Fhit	Enzyme (gene expression)
mmu:14245	Lpin1	Enzyme (gene expression)
mmu:14261	Fmo1	Enzyme (gene expression)
mmu:14263	Fmo5	Enzyme (gene expression)
mmu:14287	Fpgs	Enzyme (gene expression)
mmu:14297	Fxn	Enzyme (gene expression)
mmu:14344	Fut2	Enzyme (gene expression)
mmu:14345	Fut4	Enzyme (gene expression)
mmu:14376	Ganab	Enzyme (gene expression)
mmu:14387	Gaa	Enzyme (gene expression)
mmu:14420	Galc	Enzyme (gene expression)
mmu:14423	Galnt1	Enzyme (gene expression)
mmu:14425	Galnt3	Enzyme (gene expression)
mmu:14426	Galnt4	Enzyme (gene expression)
mmu:14430	Galt	Enzyme (gene expression)
mmu:14431	Gamt	Enzyme (gene expression)
mmu:14433	Gapdh	Enzyme (gene expression)
mmu:14450	Gart	Enzyme (gene expression)
mmu:14466	Gba	Enzyme (gene expression)
mmu:14538	Gcnt2	Enzyme (gene expression)
mmu:14544	Gda	Enzyme (gene expression)
mmu:14571	Gpd2	Enzyme (gene expression)
mmu:14583	Gfpt1	Enzyme (gene expression)
mmu:14590	Ggh	Enzyme (gene expression)
mmu:14593	Ggps1	Enzyme (gene expression)
mmu:14594	Ggta1	Enzyme (gene expression)
mmu:14595	B4galt1	Enzyme (gene expression)
mmu:14629	Gclc	Enzyme (gene expression)
mmu:14630	Gclm	Enzyme (gene expression)
mmu:14635	Galk1	Enzyme (gene expression)
mmu:14645	Glul	Enzyme (gene expression)
mmu:14651	Hagh	Enzyme (gene expression)
mmu:14660	Gls	Enzyme (gene expression)
mmu:14661	Glud1	Enzyme (gene expression)
mmu:14712	Gnpat	Enzyme (gene expression)
mmu:14719	Got2	Enzyme (gene expression)
mmu:14731	Gpaa1	Enzyme (gene expression)
mmu:14732	Gpam	Enzyme (gene expression)
mmu:14751	Gpi1	Enzyme (gene expression)
mmu:14755	Pigq	Enzyme (gene expression)
mmu:14756	Gpld1	Enzyme (gene expression)
mmu:14778	Gpx3	Enzyme (gene expression)
mmu:14782	Gsr	Enzyme (gene expression)
mmu:14854	Gss	Enzyme (gene expression)
mmu:14860	Gsta4	Enzyme (gene expression)
mmu:14862	Gstm1	Enzyme (gene expression)
mmu:14863	Gstm2	Enzyme (gene expression)
mmu:14865	Gstm4	Enzyme (gene expression)
mmu:14866	Gstm5	Enzyme (gene expression)
mmu:14867	Gstm6	Enzyme (gene expression)
mmu:14869	Gstp2, Gstp2	Enzyme (gene expression)
mmu:14870	Gstp1, Gstp1	Enzyme (gene expression)
mmu:14873	Gsto1	Enzyme (gene expression)
mmu:14874	Gstz1	Enzyme (gene expression)
mmu:14923	Guk1	Enzyme (gene expression)
mmu:14936	Gys1	Enzyme (gene expression)
mmu:14979	H2-Ke6	Enzyme (gene expression)
mmu:15107	Hadh	Enzyme (gene expression)
mmu:15108	Hsd17b10	Enzyme (gene expression)
mmu:15159	Hccs	Enzyme (gene expression)
mmu:15203	Heph	Enzyme (gene expression)
mmu:15211	Hexa	Enzyme (gene expression)
mmu:15275	Hk1	Enzyme (gene expression)
mmu:15356	Hmgcl	Enzyme (gene expression)
mmu:15357	Hmgcr	Enzyme (gene expression)
mmu:15360	Hmgcs2	Enzyme (gene expression)
mmu:15369	Hmox2	Enzyme (gene expression)
mmu:15452	Hprt	Enzyme (gene expression)
mmu:15478	Hs3st3a1	Enzyme (gene expression)
mmu:15483	Hsd11b1	Enzyme (gene expression)
mmu:15485	Hsd17b1	Enzyme (gene expression)
mmu:15488	Hsd17b4	Enzyme (gene expression)
mmu:15490	Hsd17b7	Enzyme (gene expression)
mmu:15531	Ndst1	Enzyme (gene expression)
mmu:15587	Hyal2	Enzyme (gene expression)
mmu:15929	Idh3g	Enzyme (gene expression)
mmu:15930	Ido1	Enzyme (gene expression)
mmu:15931	Ids	Enzyme (gene expression)
mmu:15932	Idua	Enzyme (gene expression)
mmu:16329	Inpp1	Enzyme (gene expression)
mmu:16330	Inpp5b	Enzyme (gene expression)
mmu:16331	Inpp5d	Enzyme (gene expression)
mmu:16332	Inppl1	Enzyme (gene expression)
mmu:16430	Stt3a	Enzyme (gene expression)
mmu:16434	Itpa	Enzyme (gene expression)
mmu:16548	Khk	Enzyme (gene expression)
mmu:16591	Kl	Enzyme (gene expression)
mmu:16774	Lama3	Enzyme (gene expression)
mmu:16776	Lama5	Enzyme (gene expression)
mmu:16790	Anpep	Enzyme (gene expression)
mmu:16828	Ldha	Enzyme (gene expression)
mmu:16832	Ldhb	Enzyme (gene expression)
mmu:16848	Lfng	Enzyme (gene expression)
mmu:16889	Lipa	Enzyme (gene expression)
mmu:16956	Lpl	Enzyme (gene expression)
mmu:16993	Lta4h	Enzyme (gene expression)
mmu:17001	Ltc4s	Enzyme (gene expression)
mmu:17025	Alad	Enzyme (gene expression)
mmu:170439	Elovl6	Enzyme (gene expression)
mmu:170718	Idh3b	Enzyme (gene expression)
mmu:170749	Mtmr4	Enzyme (gene expression)
mmu:170789	Acot8	Enzyme (gene expression)
mmu:17117	Amacr	Enzyme (gene expression)
mmu:171212	Galnt10	Enzyme (gene expression)
mmu:171282	Acot4	Enzyme (gene expression)
mmu:17155	Man1a	Enzyme (gene expression)
mmu:17158	Man2a1	Enzyme (gene expression)
mmu:17159	Man2b1	Enzyme (gene expression)
mmu:17160	Man2b2	Enzyme (gene expression)
mmu:17161	Maoa	Enzyme (gene expression)
mmu:17252	Rdh11	Enzyme (gene expression)
mmu:17305	Mfng	Enzyme (gene expression)
mmu:17309	Mgat3	Enzyme (gene expression)
mmu:17319	Mif	Enzyme (gene expression)
mmu:17330	Minpp1	Enzyme (gene expression)
mmu:17434	Mocs2	Enzyme (gene expression)
mmu:17436	Me1	Enzyme (gene expression)
mmu:17448	Mdh2	Enzyme (gene expression)
mmu:17449	Mdh1	Enzyme (gene expression)
mmu:17710	mt-Co3	Enzyme (gene expression)
mmu:17711	mt-Cytb	Enzyme (gene expression)
mmu:17721	mt-Nd5	Enzyme (gene expression)
mmu:17722	mt-Nd6	Enzyme (gene expression)
mmu:17768	Mthfd2	Enzyme (gene expression)
mmu:17772	Mtm1	Enzyme (gene expression)
mmu:17850	Mmut	Enzyme (gene expression)
mmu:17855	Mvk	Enzyme (gene expression)
mmu:17991	Ndufa2	Enzyme (gene expression)
mmu:17992	Ndufa4	Enzyme (gene expression)
mmu:17995	Ndufv1	Enzyme (gene expression)
mmu:18010	Neu1	Enzyme (gene expression)
mmu:18041	Nfs1	Enzyme (gene expression)
mmu:18102	Nme1	Enzyme (gene expression)
mmu:18103	Nme2	Enzyme (gene expression)
mmu:18104	Nqo1	Enzyme (gene expression)
mmu:18115	Nnt	Enzyme (gene expression)
mmu:18160	Npr1	Enzyme (gene expression)
mmu:18193	Nsd1	Enzyme (gene expression)
mmu:18194	Nsdhl	Enzyme (gene expression)
mmu:18242	Oat	Enzyme (gene expression)
mmu:18263	Odc1	Enzyme (gene expression)
mmu:18293	Ogdh	Enzyme (gene expression)
mmu:18451	P4ha1	Enzyme (gene expression)
mmu:18452	P4ha2	Enzyme (gene expression)
mmu:18472	Pafah1b1	Enzyme (gene expression)
mmu:18475	Pafah1b2	Enzyme (gene expression)
[truncated: 2,885 more rows]

## Sheet: Edge - M to R by A
		1.1.1.145	1.1.1.149	1.1.1.2	1.1.1.205	1.1.1.21	1.1.1.284	1.1.1.37	1.1.1.38	1.1.1.40	1.1.1.41	1.1.1.42	1.1.1.44	1.1.1.49	1.1.1.62	1.1.1.81	1.1.3.15	1.11.1.8	1.11.1.9	1.13.11.20	1.13.11.31	1.13.11.33	1.13.11.34	1.13.11.52	1.14.11.1	1.14.11.2	1.14.11.8	1.14.13.13	1.14.16.1	1.14.16.4	1.14.18.1	1.14.18.2	1.14.99.1	1.17.4.1	1.17.99.3	1.2.1.12	1.2.1.24	1.2.1.3	1.2.1.8	1.2.3.1	1.2.4.1	1.2.4.2	1.2.4.4	1.3.1.22	1.3.5.1	1.4.1.3	1.4.3.1	1.4.3.4	1.5.1.2
		Hsd3b4|Gm10681_Hsd3b2_Hsd3b4|Gm10681_Hsd3b6	Akr1c18	Akr1a1	Impdh1_Impdh2	Akr1b3_Akr1b7_Akr1b8_Akr1b10	Adh5	Mdh2_Mdh1	Me2	Me3_Me1	Idh3g_Idh3b_Idh3a	Idh1_Idh2	Pgd	G6pdx	H2-Ke6_Hsd17b1_Hsd17b2_Hsd17b7_Hsd17b6_Hsd17b12	Grhpr	Hao1_Hao2	Tpo	mmu:14775_mmu:14776_mmu:14778_Gpx7_Gpx8	Cdo1	Alox12_Alox12e	Alox15_Alox8	Alox5	Ido1_Ido2	Bbox1	P4ha1_P4ha2_P4ha3	Tmlhe	Cyp27b1	Pah	Tph2_Tph1	Tyr	Cmah	Ptgs1_Ptgs2	Rrm1_Rrm2_Rrm2b	Acox2	Gapdh_Gapdh_Gapdhs	Aldh5a1	Aldh7a1_Aldh2_Aldh3a2_Aldh9a1_Aldh1b1	Aldh7a1	Aox1_Aox2_Aox3_Aox4	Pdha1_Pdhb	Ogdh_Ogdhl	Bckdha_Bckdhb	Srd5a3_Srd5a1_Srd5a2	Sdha_Sdhb	Glud1	Ddo	Maob_Maoa	Pycr1_Pycrl_Pycr2
C00002	ATP				2			-2	-2	-2	-2	-2		-2		-2					2	-2	2											-2	2	-2	-2					-2	-2		2	-2			-2
C00015	UDP
C00020	AMP		-2		-2	-2		-2					-2		-2								2									-2					-2	-2	-2		2					2
C00042	Succinate								2	2							-2									-2	-2	2																	2			-2
C00049	Asp																			-3																				-3							3
C00074	PEP
C00078	Trp																	-2						-2					-2	-2			2
C00085	F6P
C00093	Glycerol-3P
C00114	Choline																																						-3
C00134	Isoamylamine																																																3
C00144	GMP				-2																																				2
C00153	Nicotinamide																								2
C00158	Citrate					-2						-2															-2														-2
C00183	Val
C00186	Lactate																										-3				-3
C00212	Adenosine			2															-2				2															-2
C00245	Taurine
C00417	cis-Aconitate
C00711	Malate							-2		-2																		2																			-2	-2
C00898	Tartrate
C01152	3-Methylhistidine
C02679	Dodecanoate	-2					-2																																					-2
C08261	Azelate																														-2
[truncated: 209 more columns]

## Sheet: Edge - M to R by S
		1.1.1.1	1.1.1.27	1.1.1.30	1.1.1.37	1.1.1.38	1.1.1.40	1.1.1.8	1.1.1.95	1.1.2.4	1.1.5.3	1.1.99.1	1.1.99.2	1.13.11.11	1.13.11.52	1.14.11.1	1.14.11.2	1.14.11.4	1.14.11.8	1.14.16.4	1.17.4.1	1.2.1.24	1.2.1.31	1.3.5.1	1.4.3.1	1.4.3.2	1.4.3.22	1.7.1.7	2.1.1.1	2.1.3.2	2.1.4.1	2.2.1.1	2.2.1.2	2.3.1.15	2.3.1.17	2.3.1.57	2.3.1.65	2.3.2.2	2.3.3.1	2.3.3.8	2.4.1.102	2.4.1.11	2.4.1.117	2.4.1.135	2.4.1.141	2.4.1.143	2.4.1.144	2.4.1.145	2.4.1.147
		Adh1_Adh7_Adh5_Adh4	mmu:106557_Ldha_Ldhb_Ldhc	Bdh2_Bdh1	Mdh2_Mdh1	Me2	Me3_Me1	Gpd1_Gpd1l	Phgdh	Ldhd	Gpd2	Chdh	L2hgdh	Tdo2	Ido1_Ido2	Bbox1	P4ha1_P4ha2_P4ha3	Plod1_Plod2_Plod3	Tmlhe	Tph2_Tph1	Rrm1_Rrm2_Rrm2b	Aldh5a1	Aldh7a1	Sdha_Sdhb	Ddo	Il4i1_Lao1_Il4i1_mmu:73988	Aoc1	Gmpr2_Gmpr	Nnmt	Cad	Gatm	Tkt_Tktl1	Taldo1	Gpat4_Gpam_Gpat2_Agpat9	Nat8l	Sat1_Sat2	Baat	Ggt1_Ggt7_Ggt5_Ggt6	Cs_Csl	Acly	Gcnt1	Gys1_Gys2	Alg5	B3gat2_B3gat3_B3gat1	Glt28d2_Alg14_Alg13	Mgat2	Mgat3	Mgat4b_Mgat4a	B3gnt6
C00002	ATP																						2																	2
C00015	UDP																				-2																				-2	-2	-2	-2	-2	-2	-2	-2	-2
C00020	AMP																						-2
C00042	Succinate															-2	-2	-2	-2			-2		2
C00049	Asp																								3	3				3					3
C00074	PEP
C00078	Trp													2	2					2						2
C00085	F6P																															3	-3
C00093	Glycerol-3P							2			2																							2
C00114	Choline	3										3
C00134	Isoamylamine																										3									3
C00144	GMP																											-2
C00153	Nicotinamide																												2
C00158	Citrate																																						2	2
C00183	Val
C00186	Lactate		3							3
C00212	Adenosine
C00245	Taurine																														2						2	2
C00417	cis-Aconitate
C00711	Malate				2	2	2
C01089	3-OH-butyrate			2
C01152	3-Methylhistidine
C02630	2-Hydroxyglutarate								2				2
C02679	Dodecanoate
[truncated: 212 more columns]

## Sheet: Edge - E (G) to R
		1.1.1.184	1.1.1.30	1.1.1.315	1.1.1.363	1.1.1.38	1.1.1.42	1.1.1.45	1.1.1.49	1.1.1.8	1.1.99.1	1.11.1.9	1.13.11.20	1.13.11.31	1.14.11.4	1.14.13.194	1.14.13.30	1.14.13.39	1.14.14.1	1.14.14.18	1.14.16.4	1.14.19.1	1.14.99.1	1.17.99.3	1.2.1.3	1.2.1.36	1.2.1.5	1.2.3.1	1.2.4.2	1.2.4.4	1.3.1.21	1.3.1.72	1.3.1.93	1.3.99.12	1.4.3.2	1.4.3.21	1.5.1.20	1.5.1.3	1.5.1.6	1.5.3.16	1.6.5.3	1.7.1.7	1.9.3.1	2.1.1.1	2.1.1.20	2.1.1.28	2.1.1.37	2.1.1.43	2.1.1.8
		Cbr3_Cbr1_Cbr2	Bdh2_Bdh1	Rdh5	G6pdx	Me2	Idh1_Idh2	Cryl1	G6pdx	Gpd1_Gpd1l	Chdh	mmu:14775_mmu:14776_mmu:14778_Gpx7_Gpx8	Cdo1	Alox12_Alox12e	Plod1_Plod2_Plod3	Cyp4f13_Cyp4f14_Cyp4f18	Cyp4f13_Cyp4f14_Cyp4f18	Nos1_Nos2_Nos3	Cyp2c50_Cyp1a1_Cyp1a2_Cyp1b1_Cyp2a12_Cyp2a4_Cyp2a5_Cyp2b10_Cyp2b13_Cyp2b9_Cyp2c29_Cyp2c37_Cyp2c38_Cyp2c39_Cyp2c40_Cyp2d10_Cyp2d9_Cyp2f2_Cyp2j5_Cyp2j6_Cyp3a11_Cyp3a13_Cyp2c70_Cyp2c44_Cyp2j13_Cyp2j12_Cyp2b23_Cyp2c54_Cyp2c68_Cyp3a25_Cyp2d22_Cyp2j8_Cyp2d40_Cyp2c55_Cyp2s1_Cyp2j9_Cyp2d26	Hmox1_Hmox2	Tph2_Tph1	Scd1_Scd2_Scd3_Scd4	Ptgs1_Ptgs2	Acox2	Aldh7a1_Aldh2_Aldh3a2_Aldh9a1_Aldh1b1	Aldh1a1_Aldh1a2_Aldh1a7	Aldh3a1_Aldh1a3_Aldh3b3|Aldh3b2_Aldh3b1_Aldh3b3	Aox1_Aox2_Aox3_Aox4	Ogdh_Ogdhl	Bckdha_Bckdhb	Dhcr7	Dhcr24	Tecr	Acadsb	Il4i1_Lao1_Il4i1_mmu:73988	Aoc3_Aoc2	Mthfr	Dhfr	Aldh1l1_Aldh1l2	Smox	mt-Nd1_mt-Nd2_mt-Nd3_mt-Nd4_mt-Nd4l_mt-Nd5_mt-Nd6_Ndufv1_Ndufs8_Ndufs2_Ndufs1_Ndufs3_Ndufv2_Ndufs7	Gmpr2_Gmpr	mt-Co1	Nnmt	Gnmt	Pnmt	Dnmt1_Dnmt3a_Dnmt3b	Whsc1_Ehmt2_Nsd1_Ash1l_Setd1b_Dot1l_Suv39h1_Kmt2a_Suv420h1_Kmt2c_Suv420h2_Setd1a_Whsc1l1_Setd2_Setdb2_Kmt2d_Suv39h2_Setd8_Kmt2e_Setd7_Setmar_Kmt2b_Ehmt1_Setdb1	Hnmt
mmu:100328588	Il4i1																																		2
mmu:100910	Chpf2
mmu:103988	Gck
mmu:104015	Synj1
mmu:104110	Adcy4
mmu:104158	Ces1d
mmu:106529	Tecr																																2
mmu:107029	Me2					3
mmu:107239	Carns1
mmu:107476	Acaca
mmu:107747	Aldh1l1																																						3
mmu:107869	Cth
mmu:108148	Galnt2
mmu:108760	Galnt16
mmu:109652	Acy1
mmu:109674	Ampd2
mmu:109857	Cbr3	3
mmu:110074	Dut
mmu:110175	Ggct
mmu:110460	Acat2
mmu:110639	Prps2
mmu:11423	Ache
mmu:114663	Impa2
mmu:11484	Aspa
mmu:11512	Adcy6
mmu:11515	Adcy9
mmu:11534	Adk
mmu:11615	Gm4737
mmu:11647	Alpl
mmu:11670	Aldh3a1																										2
mmu:11684	Alox12													2
mmu:11702	Amd1
mmu:11717	Ampd3
mmu:11754	Aoc3																																			1
mmu:117592	B3galt6
mmu:11883	Arsa
mmu:12040	Bckdhb																													3
mmu:12495	Entpd1
mmu:12583	Cdo1												2
mmu:12686	Elovl3
mmu:12709	Ckb
mmu:12894	Cpt1a
mmu:13078	Cyp1b1																		2
mmu:13360	Dhcr7																														4
mmu:13361	Dhfr																																					3
mmu:13435	Dnmt3a																																														1
mmu:13850	Ephx2
mmu:140483	Hnmt																																																1
mmu:14085	Fah
mmu:14104	Fasn
mmu:14204	Il4i1																																		2
mmu:14272	Fnta
mmu:14381	G6pdx				3				3
mmu:14421	B4galnt1
mmu:14528	Gch1
mmu:14537	Gcnt1
mmu:14555	Gpd1									3
mmu:14584	Gfpt2
mmu:14711	Gnmt																																												2
mmu:14718	Got1
mmu:14775	Gpx1											3
mmu:14792	Lpcat3
mmu:14859	Gsta3
mmu:14871	Gstt1
mmu:14872	Gstt2
mmu:14933	Gk
mmu:15186	Hdc
mmu:15212	Hexb
mmu:15277	Hk2
mmu:15288	Hmbs
mmu:15368	Hmox1																			4
mmu:15442	Hpse
mmu:15476	Hs3st1
mmu:15586	Hyal1
mmu:15926	Idh1						3
mmu:16816	Lcat
mmu:16987	Lss
mmu:170716	Cyp4f13															2	2
mmu:170768	Pfkfb3
mmu:170835	Inpp5j
mmu:171210	Acot2
mmu:17156	Man1a2
mmu:171567	Nme7
mmu:17308	Mgat1
mmu:17708	mt-Co1																																										3
mmu:17716	mt-Nd1																																								3
mmu:17717	mt-Nd2																																								3
mmu:17718	mt-Nd3																																								1
mmu:17719	mt-Nd4																																								3
mmu:17720	mt-Nd4l																																								1
mmu:17769	Mthfr																																				3
mmu:17939	Naga
mmu:17961	Nat2
mmu:18113	Nnmt																																											3
mmu:18125	Nos1																	1
mmu:18126	Nos2																	1
mmu:18127	Nos3																	1
mmu:18534	Pck1
mmu:18573	Pde1a
mmu:18574	Pde1b
mmu:18576	Pde3b
mmu:18577	Pde4a
mmu:18578	Pde4b
mmu:18585	Pde9a
mmu:18648	Pgam1
mmu:18700	Piga
mmu:18711	Pikfyve
mmu:18777	Lypla1
mmu:18802	Plcd4
mmu:18948	Pnmt																																													1
mmu:18979	Pon1
mmu:19223	Ptgis
mmu:19224	Ptgs1																						1
mmu:19225	Ptgs2																						3
mmu:19286	Pts
mmu:19378	Aldh1a2																									3
mmu:19682	Rdh5			3
mmu:20020	Polr2a
mmu:20249	Scd1																					1
mmu:20250	Scd2																					3
mmu:20425	Shmt1
mmu:20442	St3gal1
mmu:20698	Sphk1
mmu:208043	Setd1b																																															3
mmu:208266	Dot1l																																															1
mmu:20917	Suclg2
mmu:209558	Enpp3
mmu:20975	Synj2
mmu:211429	Pla2g4b
mmu:213043	Aox2																											3
mmu:21391	Tbxas1
mmu:214162	Kmt2a																																															1
mmu:216134	Pdxk
mmu:216739	Acsl6
mmu:218865	Chdh										1
mmu:21990	Tph1																				2
mmu:22169	Cmpk2
mmu:22239	Ugt8a
mmu:22361	Vnn1
mmu:223753	Cerk
mmu:224129	Adcy5
mmu:225994	Nmrk1
mmu:226143	Cyp2c23																		1
mmu:228608	Smox																																							1
mmu:229665	Ampd1
mmu:230379	Acer2
mmu:230718	Nt5c1a
mmu:231510	Gpat3
mmu:233011	Itpkc
mmu:233781	Xylt1
mmu:233904	Setd1a																																															3
mmu:234356	Csgalnact1
mmu:234515	Inpp4b
mmu:234730	Fuk
mmu:234779	Plcg2
mmu:234889	Gucy1a2
mmu:235386	Hykk
mmu:237940	Aoc2																																			3
mmu:23831	Car14
mmu:238871	Pde4d
mmu:239017	Ogdhl																												3
mmu:23945	Mgll
mmu:239559	A4galt
mmu:23959	Nt5e
mmu:23984	Pde10a
mmu:241391	Galnt5
mmu:241447	Cers6
mmu:242202	Pde5a
mmu:242669	Azin2
mmu:26432	Plod2														2
mmu:269642	Nat8l
mmu:269941	Chsy1
mmu:270084	Lpcat2
mmu:27029	Sgsh
mmu:27053	Asns
mmu:270685	Mthfd1l
mmu:27226	Pla2g7
mmu:27369	Dguok
mmu:27419	Naglu
mmu:280645	B3gat2
mmu:29807	Tpk1
mmu:319415	Hs3st5
mmu:319554	Idi1
mmu:319625	Galm
mmu:320404	Itpkb
mmu:320438	Alg6
mmu:327942	Pigl
mmu:331487	Uprt
mmu:353204	Aldoart1
mmu:380921	Dgkh
mmu:381903	Alg8
mmu:433256	Acsl5
mmu:50877	Neu3
mmu:53374	Chst3
mmu:53418	B4galt2
mmu:53625	B3gnt2
mmu:54218	B3galt4
mmu:54342	Gnpnat1
mmu:54447	Asah2
mmu:54486	Hpgds
mmu:54710	Hs3st3b1
mmu:55979	Agpat1
mmu:55980	Impa1
mmu:56077	Dgke
mmu:56219	Extl1
mmu:56520	Nme4
mmu:56632	Sphk2
mmu:56738	Mocs1
mmu:56847	Aldh1a3																										2
mmu:57028	Pdxp
mmu:59031	Chst12
mmu:621603	Aldh3b2																										3
mmu:64898	Lpin2
mmu:64899	Lpin3
mmu:66355	Gmpr																																									3
mmu:66646	Rpe
mmu:66775	Hacd4
mmu:66885	Acadsb																																	1
mmu:66902	Mtap
mmu:67073	Pi4k2b
mmu:67305	Gpx7											3
mmu:67311	Nanp
mmu:67432	Hoga1
mmu:67689	Aldh3b1																										2
mmu:67800	Dgat2
mmu:68255	Tmem86b
mmu:68556	Uckl1
mmu:68631	Cryl1							3
mmu:68636	Fahd1
mmu:68695	Hddc3
mmu:69188	Kmt2e																																															3
mmu:69564	Nmrk2
mmu:69574	Cmbl
mmu:69590	Gpx8											3
mmu:69606	Mtfmt
mmu:69718	Ipmk
mmu:69772	Bdh2		1
mmu:71522	Ggt6
mmu:71760	Etnppl
mmu:71911	Bdh1		3
mmu:72361	Ces2g
mmu:72469	Plcd3
mmu:72535	Aldh1b1																								2
mmu:72727	B3gat3
mmu:72962	Tymp
mmu:74091	Npl
mmu:74182	Gpcpd1
mmu:74205	Acsl3
mmu:74241	Chpf
mmu:74442	Sgms2
mmu:74519	Cyp2j9																		3
mmu:74596	Cds1
mmu:74754	Dhcr24																															3
mmu:75410	Kmt2b																																															1
mmu:75735	Pank1
mmu:76263	Gstk1
mmu:76355	Tgds
mmu:76654	Upp2
mmu:76969	Chst1
mmu:77590	Chst15
mmu:77626	Smpd4
mmu:78038	Mccc2
mmu:78070	Cpt1c
mmu:78754	Galnt15
mmu:78894	Aacs
mmu:84095	Pi4k2a
mmu:93732	Acox2																							3
mmu:93898	Cers1
mmu:94284	Ugt1a6a
mmu:99010	Lpcat4
mmu:99712	Cept1
[truncated: 181 more columns]

## Sheet: Edge - E (P) to R
		2.4.1.1	2.4.1.11
		Pygb_Pygl_Pygm	Gys1_Gys2
mmu:110078	pGp	2
mmu:14936	pGs		-4

## Sheet: Edge - T (G) to E (G)
		mmu:100328588	mmu:100910	mmu:103988	mmu:104015	mmu:106529	mmu:107239	mmu:107476	mmu:107747	mmu:108148	mmu:108760	mmu:109674	mmu:110175	mmu:11423	mmu:114663	mmu:11512	mmu:11515	mmu:11717	mmu:11754	mmu:12495	mmu:12686	mmu:12861	mmu:12868	mmu:12894	mmu:13106	mmu:13360	mmu:13435	mmu:14085	mmu:14104	mmu:14204	mmu:14381	mmu:14421	mmu:14584	mmu:14718	mmu:14775	mmu:14792	mmu:14859	mmu:14872	mmu:15277	mmu:15368	mmu:15476	mmu:15586	mmu:16987	mmu:171210	mmu:17156	mmu:17308	mmu:17705	mmu:17706	mmu:17709
		Il4i1	Chpf2	Gck	Synj1	Tecr	Carns1	Acaca	Aldh1l1	Galnt2	Galnt16	Ampd2	Ggct	Ache	Impa2	Adcy6	Adcy9	Ampd3	Aoc3	Entpd1	Elovl3	Cox6a1	Cox8a	Cpt1a	Cyp2e1	Dhcr7	Dnmt3a	Fah	Fasn	Il4i1	G6pdx	B4galnt1	Gfpt2	Got1	Gpx1	Lpcat3	Gsta3	Gstt2	Hk2	Hmox1	Hs3st1	Hyal1	Lss	Acot2	Man1a2	Mgat1	mt-Atp6	mt-Atp8	mt-Co2
V$EGR1_Q6	Egr1			1	3			3		1						3		3	1	3	3		3	3					1							3					3		3
V$ETS_Q6	Etv4														3		3										1					1				3									3	3
V$GKLF_Q4	Klf4											2																					2									2					2
V$GLI_Q3	Gli2, Glis2					2				1	3	2										3	3										1	3	3														1
V$HMGIY_Q3	Hmga1b																																						1
V$HOMEZ_01	Homez																																															2
V$MYOGENIN_Q6_01	Myog						2							2												4
V$PBX_Q3	Hoxc6, Pknox1, Pbx3																																						3
V$PPARA_04	Ppara
V$PPARG_10	Pparg
V$RELA_Q6	Rela																											3			3
V$RFX1_01	Rfx1	2	3																						1			3		2								3		3				3
V$RFX_Q6	Rfx1, Rfx2																																																1
V$RREB1_01	Rreb1								3								3					3					3						3				3									3
V$SP100_04	Sp100												3
[truncated: 94 more columns]

## Sheet: Edge - T (P) to E (G)
		mmu:14718	mmu:14775	mmu:18802	mmu:319415	mmu:54710	mmu:59031	mmu:64898	mmu:68255
		Got1	Gpx1	Plcd4	Hs3st5	Hs3st3b1	Chst12	Lpin2	Tmem86b
V$CREB1_Q6	pCreb	3	3			3	3	3	3
V$FOXO1_08	pFoxo1			-2	-2

## Sheet: Edge - S to T (P)
		V$FOXO1_08
		pFoxo1
mmu:11651	pAkt	2
