# Supplementary material for: In vivo transomic analyses of glucose-responsive metabolism in skeletal muscle reveal core differences between the healthy and obese states
Source: Sci Rep. 2022 Aug 12;12:13719. doi: 10.1038/s41598-022-17964-9 (PMC9374747; doi:10.1038/s41598-022-17964-9)
Supplement: Supplementary file 11 — Supplementary Information 11. [file 41598_2022_17964_MOESM11_ESM.xlsx]

## Sheet: Readme
Table S10: Significant associations between glucose-responsive molecules and metabolic pathways (Figs. 6 and S7).
Sheet: ATP in WT mice		Pathway enrichment analysis of glucose-responsive molecules that regulated by ATP in WT mice.
	Column A to D	ID, name, and class of pathway
	Column E	The number of reactions that was contained in the pathway and regulated by ATP in WT mice.
	Column F	The number of reactions that was contained in the pathway.
	Column G	The number of reactions that was regulated by ATP in WT mice.
	Column H ot I	The significance of enrichment of the reactions in each pathway determined by one-tailed Fisher’s exact test.
The columns of the other sheets are the same as "ATP in WT mice" sheet.

## Sheet: ATP in WT mice
				Number of reactions
KEGG Pathway ID	Name	Abbreviation	Class	In pathway and regulated by atp in wt mice	In pathway	regulated by ATP in WT mice	P value	Q value
mmu00010	Glycolysis / Gluconeogenesis	Glycolysis	Metabolism;Carbohydrate metabolism	11	35	215	0.260789	1
mmu00020	Citrate cycle (TCA cycle)	TCA cycle	Metabolism;Carbohydrate metabolism	9	17	215	0.0133057	0.172974
mmu00030	Pentose phosphate pathway	Pentose-P	Metabolism;Carbohydrate metabolism	5	20	215	0.607364	1
mmu00040	Pentose and glucuronate interconversions	Pentose	Metabolism;Carbohydrate metabolism	2	14	215	0.907949	1
mmu00051	Fructose and mannose metabolism	Fructose	Metabolism;Carbohydrate metabolism	8	17	215	0.0432386	0.346049
mmu00052	Galactose metabolism	Galactose	Metabolism;Carbohydrate metabolism	5	23	215	0.738535	1
mmu00053	Ascorbate and aldarate metabolism	Ascorbate	Metabolism;Carbohydrate metabolism	2	9	215	0.713062	1
mmu00061	Fatty acid biosynthesis	FA synth.	Metabolism;Lipid metabolism	3	7	215	0.253538	1
mmu00062	Fatty acid elongation	FA elong.	Metabolism;Lipid metabolism	1	12	215	0.971567	1
mmu00071	Fatty acid degradation	FA degra.	Metabolism;Lipid metabolism	2	22	215	0.987713	1
mmu00072	Synthesis and degradation of ketone bodies	Ketone body	Metabolism;Lipid metabolism	0	5	215	1	1
mmu00100	Steroid biosynthesis	Steroid synth.	Metabolism;Lipid metabolism	1	19	215	0.996534	1
mmu00120	Primary bile acid biosynthesis	Primary bile acid synth.	Metabolism;Lipid metabolism	3	20	215	0.919072	1
mmu00130	Ubiquinone and other terpenoid-quinone biosynthesis	Ubiquinone & other terpenoid-quinone synth.	Metabolism;Metabolism of cofactors and vitamins	0	9	215	1	1
mmu00140	Steroid hormone biosynthesis	Steroid hormone synth.	Metabolism;Lipid metabolism	2	28	215	0.997526	1
mmu00190	Oxidative phosphorylation	OXPHOS	Metabolism;Energy metabolism	3	8	215	0.333736	1
mmu00220	Arginine biosynthesis	Arg synth.	Metabolism;Amino acid metabolism	5	13	215	0.217437	0.942227
mmu00230	Purine metabolism	Purine	Metabolism;Nucleotide metabolism	34	66	215	2.01619e-06	0.000183473
mmu00232	Caffeine metabolism	Caffeine	Metabolism;Biosynthesis of other secondary metabolites	0	5	215	1	1
mmu00240	Pyrimidine metabolism	Pyrimidine	Metabolism;Nucleotide metabolism	17	36	215	0.0032855	0.0597962
mmu00250	Alanine, aspartate and glutamate metabolism	Ala, Asp & Glu	Metabolism;Amino acid metabolism	15	34	215	0.0123909	0.172974
mmu00260	Glycine, serine and threonine metabolism	Gly, Ser & Thr	Metabolism;Amino acid metabolism	5	41	215	0.990375	1
mmu00270	Cysteine and methionine metabolism	Cys & Met	Metabolism;Amino acid metabolism	6	32	215	0.866408	1
mmu00280	Valine, leucine and isoleucine degradation	BCAA degra.	Metabolism;Amino acid metabolism	6	38	215	0.951098	1
mmu00290	Valine, leucine and isoleucine biosynthesis	BCAA synth.	Metabolism;Amino acid metabolism	1	3	215	0.58708	1
mmu00300	Lysine biosynthesis	Lys synth.	Metabolism;Amino acid metabolism	1	5	215	0.771498	1
mmu00310	Lysine degradation	Lys degra.	Metabolism;Amino acid metabolism	2	27	215	0.996755	1
mmu00330	Arginine and proline metabolism	Arg & Pro	Metabolism;Amino acid metabolism	5	34	215	0.960081	1
mmu00340	Histidine metabolism	His	Metabolism;Amino acid metabolism	2	20	215	0.979352	1
mmu00350	Tyrosine metabolism	Tyr	Metabolism;Amino acid metabolism	0	23	215	1	1
mmu00360	Phenylalanine metabolism	Phe	Metabolism;Amino acid metabolism	0	12	215	1	1
mmu00380	Tryptophan metabolism	Trp	Metabolism;Amino acid metabolism	2	34	215	0.999528	1
mmu00400	Phenylalanine, tyrosine and tryptophan biosynthesis	AAA synth.	Metabolism;Amino acid metabolism	0	4	215	1	1
mmu00410	beta-Alanine metabolism	beta-Ala	Metabolism;Metabolism of other amino acids	4	29	215	0.962286	1
mmu00430	Taurine and hypotaurine metabolism	Taurine	Metabolism;Metabolism of other amino acids	2	10	215	0.768822	1
mmu00450	Selenocompound metabolism	Selenocompound	Metabolism;Metabolism of other amino acids	5	15	215	0.329407	1
mmu00460	Cyanoamino acid metabolism	Cyanoamino acid	Metabolism;Metabolism of other amino acids	0	4	215	1	1
mmu00471	D-Glutamine and D-glutamate metabolism	D-Gln	Metabolism;Metabolism of other amino acids	2	2	215	0.0648205	0.34698
mmu00472	D-Arginine and D-ornithine metabolism	D-Arg	Metabolism;Metabolism of other amino acids	0	1	215	1	1
mmu00480	Glutathione metabolism	Glutathione	Metabolism;Metabolism of other amino acids	6	25	215	0.646425	1
mmu00500	Starch and sucrose metabolism	Starch	Metabolism;Carbohydrate metabolism	7	25	215	0.462572	1
mmu00510	N-Glycan biosynthesis	N-Glycan synth.	Metabolism;Glycan biosynthesis and metabolism	2	33	215	0.999376	1
mmu00511	Other glycan degradation	Other glycan degra.	Metabolism;Glycan biosynthesis and metabolism	1	9	215	0.930371	1
mmu00512	Mucin type O-Glycan biosynthesis	Mucin type O-Glycan synth.	Metabolism;Glycan biosynthesis and metabolism	1	6	215	0.830124	1
mmu00514	Other types of O-glycan biosynthesis	Other types of O-glycan synth.	Metabolism;Glycan biosynthesis and metabolism	0	15	215	1	1
mmu00520	Amino sugar and nucleotide sugar metabolism	Amino sugar	Metabolism;Carbohydrate metabolism	8	38	215	0.795447	1
mmu00524	Butirosin and neomycin biosynthesis	Butirosin & neomycin synth.	Metabolism;Biosynthesis of other secondary metabolites	2	2	215	0.0648205	0.34698
mmu00531	Glycosaminoglycan degradation	Glycosaminoglycan degra.	Metabolism;Glycan biosynthesis and metabolism	0	13	215	1	1
mmu00532	Glycosaminoglycan biosynthesis - chondroitin sulfate / dermatan sulfate	Glycosaminoglycan synth. - chondroitin sulfate / dermatan sulfate	Metabolism;Glycan biosynthesis and metabolism	2	12	215	0.852675	1
mmu00533	Glycosaminoglycan biosynthesis - keratan sulfate	Glycosaminoglycan synth. - keratan sulfate	Metabolism;Glycan biosynthesis and metabolism	2	9	215	0.713062	1
mmu00534	Glycosaminoglycan biosynthesis - heparan sulfate / heparin	Glycosaminoglycan synth. - heparan sulfate / heparin	Metabolism;Glycan biosynthesis and metabolism	1	11	215	0.96166	1
mmu00561	Glycerolipid metabolism	Glycerolipid	Metabolism;Lipid metabolism	9	23	215	0.10368	0.524158
mmu00562	Inositol phosphate metabolism	Inositol-P	Metabolism;Carbohydrate metabolism	20	34	215	2.62434e-05	0.00119408
mmu00563	Glycosylphosphatidylinositol(GPI)-anchor biosynthesis	Glycosylphosphatidylinositol(GPI)-anchor synth.	Metabolism;Glycan biosynthesis and metabolism	0	3	215	1	1
mmu00564	Glycerophospholipid metabolism	Glycerophospholipid	Metabolism;Lipid metabolism	12	35	215	0.15393	0.70038
mmu00565	Ether lipid metabolism	Ether lipid	Metabolism;Lipid metabolism	8	16	215	0.0291525	0.33161
mmu00590	Arachidonic acid metabolism	Arachidonate	Metabolism;Lipid metabolism	4	28	215	0.953691	1
mmu00591	Linoleic acid metabolism	Linoleic acid	Metabolism;Lipid metabolism	2	5	215	0.377846	1
mmu00592	alpha-Linolenic acid metabolism	alpha-Linolenate	Metabolism;Lipid metabolism	1	5	215	0.771498	1
mmu00600	Sphingolipid metabolism	Sphingolipid	Metabolism;Lipid metabolism	5	20	215	0.607364	1
mmu00601	Glycosphingolipid biosynthesis - lacto and neolacto series	Glycosphingolipid synth. - lacto & neolacto series	Metabolism;Glycan biosynthesis and metabolism	3	16	215	0.817766	1
mmu00603	Glycosphingolipid biosynthesis - globo series	Glycosphingolipid synth. - globo series	Metabolism;Glycan biosynthesis and metabolism	2	10	215	0.768822	1
mmu00604	Glycosphingolipid biosynthesis - ganglio series	Glycosphingolipid synth. - ganglio series	Metabolism;Glycan biosynthesis and metabolism	1	8	215	0.906226	1
mmu00620	Pyruvate metabolism	Pyruvate	Metabolism;Carbohydrate metabolism	15	26	215	0.00039722	0.012049
mmu00630	Glyoxylate and dicarboxylate metabolism	Glyoxylate	Metabolism;Carbohydrate metabolism	6	25	215	0.646425	1
mmu00640	Propanoate metabolism	Propanoate	Metabolism;Carbohydrate metabolism	8	27	215	0.379489	1
mmu00650	Butanoate metabolism	Butanoate	Metabolism;Carbohydrate metabolism	5	17	215	0.44559	1
mmu00670	One carbon pool by folate		Metabolism;Metabolism of cofactors and vitamins	5	20	215	0.607364	1
mmu00730	Thiamine metabolism	Thiamine	Metabolism;Metabolism of cofactors and vitamins	3	4	215	0.0532383	0.346049
mmu00740	Riboflavin metabolism	Riboflavin	Metabolism;Metabolism of cofactors and vitamins	2	5	215	0.377846	1
mmu00750	Vitamin B6 metabolism	Vitamin B6	Metabolism;Metabolism of cofactors and vitamins	1	5	215	0.771498	1
mmu00760	Nicotinate and nicotinamide metabolism	Nicotinate	Metabolism;Metabolism of cofactors and vitamins	11	19	215	0.00243282	0.0553465
mmu00770	Pantothenate and CoA biosynthesis	Pantothenate & CoA synth.	Metabolism;Metabolism of cofactors and vitamins	6	14	215	0.118899	0.569463
mmu00780	Biotin metabolism	Biotin	Metabolism;Metabolism of cofactors and vitamins	4	6	215	0.0397533	0.346049
mmu00785	Lipoic acid metabolism	Lipoic acid	Metabolism;Metabolism of cofactors and vitamins	0	2	215	1	1
mmu00790	Folate biosynthesis	Folate synth.	Metabolism;Metabolism of cofactors and vitamins	1	11	215	0.96166	1
mmu00830	Retinol metabolism	Retinol	Metabolism;Metabolism of cofactors and vitamins	2	19	215	0.973324	1
mmu00860	Porphyrin and chlorophyll metabolism	Porphyrin	Metabolism;Metabolism of cofactors and vitamins	5	18	215	0.502093	1
mmu00900	Terpenoid backbone biosynthesis	Terpenoid backbone synth.	Metabolism;Metabolism of terpenoids and polyketides	4	18	215	0.713839	1
mmu00910	Nitrogen metabolism	Nitrogen	Metabolism;Energy metabolism	3	4	215	0.0532383	0.346049
mmu00920	Sulfur metabolism	Sulfur	Metabolism;Energy metabolism	3	8	215	0.333736	1
mmu00980	Metabolism of xenobiotics by cytochrome P450		Metabolism;Xenobiotics biodegradation and metabolism	2	15	215	0.92768	1
mmu00982	Drug metabolism - cytochrome P450	Drug - cytochrome P450	Metabolism;Xenobiotics biodegradation and metabolism	1	10	215	0.948321	1
mmu00983	Drug metabolism - other enzymes	Drug - other enzymes	Metabolism;Xenobiotics biodegradation and metabolism	6	23	215	0.555399	1
mmu01040	Biosynthesis of unsaturated fatty acids	Synth. of unsaturated FA	Metabolism;Lipid metabolism	1	13	215	0.978924	1
mmu01100	Metabolic pathways	Metabolics	Metabolism;Global and overview maps	180	668	215	0.0357473	0.346049
mmu01200	Carbon metabolism	Carbon	Metabolism;Global and overview maps	27	80	215	0.0527921	0.346049
mmu01210	2-Oxocarboxylic acid metabolism	2-Oxocarboxylic acid	Metabolism;Global and overview maps	2	11	215	0.814936	1
mmu01212	Fatty acid metabolism	FA	Metabolism;Global and overview maps	3	27	215	0.983193	1
mmu01220	Degradation of aromatic compounds	Degra. of aromatic compounds	Metabolism;Global and overview maps	0	4	215	1	1
mmu01230	Biosynthesis of amino acids	Synth. of amino acids	Metabolism;Global and overview maps	18	50	215	0.0595001	0.34698

## Sheet: UDP in WT mice
				Number of reactions
KEGG Pathway ID	Name	Abbreviation	Class	In pathway and regulated by udp in wt mice	In pathway	regulated by UDP in WT mice	P value	Q value
mmu00010	Glycolysis / Gluconeogenesis	Glycolysis	Metabolism;Carbohydrate metabolism	2	35	72	0.818524	1
mmu00020	Citrate cycle (TCA cycle)	TCA cycle	Metabolism;Carbohydrate metabolism	0	17	72	1	1
mmu00030	Pentose phosphate pathway	Pentose-P	Metabolism;Carbohydrate metabolism	2	20	72	0.521516	1
mmu00040	Pentose and glucuronate interconversions	Pentose	Metabolism;Carbohydrate metabolism	2	14	72	0.339201	1
mmu00051	Fructose and mannose metabolism	Fructose	Metabolism;Carbohydrate metabolism	1	17	72	0.784115	1
mmu00052	Galactose metabolism	Galactose	Metabolism;Carbohydrate metabolism	6	23	72	0.00986211	0.0897452
mmu00053	Ascorbate and aldarate metabolism	Ascorbate	Metabolism;Carbohydrate metabolism	1	9	72	0.554039	1
mmu00061	Fatty acid biosynthesis	FA synth.	Metabolism;Lipid metabolism	0	7	72	1	1
mmu00062	Fatty acid elongation	FA elong.	Metabolism;Lipid metabolism	0	12	72	1	1
mmu00071	Fatty acid degradation	FA degra.	Metabolism;Lipid metabolism	0	22	72	1	1
mmu00072	Synthesis and degradation of ketone bodies	Ketone body	Metabolism;Lipid metabolism	0	5	72	1	1
mmu00100	Steroid biosynthesis	Steroid synth.	Metabolism;Lipid metabolism	0	19	72	1	1
mmu00120	Primary bile acid biosynthesis	Primary bile acid synth.	Metabolism;Lipid metabolism	0	20	72	1	1
mmu00130	Ubiquinone and other terpenoid-quinone biosynthesis	Ubiquinone & other terpenoid-quinone synth.	Metabolism;Metabolism of cofactors and vitamins	0	9	72	1	1
mmu00140	Steroid hormone biosynthesis	Steroid hormone synth.	Metabolism;Lipid metabolism	1	28	72	0.921343	1
mmu00190	Oxidative phosphorylation	OXPHOS	Metabolism;Energy metabolism	0	8	72	1	1
mmu00220	Arginine biosynthesis	Arg synth.	Metabolism;Amino acid metabolism	0	13	72	1	1
mmu00230	Purine metabolism	Purine	Metabolism;Nucleotide metabolism	16	66	72	4.51053e-05	0.000684097
mmu00232	Caffeine metabolism	Caffeine	Metabolism;Biosynthesis of other secondary metabolites	0	5	72	1	1
mmu00240	Pyrimidine metabolism	Pyrimidine	Metabolism;Nucleotide metabolism	13	36	72	2.11619e-06	9.62868e-05
mmu00250	Alanine, aspartate and glutamate metabolism	Ala, Asp & Glu	Metabolism;Amino acid metabolism	3	34	72	0.568373	1
mmu00260	Glycine, serine and threonine metabolism	Gly, Ser & Thr	Metabolism;Amino acid metabolism	0	41	72	1	1
mmu00270	Cysteine and methionine metabolism	Cys & Met	Metabolism;Amino acid metabolism	0	32	72	1	1
mmu00280	Valine, leucine and isoleucine degradation	BCAA degra.	Metabolism;Amino acid metabolism	0	38	72	1	1
mmu00290	Valine, leucine and isoleucine biosynthesis	BCAA synth.	Metabolism;Amino acid metabolism	0	3	72	1	1
mmu00300	Lysine biosynthesis	Lys synth.	Metabolism;Amino acid metabolism	0	5	72	1	1
mmu00310	Lysine degradation	Lys degra.	Metabolism;Amino acid metabolism	2	27	72	0.688619	1
mmu00330	Arginine and proline metabolism	Arg & Pro	Metabolism;Amino acid metabolism	0	34	72	1	1
mmu00340	Histidine metabolism	His	Metabolism;Amino acid metabolism	0	20	72	1	1
mmu00350	Tyrosine metabolism	Tyr	Metabolism;Amino acid metabolism	0	23	72	1	1
mmu00360	Phenylalanine metabolism	Phe	Metabolism;Amino acid metabolism	0	12	72	1	1
mmu00380	Tryptophan metabolism	Trp	Metabolism;Amino acid metabolism	0	34	72	1	1
mmu00400	Phenylalanine, tyrosine and tryptophan biosynthesis	AAA synth.	Metabolism;Amino acid metabolism	0	4	72	1	1
mmu00410	beta-Alanine metabolism	beta-Ala	Metabolism;Metabolism of other amino acids	0	29	72	1	1
mmu00430	Taurine and hypotaurine metabolism	Taurine	Metabolism;Metabolism of other amino acids	0	10	72	1	1
mmu00450	Selenocompound metabolism	Selenocompound	Metabolism;Metabolism of other amino acids	0	15	72	1	1
mmu00460	Cyanoamino acid metabolism	Cyanoamino acid	Metabolism;Metabolism of other amino acids	0	4	72	1	1
mmu00471	D-Glutamine and D-glutamate metabolism	D-Gln	Metabolism;Metabolism of other amino acids	0	2	72	1	1
mmu00472	D-Arginine and D-ornithine metabolism	D-Arg	Metabolism;Metabolism of other amino acids	0	1	72	1	1
mmu00480	Glutathione metabolism	Glutathione	Metabolism;Metabolism of other amino acids	1	25	72	0.896262	1
mmu00500	Starch and sucrose metabolism	Starch	Metabolism;Carbohydrate metabolism	4	25	72	0.157556	1
mmu00510	N-Glycan biosynthesis	N-Glycan synth.	Metabolism;Glycan biosynthesis and metabolism	11	33	72	3.49812e-05	0.000636657
mmu00511	Other glycan degradation	Other glycan degra.	Metabolism;Glycan biosynthesis and metabolism	0	9	72	1	1
mmu00512	Mucin type O-Glycan biosynthesis	Mucin type O-Glycan synth.	Metabolism;Glycan biosynthesis and metabolism	4	6	72	0.000646018	0.00839823
mmu00514	Other types of O-glycan biosynthesis	Other types of O-glycan synth.	Metabolism;Glycan biosynthesis and metabolism	8	15	72	7.68021e-06	0.000232966
mmu00520	Amino sugar and nucleotide sugar metabolism	Amino sugar	Metabolism;Carbohydrate metabolism	3	38	72	0.646662	1
mmu00524	Butirosin and neomycin biosynthesis	Butirosin & neomycin synth.	Metabolism;Biosynthesis of other secondary metabolites	0	2	72	1	1
mmu00531	Glycosaminoglycan degradation	Glycosaminoglycan degra.	Metabolism;Glycan biosynthesis and metabolism	0	13	72	1	1
mmu00532	Glycosaminoglycan biosynthesis - chondroitin sulfate / dermatan sulfate	Glycosaminoglycan synth. - chondroitin sulfate / dermatan sulfate	Metabolism;Glycan biosynthesis and metabolism	4	12	72	0.0143128	0.118406
mmu00533	Glycosaminoglycan biosynthesis - keratan sulfate	Glycosaminoglycan synth. - keratan sulfate	Metabolism;Glycan biosynthesis and metabolism	6	9	72	2.17295e-05	0.000494345
mmu00534	Glycosaminoglycan biosynthesis - heparan sulfate / heparin	Glycosaminoglycan synth. - heparan sulfate / heparin	Metabolism;Glycan biosynthesis and metabolism	5	11	72	0.00122052	0.0138835
mmu00561	Glycerolipid metabolism	Glycerolipid	Metabolism;Lipid metabolism	0	23	72	1	1
mmu00562	Inositol phosphate metabolism	Inositol-P	Metabolism;Carbohydrate metabolism	2	34	72	0.805402	1
mmu00563	Glycosylphosphatidylinositol(GPI)-anchor biosynthesis	Glycosylphosphatidylinositol(GPI)-anchor synth.	Metabolism;Glycan biosynthesis and metabolism	1	3	72	0.235221	1
mmu00564	Glycerophospholipid metabolism	Glycerophospholipid	Metabolism;Lipid metabolism	2	35	72	0.818524	1
mmu00565	Ether lipid metabolism	Ether lipid	Metabolism;Lipid metabolism	2	16	72	0.403189	1
mmu00590	Arachidonic acid metabolism	Arachidonate	Metabolism;Lipid metabolism	0	28	72	1	1
mmu00591	Linoleic acid metabolism	Linoleic acid	Metabolism;Lipid metabolism	0	5	72	1	1
mmu00592	alpha-Linolenic acid metabolism	alpha-Linolenate	Metabolism;Lipid metabolism	0	5	72	1	1
mmu00600	Sphingolipid metabolism	Sphingolipid	Metabolism;Lipid metabolism	3	20	72	0.239952	1
mmu00601	Glycosphingolipid biosynthesis - lacto and neolacto series	Glycosphingolipid synth. - lacto & neolacto series	Metabolism;Glycan biosynthesis and metabolism	11	16	72	2.59934e-09	2.3654e-07
mmu00603	Glycosphingolipid biosynthesis - globo series	Glycosphingolipid synth. - globo series	Metabolism;Glycan biosynthesis and metabolism	4	10	72	0.00693038	0.0700739
mmu00604	Glycosphingolipid biosynthesis - ganglio series	Glycosphingolipid synth. - ganglio series	Metabolism;Glycan biosynthesis and metabolism	3	8	72	0.0244833	0.185665
mmu00620	Pyruvate metabolism	Pyruvate	Metabolism;Carbohydrate metabolism	1	26	72	0.905393	1
mmu00630	Glyoxylate and dicarboxylate metabolism	Glyoxylate	Metabolism;Carbohydrate metabolism	0	25	72	1	1
mmu00640	Propanoate metabolism	Propanoate	Metabolism;Carbohydrate metabolism	0	27	72	1	1
mmu00650	Butanoate metabolism	Butanoate	Metabolism;Carbohydrate metabolism	0	17	72	1	1
mmu00670	One carbon pool by folate		Metabolism;Metabolism of cofactors and vitamins	0	20	72	1	1
mmu00730	Thiamine metabolism	Thiamine	Metabolism;Metabolism of cofactors and vitamins	0	4	72	1	1
mmu00740	Riboflavin metabolism	Riboflavin	Metabolism;Metabolism of cofactors and vitamins	0	5	72	1	1
mmu00750	Vitamin B6 metabolism	Vitamin B6	Metabolism;Metabolism of cofactors and vitamins	0	5	72	1	1
mmu00760	Nicotinate and nicotinamide metabolism	Nicotinate	Metabolism;Metabolism of cofactors and vitamins	3	19	72	0.216426	1
mmu00770	Pantothenate and CoA biosynthesis	Pantothenate & CoA synth.	Metabolism;Metabolism of cofactors and vitamins	1	14	72	0.716373	1
mmu00780	Biotin metabolism	Biotin	Metabolism;Metabolism of cofactors and vitamins	0	6	72	1	1
mmu00785	Lipoic acid metabolism	Lipoic acid	Metabolism;Metabolism of cofactors and vitamins	0	2	72	1	1
mmu00790	Folate biosynthesis	Folate synth.	Metabolism;Metabolism of cofactors and vitamins	0	11	72	1	1
mmu00830	Retinol metabolism	Retinol	Metabolism;Metabolism of cofactors and vitamins	1	19	72	0.820132	1
mmu00860	Porphyrin and chlorophyll metabolism	Porphyrin	Metabolism;Metabolism of cofactors and vitamins	1	18	72	0.802933	1
mmu00900	Terpenoid backbone biosynthesis	Terpenoid backbone synth.	Metabolism;Metabolism of terpenoids and polyketides	0	18	72	1	1
mmu00910	Nitrogen metabolism	Nitrogen	Metabolism;Energy metabolism	0	4	72	1	1
mmu00920	Sulfur metabolism	Sulfur	Metabolism;Energy metabolism	0	8	72	1	1
mmu00980	Metabolism of xenobiotics by cytochrome P450		Metabolism;Xenobiotics biodegradation and metabolism	1	15	72	0.741006	1
mmu00982	Drug metabolism - cytochrome P450	Drug - cytochrome P450	Metabolism;Xenobiotics biodegradation and metabolism	1	10	72	0.592539	1
mmu00983	Drug metabolism - other enzymes	Drug - other enzymes	Metabolism;Xenobiotics biodegradation and metabolism	3	23	72	0.312578	1
mmu01040	Biosynthesis of unsaturated fatty acids	Synth. of unsaturated FA	Metabolism;Lipid metabolism	0	13	72	1	1
mmu01100	Metabolic pathways	Metabolics	Metabolism;Global and overview maps	61	668	72	0.1467	1
mmu01200	Carbon metabolism	Carbon	Metabolism;Global and overview maps	3	80	72	0.976619	1
mmu01210	2-Oxocarboxylic acid metabolism	2-Oxocarboxylic acid	Metabolism;Global and overview maps	0	11	72	1	1
mmu01212	Fatty acid metabolism	FA	Metabolism;Global and overview maps	0	27	72	1	1
mmu01220	Degradation of aromatic compounds	Degra. of aromatic compounds	Metabolism;Global and overview maps	0	4	72	1	1
mmu01230	Biosynthesis of amino acids	Synth. of amino acids	Metabolism;Global and overview maps	3	50	72	0.820227	1

## Sheet: AMP in WT mice
				Number of reactions
KEGG Pathway ID	Name	Abbreviation	Class	In pathway and regulated by amp in wt mice	In pathway	regulated by AMP in WT mice	P value	Q value
mmu00010	Glycolysis / Gluconeogenesis	Glycolysis	Metabolism;Carbohydrate metabolism	11	35	107	0.00245379	0.0457147
mmu00020	Citrate cycle (TCA cycle)	TCA cycle	Metabolism;Carbohydrate metabolism	2	17	107	0.657348	1
mmu00030	Pentose phosphate pathway	Pentose-P	Metabolism;Carbohydrate metabolism	4	20	107	0.241717	1
mmu00040	Pentose and glucuronate interconversions	Pentose	Metabolism;Carbohydrate metabolism	3	14	107	0.257739	1
mmu00051	Fructose and mannose metabolism	Fructose	Metabolism;Carbohydrate metabolism	7	17	107	0.00288133	0.0457147
mmu00052	Galactose metabolism	Galactose	Metabolism;Carbohydrate metabolism	3	23	107	0.575609	1
mmu00053	Ascorbate and aldarate metabolism	Ascorbate	Metabolism;Carbohydrate metabolism	4	9	107	0.0186353	0.188424
mmu00061	Fatty acid biosynthesis	FA synth.	Metabolism;Lipid metabolism	1	7	107	0.614726	1
mmu00062	Fatty acid elongation	FA elong.	Metabolism;Lipid metabolism	2	12	107	0.462655	1
mmu00071	Fatty acid degradation	FA degra.	Metabolism;Lipid metabolism	4	22	107	0.3017	1
mmu00072	Synthesis and degradation of ketone bodies	Ketone body	Metabolism;Lipid metabolism	0	5	107	1	1
mmu00100	Steroid biosynthesis	Steroid synth.	Metabolism;Lipid metabolism	1	19	107	0.926389	1
mmu00120	Primary bile acid biosynthesis	Primary bile acid synth.	Metabolism;Lipid metabolism	2	20	107	0.744774	1
mmu00130	Ubiquinone and other terpenoid-quinone biosynthesis	Ubiquinone & other terpenoid-quinone synth.	Metabolism;Metabolism of cofactors and vitamins	0	9	107	1	1
mmu00140	Steroid hormone biosynthesis	Steroid hormone synth.	Metabolism;Lipid metabolism	4	28	107	0.484639	1
mmu00190	Oxidative phosphorylation	OXPHOS	Metabolism;Energy metabolism	2	8	107	0.269546	1
mmu00220	Arginine biosynthesis	Arg synth.	Metabolism;Amino acid metabolism	2	13	107	0.506462	1
mmu00230	Purine metabolism	Purine	Metabolism;Nucleotide metabolism	31	66	107	4.87856e-13	4.43949e-11
mmu00232	Caffeine metabolism	Caffeine	Metabolism;Biosynthesis of other secondary metabolites	0	5	107	1	1
mmu00240	Pyrimidine metabolism	Pyrimidine	Metabolism;Nucleotide metabolism	10	36	107	0.0103191	0.134148
mmu00250	Alanine, aspartate and glutamate metabolism	Ala, Asp & Glu	Metabolism;Amino acid metabolism	8	34	107	0.0549683	0.494848
mmu00260	Glycine, serine and threonine metabolism	Gly, Ser & Thr	Metabolism;Amino acid metabolism	3	41	107	0.912444	1
mmu00270	Cysteine and methionine metabolism	Cys & Met	Metabolism;Amino acid metabolism	1	32	107	0.988103	1
mmu00280	Valine, leucine and isoleucine degradation	BCAA degra.	Metabolism;Amino acid metabolism	4	38	107	0.734006	1
mmu00290	Valine, leucine and isoleucine biosynthesis	BCAA synth.	Metabolism;Amino acid metabolism	0	3	107	1	1
mmu00300	Lysine biosynthesis	Lys synth.	Metabolism;Amino acid metabolism	3	5	107	0.016427	0.186857
mmu00310	Lysine degradation	Lys degra.	Metabolism;Amino acid metabolism	4	27	107	0.454908	1
mmu00330	Arginine and proline metabolism	Arg & Pro	Metabolism;Amino acid metabolism	3	34	107	0.829419	1
mmu00340	Histidine metabolism	His	Metabolism;Amino acid metabolism	3	20	107	0.476651	1
mmu00350	Tyrosine metabolism	Tyr	Metabolism;Amino acid metabolism	0	23	107	1	1
mmu00360	Phenylalanine metabolism	Phe	Metabolism;Amino acid metabolism	0	12	107	1	1
mmu00380	Tryptophan metabolism	Trp	Metabolism;Amino acid metabolism	3	34	107	0.829419	1
mmu00400	Phenylalanine, tyrosine and tryptophan biosynthesis	AAA synth.	Metabolism;Amino acid metabolism	0	4	107	1	1
mmu00410	beta-Alanine metabolism	beta-Ala	Metabolism;Metabolism of other amino acids	4	29	107	0.513729	1
mmu00430	Taurine and hypotaurine metabolism	Taurine	Metabolism;Metabolism of other amino acids	2	10	107	0.368871	1
mmu00450	Selenocompound metabolism	Selenocompound	Metabolism;Metabolism of other amino acids	3	15	107	0.294493	1
mmu00460	Cyanoamino acid metabolism	Cyanoamino acid	Metabolism;Metabolism of other amino acids	0	4	107	1	1
mmu00471	D-Glutamine and D-glutamate metabolism	D-Gln	Metabolism;Metabolism of other amino acids	1	2	107	0.237876	1
mmu00472	D-Arginine and D-ornithine metabolism	D-Arg	Metabolism;Metabolism of other amino acids	0	1	107	1	1
mmu00480	Glutathione metabolism	Glutathione	Metabolism;Metabolism of other amino acids	1	25	107	0.968135	1
mmu00500	Starch and sucrose metabolism	Starch	Metabolism;Carbohydrate metabolism	6	25	107	0.0850242	0.644767
mmu00510	N-Glycan biosynthesis	N-Glycan synth.	Metabolism;Glycan biosynthesis and metabolism	0	33	107	1	1
mmu00511	Other glycan degradation	Other glycan degra.	Metabolism;Glycan biosynthesis and metabolism	0	9	107	1	1
mmu00512	Mucin type O-Glycan biosynthesis	Mucin type O-Glycan synth.	Metabolism;Glycan biosynthesis and metabolism	1	6	107	0.558254	1
mmu00514	Other types of O-glycan biosynthesis	Other types of O-glycan synth.	Metabolism;Glycan biosynthesis and metabolism	1	15	107	0.871829	1
mmu00520	Amino sugar and nucleotide sugar metabolism	Amino sugar	Metabolism;Carbohydrate metabolism	4	38	107	0.734006	1
mmu00524	Butirosin and neomycin biosynthesis	Butirosin & neomycin synth.	Metabolism;Biosynthesis of other secondary metabolites	1	2	107	0.237876	1
mmu00531	Glycosaminoglycan degradation	Glycosaminoglycan degra.	Metabolism;Glycan biosynthesis and metabolism	0	13	107	1	1
mmu00532	Glycosaminoglycan biosynthesis - chondroitin sulfate / dermatan sulfate	Glycosaminoglycan synth. - chondroitin sulfate / dermatan sulfate	Metabolism;Glycan biosynthesis and metabolism	1	12	107	0.806085	1
mmu00533	Glycosaminoglycan biosynthesis - keratan sulfate	Glycosaminoglycan synth. - keratan sulfate	Metabolism;Glycan biosynthesis and metabolism	1	9	107	0.707089	1
mmu00534	Glycosaminoglycan biosynthesis - heparan sulfate / heparin	Glycosaminoglycan synth. - heparan sulfate / heparin	Metabolism;Glycan biosynthesis and metabolism	0	11	107	1	1
mmu00561	Glycerolipid metabolism	Glycerolipid	Metabolism;Lipid metabolism	5	23	107	0.155978	1
mmu00562	Inositol phosphate metabolism	Inositol-P	Metabolism;Carbohydrate metabolism	5	34	107	0.437354	1
mmu00563	Glycosylphosphatidylinositol(GPI)-anchor biosynthesis	Glycosylphosphatidylinositol(GPI)-anchor synth.	Metabolism;Glycan biosynthesis and metabolism	0	3	107	1	1
mmu00564	Glycerophospholipid metabolism	Glycerophospholipid	Metabolism;Lipid metabolism	4	35	107	0.669886	1
mmu00565	Ether lipid metabolism	Ether lipid	Metabolism;Lipid metabolism	1	16	107	0.888392	1
mmu00590	Arachidonic acid metabolism	Arachidonate	Metabolism;Lipid metabolism	1	28	107	0.979087	1
mmu00591	Linoleic acid metabolism	Linoleic acid	Metabolism;Lipid metabolism	0	5	107	1	1
mmu00592	alpha-Linolenic acid metabolism	alpha-Linolenate	Metabolism;Lipid metabolism	0	5	107	1	1
mmu00600	Sphingolipid metabolism	Sphingolipid	Metabolism;Lipid metabolism	1	20	107	0.935948	1
mmu00601	Glycosphingolipid biosynthesis - lacto and neolacto series	Glycosphingolipid synth. - lacto & neolacto series	Metabolism;Glycan biosynthesis and metabolism	2	16	107	0.62338	1
mmu00603	Glycosphingolipid biosynthesis - globo series	Glycosphingolipid synth. - globo series	Metabolism;Glycan biosynthesis and metabolism	1	10	107	0.744668	1
mmu00604	Glycosphingolipid biosynthesis - ganglio series	Glycosphingolipid synth. - ganglio series	Metabolism;Glycan biosynthesis and metabolism	1	8	107	0.664037	1
mmu00620	Pyruvate metabolism	Pyruvate	Metabolism;Carbohydrate metabolism	10	26	107	0.000658033	0.0299405
mmu00630	Glyoxylate and dicarboxylate metabolism	Glyoxylate	Metabolism;Carbohydrate metabolism	1	25	107	0.968135	1
mmu00640	Propanoate metabolism	Propanoate	Metabolism;Carbohydrate metabolism	2	27	107	0.877993	1
mmu00650	Butanoate metabolism	Butanoate	Metabolism;Carbohydrate metabolism	4	17	107	0.158678	1
mmu00670	One carbon pool by folate		Metabolism;Metabolism of cofactors and vitamins	2	20	107	0.744774	1
mmu00730	Thiamine metabolism	Thiamine	Metabolism;Metabolism of cofactors and vitamins	1	4	107	0.419569	1
mmu00740	Riboflavin metabolism	Riboflavin	Metabolism;Metabolism of cofactors and vitamins	0	5	107	1	1
mmu00750	Vitamin B6 metabolism	Vitamin B6	Metabolism;Metabolism of cofactors and vitamins	1	5	107	0.493593	1
mmu00760	Nicotinate and nicotinamide metabolism	Nicotinate	Metabolism;Metabolism of cofactors and vitamins	8	19	107	0.00118677	0.0359987
mmu00770	Pantothenate and CoA biosynthesis	Pantothenate & CoA synth.	Metabolism;Metabolism of cofactors and vitamins	3	14	107	0.257739	1
mmu00780	Biotin metabolism	Biotin	Metabolism;Metabolism of cofactors and vitamins	4	6	107	0.00301416	0.0457147
mmu00785	Lipoic acid metabolism	Lipoic acid	Metabolism;Metabolism of cofactors and vitamins	0	2	107	1	1
mmu00790	Folate biosynthesis	Folate synth.	Metabolism;Metabolism of cofactors and vitamins	1	11	107	0.777466	1
mmu00830	Retinol metabolism	Retinol	Metabolism;Metabolism of cofactors and vitamins	2	19	107	0.717961	1
mmu00860	Porphyrin and chlorophyll metabolism	Porphyrin	Metabolism;Metabolism of cofactors and vitamins	3	18	107	0.405325	1
mmu00900	Terpenoid backbone biosynthesis	Terpenoid backbone synth.	Metabolism;Metabolism of terpenoids and polyketides	0	18	107	1	1
mmu00910	Nitrogen metabolism	Nitrogen	Metabolism;Energy metabolism	1	4	107	0.419569	1
mmu00920	Sulfur metabolism	Sulfur	Metabolism;Energy metabolism	2	8	107	0.269546	1
mmu00980	Metabolism of xenobiotics by cytochrome P450		Metabolism;Xenobiotics biodegradation and metabolism	1	15	107	0.871829	1
mmu00982	Drug metabolism - cytochrome P450	Drug - cytochrome P450	Metabolism;Xenobiotics biodegradation and metabolism	1	10	107	0.744668	1
mmu00983	Drug metabolism - other enzymes	Drug - other enzymes	Metabolism;Xenobiotics biodegradation and metabolism	6	23	107	0.0598168	0.494848
mmu01040	Biosynthesis of unsaturated fatty acids	Synth. of unsaturated FA	Metabolism;Lipid metabolism	2	13	107	0.506462	1
mmu01100	Metabolic pathways	Metabolics	Metabolism;Global and overview maps	83	668	107	0.724275	1
mmu01200	Carbon metabolism	Carbon	Metabolism;Global and overview maps	12	80	107	0.307723	1
mmu01210	2-Oxocarboxylic acid metabolism	2-Oxocarboxylic acid	Metabolism;Global and overview maps	0	11	107	1	1
mmu01212	Fatty acid metabolism	FA	Metabolism;Global and overview maps	2	27	107	0.877993	1
mmu01220	Degradation of aromatic compounds	Degra. of aromatic compounds	Metabolism;Global and overview maps	0	4	107	1	1
mmu01230	Biosynthesis of amino acids	Synth. of amino acids	Metabolism;Global and overview maps	8	50	107	0.294341	1

## Sheet: Succinate in WT mice
				Number of reactions
KEGG Pathway ID	Name	Abbreviation	Class	In pathway and regulated by succinate in wt mice	In pathway	regulated by Succinate in WT mice	P value	Q value
mmu00010	Glycolysis / Gluconeogenesis	Glycolysis	Metabolism;Carbohydrate metabolism	1	35	30	0.726115	1
mmu00020	Citrate cycle (TCA cycle)	TCA cycle	Metabolism;Carbohydrate metabolism	4	17	30	0.002253	0.0512558
mmu00030	Pentose phosphate pathway	Pentose-P	Metabolism;Carbohydrate metabolism	2	20	30	0.156603	0.944584
mmu00040	Pentose and glucuronate interconversions	Pentose	Metabolism;Carbohydrate metabolism	0	14	30	1	1
mmu00051	Fructose and mannose metabolism	Fructose	Metabolism;Carbohydrate metabolism	1	17	30	0.463153	1
mmu00052	Galactose metabolism	Galactose	Metabolism;Carbohydrate metabolism	1	23	30	0.570315	1
mmu00053	Ascorbate and aldarate metabolism	Ascorbate	Metabolism;Carbohydrate metabolism	0	9	30	1	1
mmu00061	Fatty acid biosynthesis	FA synth.	Metabolism;Lipid metabolism	0	7	30	1	1
mmu00062	Fatty acid elongation	FA elong.	Metabolism;Lipid metabolism	1	12	30	0.35451	1
mmu00071	Fatty acid degradation	FA degra.	Metabolism;Lipid metabolism	0	22	30	1	1
mmu00072	Synthesis and degradation of ketone bodies	Ketone body	Metabolism;Lipid metabolism	1	5	30	0.166081	0.944584
mmu00100	Steroid biosynthesis	Steroid synth.	Metabolism;Lipid metabolism	1	19	30	0.501464	1
mmu00120	Primary bile acid biosynthesis	Primary bile acid synth.	Metabolism;Lipid metabolism	1	20	30	0.519615	1
mmu00130	Ubiquinone and other terpenoid-quinone biosynthesis	Ubiquinone & other terpenoid-quinone synth.	Metabolism;Metabolism of cofactors and vitamins	0	9	30	1	1
mmu00140	Steroid hormone biosynthesis	Steroid hormone synth.	Metabolism;Lipid metabolism	0	28	30	1	1
mmu00190	Oxidative phosphorylation	OXPHOS	Metabolism;Energy metabolism	1	8	30	0.252574	1
mmu00220	Arginine biosynthesis	Arg synth.	Metabolism;Amino acid metabolism	5	13	30	4.27624e-05	0.00389138
mmu00230	Purine metabolism	Purine	Metabolism;Nucleotide metabolism	2	66	30	0.697842	1
mmu00232	Caffeine metabolism	Caffeine	Metabolism;Biosynthesis of other secondary metabolites	0	5	30	1	1
mmu00240	Pyrimidine metabolism	Pyrimidine	Metabolism;Nucleotide metabolism	0	36	30	1	1
mmu00250	Alanine, aspartate and glutamate metabolism	Ala, Asp & Glu	Metabolism;Amino acid metabolism	6	34	30	0.000808736	0.0245317
mmu00260	Glycine, serine and threonine metabolism	Gly, Ser & Thr	Metabolism;Amino acid metabolism	1	41	30	0.781895	1
mmu00270	Cysteine and methionine metabolism	Cys & Met	Metabolism;Amino acid metabolism	2	32	30	0.316748	1
mmu00280	Valine, leucine and isoleucine degradation	BCAA degra.	Metabolism;Amino acid metabolism	1	38	30	0.755538	1
mmu00290	Valine, leucine and isoleucine biosynthesis	BCAA synth.	Metabolism;Amino acid metabolism	0	3	30	1	1
mmu00300	Lysine biosynthesis	Lys synth.	Metabolism;Amino acid metabolism	0	5	30	1	1
mmu00310	Lysine degradation	Lys degra.	Metabolism;Amino acid metabolism	3	27	30	0.0668239	0.707259
mmu00330	Arginine and proline metabolism	Arg & Pro	Metabolism;Amino acid metabolism	3	34	30	0.115732	0.944584
mmu00340	Histidine metabolism	His	Metabolism;Amino acid metabolism	2	20	30	0.156603	0.944584
mmu00350	Tyrosine metabolism	Tyr	Metabolism;Amino acid metabolism	2	23	30	0.195496	1
mmu00360	Phenylalanine metabolism	Phe	Metabolism;Amino acid metabolism	2	12	30	0.0647645	0.707259
mmu00380	Tryptophan metabolism	Trp	Metabolism;Amino acid metabolism	1	34	30	0.715567	1
mmu00400	Phenylalanine, tyrosine and tryptophan biosynthesis	AAA synth.	Metabolism;Amino acid metabolism	1	4	30	0.135157	0.944584
mmu00410	beta-Alanine metabolism	beta-Ala	Metabolism;Metabolism of other amino acids	0	29	30	1	1
mmu00430	Taurine and hypotaurine metabolism	Taurine	Metabolism;Metabolism of other amino acids	1	10	30	0.305347	1
mmu00450	Selenocompound metabolism	Selenocompound	Metabolism;Metabolism of other amino acids	0	15	30	1	1
mmu00460	Cyanoamino acid metabolism	Cyanoamino acid	Metabolism;Metabolism of other amino acids	0	4	30	1	1
mmu00471	D-Glutamine and D-glutamate metabolism	D-Gln	Metabolism;Metabolism of other amino acids	1	2	30	0.0699487	0.707259
mmu00472	D-Arginine and D-ornithine metabolism	D-Arg	Metabolism;Metabolism of other amino acids	0	1	30	1	1
mmu00480	Glutathione metabolism	Glutathione	Metabolism;Metabolism of other amino acids	0	25	30	1	1
mmu00500	Starch and sucrose metabolism	Starch	Metabolism;Carbohydrate metabolism	0	25	30	1	1
mmu00510	N-Glycan biosynthesis	N-Glycan synth.	Metabolism;Glycan biosynthesis and metabolism	0	33	30	1	1
mmu00511	Other glycan degradation	Other glycan degra.	Metabolism;Glycan biosynthesis and metabolism	1	9	30	0.279428	1
mmu00512	Mucin type O-Glycan biosynthesis	Mucin type O-Glycan synth.	Metabolism;Glycan biosynthesis and metabolism	0	6	30	1	1
mmu00514	Other types of O-glycan biosynthesis	Other types of O-glycan synth.	Metabolism;Glycan biosynthesis and metabolism	1	15	30	0.422004	1
mmu00520	Amino sugar and nucleotide sugar metabolism	Amino sugar	Metabolism;Carbohydrate metabolism	1	38	30	0.755538	1
mmu00524	Butirosin and neomycin biosynthesis	Butirosin & neomycin synth.	Metabolism;Biosynthesis of other secondary metabolites	0	2	30	1	1
mmu00531	Glycosaminoglycan degradation	Glycosaminoglycan degra.	Metabolism;Glycan biosynthesis and metabolism	0	13	30	1	1
mmu00532	Glycosaminoglycan biosynthesis - chondroitin sulfate / dermatan sulfate	Glycosaminoglycan synth. - chondroitin sulfate / dermatan sulfate	Metabolism;Glycan biosynthesis and metabolism	0	12	30	1	1
mmu00533	Glycosaminoglycan biosynthesis - keratan sulfate	Glycosaminoglycan synth. - keratan sulfate	Metabolism;Glycan biosynthesis and metabolism	0	9	30	1	1
mmu00534	Glycosaminoglycan biosynthesis - heparan sulfate / heparin	Glycosaminoglycan synth. - heparan sulfate / heparin	Metabolism;Glycan biosynthesis and metabolism	0	11	30	1	1
mmu00561	Glycerolipid metabolism	Glycerolipid	Metabolism;Lipid metabolism	0	23	30	1	1
mmu00562	Inositol phosphate metabolism	Inositol-P	Metabolism;Carbohydrate metabolism	0	34	30	1	1
mmu00563	Glycosylphosphatidylinositol(GPI)-anchor biosynthesis	Glycosylphosphatidylinositol(GPI)-anchor synth.	Metabolism;Glycan biosynthesis and metabolism	0	3	30	1	1
mmu00564	Glycerophospholipid metabolism	Glycerophospholipid	Metabolism;Lipid metabolism	0	35	30	1	1
mmu00565	Ether lipid metabolism	Ether lipid	Metabolism;Lipid metabolism	0	16	30	1	1
mmu00590	Arachidonic acid metabolism	Arachidonate	Metabolism;Lipid metabolism	0	28	30	1	1
mmu00591	Linoleic acid metabolism	Linoleic acid	Metabolism;Lipid metabolism	0	5	30	1	1
mmu00592	alpha-Linolenic acid metabolism	alpha-Linolenate	Metabolism;Lipid metabolism	0	5	30	1	1
mmu00600	Sphingolipid metabolism	Sphingolipid	Metabolism;Lipid metabolism	0	20	30	1	1
mmu00601	Glycosphingolipid biosynthesis - lacto and neolacto series	Glycosphingolipid synth. - lacto & neolacto series	Metabolism;Glycan biosynthesis and metabolism	0	16	30	1	1
mmu00603	Glycosphingolipid biosynthesis - globo series	Glycosphingolipid synth. - globo series	Metabolism;Glycan biosynthesis and metabolism	0	10	30	1	1
mmu00604	Glycosphingolipid biosynthesis - ganglio series	Glycosphingolipid synth. - ganglio series	Metabolism;Glycan biosynthesis and metabolism	0	8	30	1	1
mmu00620	Pyruvate metabolism	Pyruvate	Metabolism;Carbohydrate metabolism	2	26	30	0.23555	1
mmu00630	Glyoxylate and dicarboxylate metabolism	Glyoxylate	Metabolism;Carbohydrate metabolism	2	25	30	0.222111	1
mmu00640	Propanoate metabolism	Propanoate	Metabolism;Carbohydrate metabolism	2	27	30	0.249049	1
mmu00650	Butanoate metabolism	Butanoate	Metabolism;Carbohydrate metabolism	2	17	30	0.119625	0.944584
mmu00670	One carbon pool by folate		Metabolism;Metabolism of cofactors and vitamins	1	20	30	0.519615	1
mmu00730	Thiamine metabolism	Thiamine	Metabolism;Metabolism of cofactors and vitamins	0	4	30	1	1
mmu00740	Riboflavin metabolism	Riboflavin	Metabolism;Metabolism of cofactors and vitamins	0	5	30	1	1
mmu00750	Vitamin B6 metabolism	Vitamin B6	Metabolism;Metabolism of cofactors and vitamins	0	5	30	1	1
mmu00760	Nicotinate and nicotinamide metabolism	Nicotinate	Metabolism;Metabolism of cofactors and vitamins	1	19	30	0.501464	1
mmu00770	Pantothenate and CoA biosynthesis	Pantothenate & CoA synth.	Metabolism;Metabolism of cofactors and vitamins	0	14	30	1	1
mmu00780	Biotin metabolism	Biotin	Metabolism;Metabolism of cofactors and vitamins	0	6	30	1	1
mmu00785	Lipoic acid metabolism	Lipoic acid	Metabolism;Metabolism of cofactors and vitamins	0	2	30	1	1
mmu00790	Folate biosynthesis	Folate synth.	Metabolism;Metabolism of cofactors and vitamins	0	11	30	1	1
mmu00830	Retinol metabolism	Retinol	Metabolism;Metabolism of cofactors and vitamins	0	19	30	1	1
mmu00860	Porphyrin and chlorophyll metabolism	Porphyrin	Metabolism;Metabolism of cofactors and vitamins	0	18	30	1	1
mmu00900	Terpenoid backbone biosynthesis	Terpenoid backbone synth.	Metabolism;Metabolism of terpenoids and polyketides	0	18	30	1	1
mmu00910	Nitrogen metabolism	Nitrogen	Metabolism;Energy metabolism	1	4	30	0.135157	0.944584
mmu00920	Sulfur metabolism	Sulfur	Metabolism;Energy metabolism	1	8	30	0.252574	1
mmu00980	Metabolism of xenobiotics by cytochrome P450		Metabolism;Xenobiotics biodegradation and metabolism	0	15	30	1	1
mmu00982	Drug metabolism - cytochrome P450	Drug - cytochrome P450	Metabolism;Xenobiotics biodegradation and metabolism	1	10	30	0.305347	1
mmu00983	Drug metabolism - other enzymes	Drug - other enzymes	Metabolism;Xenobiotics biodegradation and metabolism	0	23	30	1	1
mmu01040	Biosynthesis of unsaturated fatty acids	Synth. of unsaturated FA	Metabolism;Lipid metabolism	1	13	30	0.377813	1
mmu01100	Metabolic pathways	Metabolics	Metabolism;Global and overview maps	22	668	30	0.8511	1
mmu01200	Carbon metabolism	Carbon	Metabolism;Global and overview maps	10	80	30	0.000212087	0.00964994
mmu01210	2-Oxocarboxylic acid metabolism	2-Oxocarboxylic acid	Metabolism;Global and overview maps	3	11	30	0.00554195	0.0967005
mmu01212	Fatty acid metabolism	FA	Metabolism;Global and overview maps	0	27	30	1	1
mmu01220	Degradation of aromatic compounds	Degra. of aromatic compounds	Metabolism;Global and overview maps	0	4	30	1	1
mmu01230	Biosynthesis of amino acids	Synth. of amino acids	Metabolism;Global and overview maps	6	50	30	0.00637586	0.0967005

## Sheet: PEP in WT mice
				Number of reactions
KEGG Pathway ID	Name	Abbreviation	Class	In pathway and regulated by pep in wt mice	In pathway	regulated by PEP in WT mice	P value	Q value
mmu00010	Glycolysis / Gluconeogenesis	Glycolysis	Metabolism;Carbohydrate metabolism	5	35	14	0.00014113	0.00642144
mmu00020	Citrate cycle (TCA cycle)	TCA cycle	Metabolism;Carbohydrate metabolism	2	17	14	0.0302241	0.40976
mmu00030	Pentose phosphate pathway	Pentose-P	Metabolism;Carbohydrate metabolism	1	20	14	0.287377	1
mmu00040	Pentose and glucuronate interconversions	Pentose	Metabolism;Carbohydrate metabolism	0	14	14	1	1
mmu00051	Fructose and mannose metabolism	Fructose	Metabolism;Carbohydrate metabolism	4	17	14	0.000100629	0.00642144
mmu00052	Galactose metabolism	Galactose	Metabolism;Carbohydrate metabolism	2	23	14	0.0531113	0.483313
mmu00053	Ascorbate and aldarate metabolism	Ascorbate	Metabolism;Carbohydrate metabolism	0	9	14	1	1
mmu00061	Fatty acid biosynthesis	FA synth.	Metabolism;Lipid metabolism	0	7	14	1	1
mmu00062	Fatty acid elongation	FA elong.	Metabolism;Lipid metabolism	0	12	14	1	1
mmu00071	Fatty acid degradation	FA degra.	Metabolism;Lipid metabolism	0	22	14	1	1
mmu00072	Synthesis and degradation of ketone bodies	Ketone body	Metabolism;Lipid metabolism	0	5	14	1	1
mmu00100	Steroid biosynthesis	Steroid synth.	Metabolism;Lipid metabolism	0	19	14	1	1
mmu00120	Primary bile acid biosynthesis	Primary bile acid synth.	Metabolism;Lipid metabolism	0	20	14	1	1
mmu00130	Ubiquinone and other terpenoid-quinone biosynthesis	Ubiquinone & other terpenoid-quinone synth.	Metabolism;Metabolism of cofactors and vitamins	0	9	14	1	1
mmu00140	Steroid hormone biosynthesis	Steroid hormone synth.	Metabolism;Lipid metabolism	0	28	14	1	1
mmu00190	Oxidative phosphorylation	OXPHOS	Metabolism;Energy metabolism	0	8	14	1	1
mmu00220	Arginine biosynthesis	Arg synth.	Metabolism;Amino acid metabolism	1	13	14	0.196909	1
mmu00230	Purine metabolism	Purine	Metabolism;Nucleotide metabolism	2	66	14	0.300866	1
mmu00232	Caffeine metabolism	Caffeine	Metabolism;Biosynthesis of other secondary metabolites	0	5	14	1	1
mmu00240	Pyrimidine metabolism	Pyrimidine	Metabolism;Nucleotide metabolism	0	36	14	1	1
mmu00250	Alanine, aspartate and glutamate metabolism	Ala, Asp & Glu	Metabolism;Amino acid metabolism	1	34	14	0.440627	1
mmu00260	Glycine, serine and threonine metabolism	Gly, Ser & Thr	Metabolism;Amino acid metabolism	0	41	14	1	1
mmu00270	Cysteine and methionine metabolism	Cys & Met	Metabolism;Amino acid metabolism	0	32	14	1	1
mmu00280	Valine, leucine and isoleucine degradation	BCAA degra.	Metabolism;Amino acid metabolism	0	38	14	1	1
mmu00290	Valine, leucine and isoleucine biosynthesis	BCAA synth.	Metabolism;Amino acid metabolism	0	3	14	1	1
mmu00300	Lysine biosynthesis	Lys synth.	Metabolism;Amino acid metabolism	0	5	14	1	1
mmu00310	Lysine degradation	Lys degra.	Metabolism;Amino acid metabolism	0	27	14	1	1
mmu00330	Arginine and proline metabolism	Arg & Pro	Metabolism;Amino acid metabolism	0	34	14	1	1
mmu00340	Histidine metabolism	His	Metabolism;Amino acid metabolism	0	20	14	1	1
mmu00350	Tyrosine metabolism	Tyr	Metabolism;Amino acid metabolism	0	23	14	1	1
mmu00360	Phenylalanine metabolism	Phe	Metabolism;Amino acid metabolism	0	12	14	1	1
mmu00380	Tryptophan metabolism	Trp	Metabolism;Amino acid metabolism	0	34	14	1	1
mmu00400	Phenylalanine, tyrosine and tryptophan biosynthesis	AAA synth.	Metabolism;Amino acid metabolism	0	4	14	1	1
mmu00410	beta-Alanine metabolism	beta-Ala	Metabolism;Metabolism of other amino acids	0	29	14	1	1
mmu00430	Taurine and hypotaurine metabolism	Taurine	Metabolism;Metabolism of other amino acids	0	10	14	1	1
mmu00450	Selenocompound metabolism	Selenocompound	Metabolism;Metabolism of other amino acids	0	15	14	1	1
mmu00460	Cyanoamino acid metabolism	Cyanoamino acid	Metabolism;Metabolism of other amino acids	0	4	14	1	1
mmu00471	D-Glutamine and D-glutamate metabolism	D-Gln	Metabolism;Metabolism of other amino acids	1	2	14	0.0329583	0.40976
mmu00472	D-Arginine and D-ornithine metabolism	D-Arg	Metabolism;Metabolism of other amino acids	0	1	14	1	1
mmu00480	Glutathione metabolism	Glutathione	Metabolism;Metabolism of other amino acids	0	25	14	1	1
mmu00500	Starch and sucrose metabolism	Starch	Metabolism;Carbohydrate metabolism	2	25	14	0.0617949	0.511212
mmu00510	N-Glycan biosynthesis	N-Glycan synth.	Metabolism;Glycan biosynthesis and metabolism	0	33	14	1	1
mmu00511	Other glycan degradation	Other glycan degra.	Metabolism;Glycan biosynthesis and metabolism	0	9	14	1	1
mmu00512	Mucin type O-Glycan biosynthesis	Mucin type O-Glycan synth.	Metabolism;Glycan biosynthesis and metabolism	0	6	14	1	1
mmu00514	Other types of O-glycan biosynthesis	Other types of O-glycan synth.	Metabolism;Glycan biosynthesis and metabolism	0	15	14	1	1
mmu00520	Amino sugar and nucleotide sugar metabolism	Amino sugar	Metabolism;Carbohydrate metabolism	3	38	14	0.0218156	0.40976
mmu00524	Butirosin and neomycin biosynthesis	Butirosin & neomycin synth.	Metabolism;Biosynthesis of other secondary metabolites	1	2	14	0.0329583	0.40976
mmu00531	Glycosaminoglycan degradation	Glycosaminoglycan degra.	Metabolism;Glycan biosynthesis and metabolism	0	13	14	1	1
mmu00532	Glycosaminoglycan biosynthesis - chondroitin sulfate / dermatan sulfate	Glycosaminoglycan synth. - chondroitin sulfate / dermatan sulfate	Metabolism;Glycan biosynthesis and metabolism	0	12	14	1	1
mmu00533	Glycosaminoglycan biosynthesis - keratan sulfate	Glycosaminoglycan synth. - keratan sulfate	Metabolism;Glycan biosynthesis and metabolism	0	9	14	1	1
mmu00534	Glycosaminoglycan biosynthesis - heparan sulfate / heparin	Glycosaminoglycan synth. - heparan sulfate / heparin	Metabolism;Glycan biosynthesis and metabolism	0	11	14	1	1
mmu00561	Glycerolipid metabolism	Glycerolipid	Metabolism;Lipid metabolism	0	23	14	1	1
mmu00562	Inositol phosphate metabolism	Inositol-P	Metabolism;Carbohydrate metabolism	0	34	14	1	1
mmu00563	Glycosylphosphatidylinositol(GPI)-anchor biosynthesis	Glycosylphosphatidylinositol(GPI)-anchor synth.	Metabolism;Glycan biosynthesis and metabolism	0	3	14	1	1
mmu00564	Glycerophospholipid metabolism	Glycerophospholipid	Metabolism;Lipid metabolism	0	35	14	1	1
mmu00565	Ether lipid metabolism	Ether lipid	Metabolism;Lipid metabolism	0	16	14	1	1
mmu00590	Arachidonic acid metabolism	Arachidonate	Metabolism;Lipid metabolism	0	28	14	1	1
mmu00591	Linoleic acid metabolism	Linoleic acid	Metabolism;Lipid metabolism	0	5	14	1	1
mmu00592	alpha-Linolenic acid metabolism	alpha-Linolenate	Metabolism;Lipid metabolism	0	5	14	1	1
mmu00600	Sphingolipid metabolism	Sphingolipid	Metabolism;Lipid metabolism	0	20	14	1	1
mmu00601	Glycosphingolipid biosynthesis - lacto and neolacto series	Glycosphingolipid synth. - lacto & neolacto series	Metabolism;Glycan biosynthesis and metabolism	0	16	14	1	1
mmu00603	Glycosphingolipid biosynthesis - globo series	Glycosphingolipid synth. - globo series	Metabolism;Glycan biosynthesis and metabolism	0	10	14	1	1
mmu00604	Glycosphingolipid biosynthesis - ganglio series	Glycosphingolipid synth. - ganglio series	Metabolism;Glycan biosynthesis and metabolism	0	8	14	1	1
mmu00620	Pyruvate metabolism	Pyruvate	Metabolism;Carbohydrate metabolism	3	26	14	0.00757544	0.229788
mmu00630	Glyoxylate and dicarboxylate metabolism	Glyoxylate	Metabolism;Carbohydrate metabolism	0	25	14	1	1
mmu00640	Propanoate metabolism	Propanoate	Metabolism;Carbohydrate metabolism	0	27	14	1	1
mmu00650	Butanoate metabolism	Butanoate	Metabolism;Carbohydrate metabolism	0	17	14	1	1
mmu00670	One carbon pool by folate		Metabolism;Metabolism of cofactors and vitamins	0	20	14	1	1
mmu00730	Thiamine metabolism	Thiamine	Metabolism;Metabolism of cofactors and vitamins	0	4	14	1	1
mmu00740	Riboflavin metabolism	Riboflavin	Metabolism;Metabolism of cofactors and vitamins	0	5	14	1	1
mmu00750	Vitamin B6 metabolism	Vitamin B6	Metabolism;Metabolism of cofactors and vitamins	0	5	14	1	1
mmu00760	Nicotinate and nicotinamide metabolism	Nicotinate	Metabolism;Metabolism of cofactors and vitamins	0	19	14	1	1
mmu00770	Pantothenate and CoA biosynthesis	Pantothenate & CoA synth.	Metabolism;Metabolism of cofactors and vitamins	0	14	14	1	1
mmu00780	Biotin metabolism	Biotin	Metabolism;Metabolism of cofactors and vitamins	0	6	14	1	1
mmu00785	Lipoic acid metabolism	Lipoic acid	Metabolism;Metabolism of cofactors and vitamins	0	2	14	1	1
mmu00790	Folate biosynthesis	Folate synth.	Metabolism;Metabolism of cofactors and vitamins	0	11	14	1	1
mmu00830	Retinol metabolism	Retinol	Metabolism;Metabolism of cofactors and vitamins	0	19	14	1	1
mmu00860	Porphyrin and chlorophyll metabolism	Porphyrin	Metabolism;Metabolism of cofactors and vitamins	0	18	14	1	1
mmu00900	Terpenoid backbone biosynthesis	Terpenoid backbone synth.	Metabolism;Metabolism of terpenoids and polyketides	0	18	14	1	1
mmu00910	Nitrogen metabolism	Nitrogen	Metabolism;Energy metabolism	0	4	14	1	1
mmu00920	Sulfur metabolism	Sulfur	Metabolism;Energy metabolism	0	8	14	1	1
mmu00980	Metabolism of xenobiotics by cytochrome P450		Metabolism;Xenobiotics biodegradation and metabolism	0	15	14	1	1
mmu00982	Drug metabolism - cytochrome P450	Drug - cytochrome P450	Metabolism;Xenobiotics biodegradation and metabolism	0	10	14	1	1
mmu00983	Drug metabolism - other enzymes	Drug - other enzymes	Metabolism;Xenobiotics biodegradation and metabolism	0	23	14	1	1
mmu01040	Biosynthesis of unsaturated fatty acids	Synth. of unsaturated FA	Metabolism;Lipid metabolism	0	13	14	1	1
mmu01100	Metabolic pathways	Metabolics	Metabolism;Global and overview maps	9	668	14	0.949858	1
mmu01200	Carbon metabolism	Carbon	Metabolism;Global and overview maps	4	80	14	0.0360229	0.40976
mmu01210	2-Oxocarboxylic acid metabolism	2-Oxocarboxylic acid	Metabolism;Global and overview maps	0	11	14	1	1
mmu01212	Fatty acid metabolism	FA	Metabolism;Global and overview maps	0	27	14	1	1
mmu01220	Degradation of aromatic compounds	Degra. of aromatic compounds	Metabolism;Global and overview maps	0	4	14	1	1
mmu01230	Biosynthesis of amino acids	Synth. of amino acids	Metabolism;Global and overview maps	3	50	14	0.0449749	0.454747

## Sheet: Trp in WT mice
				Number of reactions
KEGG Pathway ID	Name	Abbreviation	Class	In pathway and regulated by trp in wt mice	In pathway	regulated by Trp in WT mice	P value	Q value
mmu00010	Glycolysis / Gluconeogenesis	Glycolysis	Metabolism;Carbohydrate metabolism	1	35	17	0.51711	1
mmu00020	Citrate cycle (TCA cycle)	TCA cycle	Metabolism;Carbohydrate metabolism	0	17	17	1	1
mmu00030	Pentose phosphate pathway	Pentose-P	Metabolism;Carbohydrate metabolism	0	20	17	1	1
mmu00040	Pentose and glucuronate interconversions	Pentose	Metabolism;Carbohydrate metabolism	0	14	17	1	1
mmu00051	Fructose and mannose metabolism	Fructose	Metabolism;Carbohydrate metabolism	0	17	17	1	1
mmu00052	Galactose metabolism	Galactose	Metabolism;Carbohydrate metabolism	0	23	17	1	1
mmu00053	Ascorbate and aldarate metabolism	Ascorbate	Metabolism;Carbohydrate metabolism	0	9	17	1	1
mmu00061	Fatty acid biosynthesis	FA synth.	Metabolism;Lipid metabolism	0	7	17	1	1
mmu00062	Fatty acid elongation	FA elong.	Metabolism;Lipid metabolism	0	12	17	1	1
mmu00071	Fatty acid degradation	FA degra.	Metabolism;Lipid metabolism	0	22	17	1	1
mmu00072	Synthesis and degradation of ketone bodies	Ketone body	Metabolism;Lipid metabolism	0	5	17	1	1
mmu00100	Steroid biosynthesis	Steroid synth.	Metabolism;Lipid metabolism	0	19	17	1	1
mmu00120	Primary bile acid biosynthesis	Primary bile acid synth.	Metabolism;Lipid metabolism	0	20	17	1	1
mmu00130	Ubiquinone and other terpenoid-quinone biosynthesis	Ubiquinone & other terpenoid-quinone synth.	Metabolism;Metabolism of cofactors and vitamins	0	9	17	1	1
mmu00140	Steroid hormone biosynthesis	Steroid hormone synth.	Metabolism;Lipid metabolism	0	28	17	1	1
mmu00190	Oxidative phosphorylation	OXPHOS	Metabolism;Energy metabolism	0	8	17	1	1
mmu00220	Arginine biosynthesis	Arg synth.	Metabolism;Amino acid metabolism	1	13	17	0.234145	1
mmu00230	Purine metabolism	Purine	Metabolism;Nucleotide metabolism	1	66	17	0.753365	1
mmu00232	Caffeine metabolism	Caffeine	Metabolism;Biosynthesis of other secondary metabolites	0	5	17	1	1
mmu00240	Pyrimidine metabolism	Pyrimidine	Metabolism;Nucleotide metabolism	0	36	17	1	1
mmu00250	Alanine, aspartate and glutamate metabolism	Ala, Asp & Glu	Metabolism;Amino acid metabolism	1	34	17	0.506745	1
mmu00260	Glycine, serine and threonine metabolism	Gly, Ser & Thr	Metabolism;Amino acid metabolism	0	41	17	1	1
mmu00270	Cysteine and methionine metabolism	Cys & Met	Metabolism;Amino acid metabolism	1	32	17	0.485383	1
mmu00280	Valine, leucine and isoleucine degradation	BCAA degra.	Metabolism;Amino acid metabolism	1	38	17	0.546989	1
mmu00290	Valine, leucine and isoleucine biosynthesis	BCAA synth.	Metabolism;Amino acid metabolism	0	3	17	1	1
mmu00300	Lysine biosynthesis	Lys synth.	Metabolism;Amino acid metabolism	1	5	17	0.0970661	1
mmu00310	Lysine degradation	Lys degra.	Metabolism;Amino acid metabolism	2	27	17	0.0999841	1
mmu00330	Arginine and proline metabolism	Arg & Pro	Metabolism;Amino acid metabolism	1	34	17	0.506745	1
mmu00340	Histidine metabolism	His	Metabolism;Amino acid metabolism	1	20	17	0.337779	1
mmu00350	Tyrosine metabolism	Tyr	Metabolism;Amino acid metabolism	4	23	17	0.000795084	0.0361763
mmu00360	Phenylalanine metabolism	Phe	Metabolism;Amino acid metabolism	3	12	17	0.00134265	0.040727
mmu00380	Tryptophan metabolism	Trp	Metabolism;Amino acid metabolism	7	34	17	1.34053e-06	0.000121988
mmu00400	Phenylalanine, tyrosine and tryptophan biosynthesis	AAA synth.	Metabolism;Amino acid metabolism	2	4	17	0.00224488	0.0510711
mmu00410	beta-Alanine metabolism	beta-Ala	Metabolism;Metabolism of other amino acids	0	29	17	1	1
mmu00430	Taurine and hypotaurine metabolism	Taurine	Metabolism;Metabolism of other amino acids	0	10	17	1	1
mmu00450	Selenocompound metabolism	Selenocompound	Metabolism;Metabolism of other amino acids	1	15	17	0.265214	1
mmu00460	Cyanoamino acid metabolism	Cyanoamino acid	Metabolism;Metabolism of other amino acids	0	4	17	1	1
mmu00471	D-Glutamine and D-glutamate metabolism	D-Gln	Metabolism;Metabolism of other amino acids	0	2	17	1	1
mmu00472	D-Arginine and D-ornithine metabolism	D-Arg	Metabolism;Metabolism of other amino acids	0	1	17	1	1
mmu00480	Glutathione metabolism	Glutathione	Metabolism;Metabolism of other amino acids	1	25	17	0.403559	1
mmu00500	Starch and sucrose metabolism	Starch	Metabolism;Carbohydrate metabolism	0	25	17	1	1
mmu00510	N-Glycan biosynthesis	N-Glycan synth.	Metabolism;Glycan biosynthesis and metabolism	0	33	17	1	1
mmu00511	Other glycan degradation	Other glycan degra.	Metabolism;Glycan biosynthesis and metabolism	0	9	17	1	1
mmu00512	Mucin type O-Glycan biosynthesis	Mucin type O-Glycan synth.	Metabolism;Glycan biosynthesis and metabolism	0	6	17	1	1
mmu00514	Other types of O-glycan biosynthesis	Other types of O-glycan synth.	Metabolism;Glycan biosynthesis and metabolism	0	15	17	1	1
mmu00520	Amino sugar and nucleotide sugar metabolism	Amino sugar	Metabolism;Carbohydrate metabolism	0	38	17	1	1
mmu00524	Butirosin and neomycin biosynthesis	Butirosin & neomycin synth.	Metabolism;Biosynthesis of other secondary metabolites	0	2	17	1	1
mmu00531	Glycosaminoglycan degradation	Glycosaminoglycan degra.	Metabolism;Glycan biosynthesis and metabolism	0	13	17	1	1
mmu00532	Glycosaminoglycan biosynthesis - chondroitin sulfate / dermatan sulfate	Glycosaminoglycan synth. - chondroitin sulfate / dermatan sulfate	Metabolism;Glycan biosynthesis and metabolism	0	12	17	1	1
mmu00533	Glycosaminoglycan biosynthesis - keratan sulfate	Glycosaminoglycan synth. - keratan sulfate	Metabolism;Glycan biosynthesis and metabolism	0	9	17	1	1
mmu00534	Glycosaminoglycan biosynthesis - heparan sulfate / heparin	Glycosaminoglycan synth. - heparan sulfate / heparin	Metabolism;Glycan biosynthesis and metabolism	0	11	17	1	1
mmu00561	Glycerolipid metabolism	Glycerolipid	Metabolism;Lipid metabolism	0	23	17	1	1
mmu00562	Inositol phosphate metabolism	Inositol-P	Metabolism;Carbohydrate metabolism	0	34	17	1	1
mmu00563	Glycosylphosphatidylinositol(GPI)-anchor biosynthesis	Glycosylphosphatidylinositol(GPI)-anchor synth.	Metabolism;Glycan biosynthesis and metabolism	0	3	17	1	1
mmu00564	Glycerophospholipid metabolism	Glycerophospholipid	Metabolism;Lipid metabolism	0	35	17	1	1
mmu00565	Ether lipid metabolism	Ether lipid	Metabolism;Lipid metabolism	0	16	17	1	1
mmu00590	Arachidonic acid metabolism	Arachidonate	Metabolism;Lipid metabolism	1	28	17	0.440022	1
mmu00591	Linoleic acid metabolism	Linoleic acid	Metabolism;Lipid metabolism	0	5	17	1	1
mmu00592	alpha-Linolenic acid metabolism	alpha-Linolenate	Metabolism;Lipid metabolism	0	5	17	1	1
mmu00600	Sphingolipid metabolism	Sphingolipid	Metabolism;Lipid metabolism	0	20	17	1	1
mmu00601	Glycosphingolipid biosynthesis - lacto and neolacto series	Glycosphingolipid synth. - lacto & neolacto series	Metabolism;Glycan biosynthesis and metabolism	0	16	17	1	1
mmu00603	Glycosphingolipid biosynthesis - globo series	Glycosphingolipid synth. - globo series	Metabolism;Glycan biosynthesis and metabolism	0	10	17	1	1
mmu00604	Glycosphingolipid biosynthesis - ganglio series	Glycosphingolipid synth. - ganglio series	Metabolism;Glycan biosynthesis and metabolism	0	8	17	1	1
mmu00620	Pyruvate metabolism	Pyruvate	Metabolism;Carbohydrate metabolism	2	26	17	0.0936726	1
mmu00630	Glyoxylate and dicarboxylate metabolism	Glyoxylate	Metabolism;Carbohydrate metabolism	1	25	17	0.403559	1
mmu00640	Propanoate metabolism	Propanoate	Metabolism;Carbohydrate metabolism	0	27	17	1	1
mmu00650	Butanoate metabolism	Butanoate	Metabolism;Carbohydrate metabolism	0	17	17	1	1
mmu00670	One carbon pool by folate		Metabolism;Metabolism of cofactors and vitamins	0	20	17	1	1
mmu00730	Thiamine metabolism	Thiamine	Metabolism;Metabolism of cofactors and vitamins	0	4	17	1	1
mmu00740	Riboflavin metabolism	Riboflavin	Metabolism;Metabolism of cofactors and vitamins	0	5	17	1	1
mmu00750	Vitamin B6 metabolism	Vitamin B6	Metabolism;Metabolism of cofactors and vitamins	0	5	17	1	1
mmu00760	Nicotinate and nicotinamide metabolism	Nicotinate	Metabolism;Metabolism of cofactors and vitamins	0	19	17	1	1
mmu00770	Pantothenate and CoA biosynthesis	Pantothenate & CoA synth.	Metabolism;Metabolism of cofactors and vitamins	0	14	17	1	1
mmu00780	Biotin metabolism	Biotin	Metabolism;Metabolism of cofactors and vitamins	0	6	17	1	1
mmu00785	Lipoic acid metabolism	Lipoic acid	Metabolism;Metabolism of cofactors and vitamins	0	2	17	1	1
mmu00790	Folate biosynthesis	Folate synth.	Metabolism;Metabolism of cofactors and vitamins	1	11	17	0.201842	1
mmu00830	Retinol metabolism	Retinol	Metabolism;Metabolism of cofactors and vitamins	0	19	17	1	1
mmu00860	Porphyrin and chlorophyll metabolism	Porphyrin	Metabolism;Metabolism of cofactors and vitamins	0	18	17	1	1
mmu00900	Terpenoid backbone biosynthesis	Terpenoid backbone synth.	Metabolism;Metabolism of terpenoids and polyketides	0	18	17	1	1
mmu00910	Nitrogen metabolism	Nitrogen	Metabolism;Energy metabolism	0	4	17	1	1
mmu00920	Sulfur metabolism	Sulfur	Metabolism;Energy metabolism	0	8	17	1	1
mmu00980	Metabolism of xenobiotics by cytochrome P450		Metabolism;Xenobiotics biodegradation and metabolism	0	15	17	1	1
mmu00982	Drug metabolism - cytochrome P450	Drug - cytochrome P450	Metabolism;Xenobiotics biodegradation and metabolism	0	10	17	1	1
mmu00983	Drug metabolism - other enzymes	Drug - other enzymes	Metabolism;Xenobiotics biodegradation and metabolism	0	23	17	1	1
mmu01040	Biosynthesis of unsaturated fatty acids	Synth. of unsaturated FA	Metabolism;Lipid metabolism	0	13	17	1	1
mmu01100	Metabolic pathways	Metabolics	Metabolism;Global and overview maps	16	668	17	0.102047	1
mmu01200	Carbon metabolism	Carbon	Metabolism;Global and overview maps	1	80	17	0.819532	1
mmu01210	2-Oxocarboxylic acid metabolism	2-Oxocarboxylic acid	Metabolism;Global and overview maps	1	11	17	0.201842	1
mmu01212	Fatty acid metabolism	FA	Metabolism;Global and overview maps	0	27	17	1	1
mmu01220	Degradation of aromatic compounds	Degra. of aromatic compounds	Metabolism;Global and overview maps	0	4	17	1	1
mmu01230	Biosynthesis of amino acids	Synth. of amino acids	Metabolism;Global and overview maps	4	50	17	0.0146972	0.267489

## Sheet: Glycerol-3P in WT mice
				Number of reactions
KEGG Pathway ID	Name	Abbreviation	Class	In pathway and regulated by glycerol-3p in wt mice	In pathway	regulated by Glycerol-3P in WT mice	P value	Q value
mmu00010	Glycolysis / Gluconeogenesis	Glycolysis	Metabolism;Carbohydrate metabolism	0	35	9	1	1
mmu00020	Citrate cycle (TCA cycle)	TCA cycle	Metabolism;Carbohydrate metabolism	0	17	9	1	1
mmu00030	Pentose phosphate pathway	Pentose-P	Metabolism;Carbohydrate metabolism	0	20	9	1	1
mmu00040	Pentose and glucuronate interconversions	Pentose	Metabolism;Carbohydrate metabolism	0	14	9	1	1
mmu00051	Fructose and mannose metabolism	Fructose	Metabolism;Carbohydrate metabolism	2	17	9	0.0126893	0.577361
mmu00052	Galactose metabolism	Galactose	Metabolism;Carbohydrate metabolism	0	23	9	1	1
mmu00053	Ascorbate and aldarate metabolism	Ascorbate	Metabolism;Carbohydrate metabolism	0	9	9	1	1
mmu00061	Fatty acid biosynthesis	FA synth.	Metabolism;Lipid metabolism	0	7	9	1	1
mmu00062	Fatty acid elongation	FA elong.	Metabolism;Lipid metabolism	0	12	9	1	1
mmu00071	Fatty acid degradation	FA degra.	Metabolism;Lipid metabolism	0	22	9	1	1
mmu00072	Synthesis and degradation of ketone bodies	Ketone body	Metabolism;Lipid metabolism	0	5	9	1	1
mmu00100	Steroid biosynthesis	Steroid synth.	Metabolism;Lipid metabolism	0	19	9	1	1
mmu00120	Primary bile acid biosynthesis	Primary bile acid synth.	Metabolism;Lipid metabolism	0	20	9	1	1
mmu00130	Ubiquinone and other terpenoid-quinone biosynthesis	Ubiquinone & other terpenoid-quinone synth.	Metabolism;Metabolism of cofactors and vitamins	0	9	9	1	1
mmu00140	Steroid hormone biosynthesis	Steroid hormone synth.	Metabolism;Lipid metabolism	0	28	9	1	1
mmu00190	Oxidative phosphorylation	OXPHOS	Metabolism;Energy metabolism	0	8	9	1	1
mmu00220	Arginine biosynthesis	Arg synth.	Metabolism;Amino acid metabolism	0	13	9	1	1
mmu00230	Purine metabolism	Purine	Metabolism;Nucleotide metabolism	1	66	9	0.52164	1
mmu00232	Caffeine metabolism	Caffeine	Metabolism;Biosynthesis of other secondary metabolites	0	5	9	1	1
mmu00240	Pyrimidine metabolism	Pyrimidine	Metabolism;Nucleotide metabolism	0	36	9	1	1
mmu00250	Alanine, aspartate and glutamate metabolism	Ala, Asp & Glu	Metabolism;Amino acid metabolism	0	34	9	1	1
mmu00260	Glycine, serine and threonine metabolism	Gly, Ser & Thr	Metabolism;Amino acid metabolism	0	41	9	1	1
mmu00270	Cysteine and methionine metabolism	Cys & Met	Metabolism;Amino acid metabolism	0	32	9	1	1
mmu00280	Valine, leucine and isoleucine degradation	BCAA degra.	Metabolism;Amino acid metabolism	0	38	9	1	1
mmu00290	Valine, leucine and isoleucine biosynthesis	BCAA synth.	Metabolism;Amino acid metabolism	0	3	9	1	1
mmu00300	Lysine biosynthesis	Lys synth.	Metabolism;Amino acid metabolism	0	5	9	1	1
mmu00310	Lysine degradation	Lys degra.	Metabolism;Amino acid metabolism	0	27	9	1	1
mmu00330	Arginine and proline metabolism	Arg & Pro	Metabolism;Amino acid metabolism	0	34	9	1	1
mmu00340	Histidine metabolism	His	Metabolism;Amino acid metabolism	0	20	9	1	1
mmu00350	Tyrosine metabolism	Tyr	Metabolism;Amino acid metabolism	0	23	9	1	1
mmu00360	Phenylalanine metabolism	Phe	Metabolism;Amino acid metabolism	0	12	9	1	1
mmu00380	Tryptophan metabolism	Trp	Metabolism;Amino acid metabolism	0	34	9	1	1
mmu00400	Phenylalanine, tyrosine and tryptophan biosynthesis	AAA synth.	Metabolism;Amino acid metabolism	0	4	9	1	1
mmu00410	beta-Alanine metabolism	beta-Ala	Metabolism;Metabolism of other amino acids	0	29	9	1	1
mmu00430	Taurine and hypotaurine metabolism	Taurine	Metabolism;Metabolism of other amino acids	0	10	9	1	1
mmu00450	Selenocompound metabolism	Selenocompound	Metabolism;Metabolism of other amino acids	0	15	9	1	1
mmu00460	Cyanoamino acid metabolism	Cyanoamino acid	Metabolism;Metabolism of other amino acids	0	4	9	1	1
mmu00471	D-Glutamine and D-glutamate metabolism	D-Gln	Metabolism;Metabolism of other amino acids	0	2	9	1	1
mmu00472	D-Arginine and D-ornithine metabolism	D-Arg	Metabolism;Metabolism of other amino acids	0	1	9	1	1
mmu00480	Glutathione metabolism	Glutathione	Metabolism;Metabolism of other amino acids	0	25	9	1	1
mmu00500	Starch and sucrose metabolism	Starch	Metabolism;Carbohydrate metabolism	0	25	9	1	1
mmu00510	N-Glycan biosynthesis	N-Glycan synth.	Metabolism;Glycan biosynthesis and metabolism	0	33	9	1	1
mmu00511	Other glycan degradation	Other glycan degra.	Metabolism;Glycan biosynthesis and metabolism	0	9	9	1	1
mmu00512	Mucin type O-Glycan biosynthesis	Mucin type O-Glycan synth.	Metabolism;Glycan biosynthesis and metabolism	0	6	9	1	1
mmu00514	Other types of O-glycan biosynthesis	Other types of O-glycan synth.	Metabolism;Glycan biosynthesis and metabolism	0	15	9	1	1
mmu00520	Amino sugar and nucleotide sugar metabolism	Amino sugar	Metabolism;Carbohydrate metabolism	0	38	9	1	1
mmu00524	Butirosin and neomycin biosynthesis	Butirosin & neomycin synth.	Metabolism;Biosynthesis of other secondary metabolites	0	2	9	1	1
mmu00531	Glycosaminoglycan degradation	Glycosaminoglycan degra.	Metabolism;Glycan biosynthesis and metabolism	0	13	9	1	1
mmu00532	Glycosaminoglycan biosynthesis - chondroitin sulfate / dermatan sulfate	Glycosaminoglycan synth. - chondroitin sulfate / dermatan sulfate	Metabolism;Glycan biosynthesis and metabolism	0	12	9	1	1
mmu00533	Glycosaminoglycan biosynthesis - keratan sulfate	Glycosaminoglycan synth. - keratan sulfate	Metabolism;Glycan biosynthesis and metabolism	0	9	9	1	1
mmu00534	Glycosaminoglycan biosynthesis - heparan sulfate / heparin	Glycosaminoglycan synth. - heparan sulfate / heparin	Metabolism;Glycan biosynthesis and metabolism	0	11	9	1	1
mmu00561	Glycerolipid metabolism	Glycerolipid	Metabolism;Lipid metabolism	2	23	9	0.0228283	0.692459
mmu00562	Inositol phosphate metabolism	Inositol-P	Metabolism;Carbohydrate metabolism	0	34	9	1	1
mmu00563	Glycosylphosphatidylinositol(GPI)-anchor biosynthesis	Glycosylphosphatidylinositol(GPI)-anchor synth.	Metabolism;Glycan biosynthesis and metabolism	0	3	9	1	1
mmu00564	Glycerophospholipid metabolism	Glycerophospholipid	Metabolism;Lipid metabolism	6	35	9	2.54365e-07	2.31472e-05
mmu00565	Ether lipid metabolism	Ether lipid	Metabolism;Lipid metabolism	0	16	9	1	1
mmu00590	Arachidonic acid metabolism	Arachidonate	Metabolism;Lipid metabolism	0	28	9	1	1
mmu00591	Linoleic acid metabolism	Linoleic acid	Metabolism;Lipid metabolism	0	5	9	1	1
mmu00592	alpha-Linolenic acid metabolism	alpha-Linolenate	Metabolism;Lipid metabolism	0	5	9	1	1
mmu00600	Sphingolipid metabolism	Sphingolipid	Metabolism;Lipid metabolism	0	20	9	1	1
mmu00601	Glycosphingolipid biosynthesis - lacto and neolacto series	Glycosphingolipid synth. - lacto & neolacto series	Metabolism;Glycan biosynthesis and metabolism	0	16	9	1	1
mmu00603	Glycosphingolipid biosynthesis - globo series	Glycosphingolipid synth. - globo series	Metabolism;Glycan biosynthesis and metabolism	0	10	9	1	1
mmu00604	Glycosphingolipid biosynthesis - ganglio series	Glycosphingolipid synth. - ganglio series	Metabolism;Glycan biosynthesis and metabolism	0	8	9	1	1
mmu00620	Pyruvate metabolism	Pyruvate	Metabolism;Carbohydrate metabolism	0	26	9	1	1
mmu00630	Glyoxylate and dicarboxylate metabolism	Glyoxylate	Metabolism;Carbohydrate metabolism	0	25	9	1	1
mmu00640	Propanoate metabolism	Propanoate	Metabolism;Carbohydrate metabolism	0	27	9	1	1
mmu00650	Butanoate metabolism	Butanoate	Metabolism;Carbohydrate metabolism	0	17	9	1	1
mmu00670	One carbon pool by folate		Metabolism;Metabolism of cofactors and vitamins	0	20	9	1	1
mmu00730	Thiamine metabolism	Thiamine	Metabolism;Metabolism of cofactors and vitamins	0	4	9	1	1
mmu00740	Riboflavin metabolism	Riboflavin	Metabolism;Metabolism of cofactors and vitamins	0	5	9	1	1
mmu00750	Vitamin B6 metabolism	Vitamin B6	Metabolism;Metabolism of cofactors and vitamins	0	5	9	1	1
mmu00760	Nicotinate and nicotinamide metabolism	Nicotinate	Metabolism;Metabolism of cofactors and vitamins	0	19	9	1	1
mmu00770	Pantothenate and CoA biosynthesis	Pantothenate & CoA synth.	Metabolism;Metabolism of cofactors and vitamins	0	14	9	1	1
mmu00780	Biotin metabolism	Biotin	Metabolism;Metabolism of cofactors and vitamins	0	6	9	1	1
mmu00785	Lipoic acid metabolism	Lipoic acid	Metabolism;Metabolism of cofactors and vitamins	0	2	9	1	1
mmu00790	Folate biosynthesis	Folate synth.	Metabolism;Metabolism of cofactors and vitamins	0	11	9	1	1
mmu00830	Retinol metabolism	Retinol	Metabolism;Metabolism of cofactors and vitamins	0	19	9	1	1
mmu00860	Porphyrin and chlorophyll metabolism	Porphyrin	Metabolism;Metabolism of cofactors and vitamins	0	18	9	1	1
mmu00900	Terpenoid backbone biosynthesis	Terpenoid backbone synth.	Metabolism;Metabolism of terpenoids and polyketides	0	18	9	1	1
mmu00910	Nitrogen metabolism	Nitrogen	Metabolism;Energy metabolism	0	4	9	1	1
mmu00920	Sulfur metabolism	Sulfur	Metabolism;Energy metabolism	0	8	9	1	1
mmu00980	Metabolism of xenobiotics by cytochrome P450		Metabolism;Xenobiotics biodegradation and metabolism	0	15	9	1	1
mmu00982	Drug metabolism - cytochrome P450	Drug - cytochrome P450	Metabolism;Xenobiotics biodegradation and metabolism	0	10	9	1	1
mmu00983	Drug metabolism - other enzymes	Drug - other enzymes	Metabolism;Xenobiotics biodegradation and metabolism	0	23	9	1	1
mmu01040	Biosynthesis of unsaturated fatty acids	Synth. of unsaturated FA	Metabolism;Lipid metabolism	0	13	9	1	1
mmu01100	Metabolic pathways	Metabolics	Metabolism;Global and overview maps	3	668	9	0.999631	1
mmu01200	Carbon metabolism	Carbon	Metabolism;Global and overview maps	0	80	9	1	1
mmu01210	2-Oxocarboxylic acid metabolism	2-Oxocarboxylic acid	Metabolism;Global and overview maps	0	11	9	1	1
mmu01212	Fatty acid metabolism	FA	Metabolism;Global and overview maps	0	27	9	1	1
mmu01220	Degradation of aromatic compounds	Degra. of aromatic compounds	Metabolism;Global and overview maps	0	4	9	1	1
mmu01230	Biosynthesis of amino acids	Synth. of amino acids	Metabolism;Global and overview maps	0	50	9	1	1

## Sheet: GMP in WT mice
				Number of reactions
KEGG Pathway ID	Name	Abbreviation	Class	In pathway and regulated by gmp in wt mice	In pathway	regulated by GMP in WT mice	P value	Q value
mmu00010	Glycolysis / Gluconeogenesis	Glycolysis	Metabolism;Carbohydrate metabolism	2	35	35	0.432659	1
mmu00020	Citrate cycle (TCA cycle)	TCA cycle	Metabolism;Carbohydrate metabolism	1	17	35	0.51711	1
mmu00030	Pentose phosphate pathway	Pentose-P	Metabolism;Carbohydrate metabolism	1	20	35	0.575998	1
mmu00040	Pentose and glucuronate interconversions	Pentose	Metabolism;Carbohydrate metabolism	0	14	35	1	1
mmu00051	Fructose and mannose metabolism	Fructose	Metabolism;Carbohydrate metabolism	1	17	35	0.51711	1
mmu00052	Galactose metabolism	Galactose	Metabolism;Carbohydrate metabolism	0	23	35	1	1
mmu00053	Ascorbate and aldarate metabolism	Ascorbate	Metabolism;Carbohydrate metabolism	0	9	35	1	1
mmu00061	Fatty acid biosynthesis	FA synth.	Metabolism;Lipid metabolism	0	7	35	1	1
mmu00062	Fatty acid elongation	FA elong.	Metabolism;Lipid metabolism	0	12	35	1	1
mmu00071	Fatty acid degradation	FA degra.	Metabolism;Lipid metabolism	0	22	35	1	1
mmu00072	Synthesis and degradation of ketone bodies	Ketone body	Metabolism;Lipid metabolism	0	5	35	1	1
mmu00100	Steroid biosynthesis	Steroid synth.	Metabolism;Lipid metabolism	0	19	35	1	1
mmu00120	Primary bile acid biosynthesis	Primary bile acid synth.	Metabolism;Lipid metabolism	0	20	35	1	1
mmu00130	Ubiquinone and other terpenoid-quinone biosynthesis	Ubiquinone & other terpenoid-quinone synth.	Metabolism;Metabolism of cofactors and vitamins	0	9	35	1	1
mmu00140	Steroid hormone biosynthesis	Steroid hormone synth.	Metabolism;Lipid metabolism	0	28	35	1	1
mmu00190	Oxidative phosphorylation	OXPHOS	Metabolism;Energy metabolism	0	8	35	1	1
mmu00220	Arginine biosynthesis	Arg synth.	Metabolism;Amino acid metabolism	0	13	35	1	1
mmu00230	Purine metabolism	Purine	Metabolism;Nucleotide metabolism	19	66	35	1.09548e-13	9.96884e-12
mmu00232	Caffeine metabolism	Caffeine	Metabolism;Biosynthesis of other secondary metabolites	0	5	35	1	1
mmu00240	Pyrimidine metabolism	Pyrimidine	Metabolism;Nucleotide metabolism	9	36	35	5.38745e-06	0.000245129
mmu00250	Alanine, aspartate and glutamate metabolism	Ala, Asp & Glu	Metabolism;Amino acid metabolism	3	34	35	0.162967	1
mmu00260	Glycine, serine and threonine metabolism	Gly, Ser & Thr	Metabolism;Amino acid metabolism	0	41	35	1	1
mmu00270	Cysteine and methionine metabolism	Cys & Met	Metabolism;Amino acid metabolism	0	32	35	1	1
mmu00280	Valine, leucine and isoleucine degradation	BCAA degra.	Metabolism;Amino acid metabolism	0	38	35	1	1
mmu00290	Valine, leucine and isoleucine biosynthesis	BCAA synth.	Metabolism;Amino acid metabolism	0	3	35	1	1
mmu00300	Lysine biosynthesis	Lys synth.	Metabolism;Amino acid metabolism	0	5	35	1	1
mmu00310	Lysine degradation	Lys degra.	Metabolism;Amino acid metabolism	0	27	35	1	1
mmu00330	Arginine and proline metabolism	Arg & Pro	Metabolism;Amino acid metabolism	0	34	35	1	1
mmu00340	Histidine metabolism	His	Metabolism;Amino acid metabolism	0	20	35	1	1
mmu00350	Tyrosine metabolism	Tyr	Metabolism;Amino acid metabolism	0	23	35	1	1
mmu00360	Phenylalanine metabolism	Phe	Metabolism;Amino acid metabolism	0	12	35	1	1
mmu00380	Tryptophan metabolism	Trp	Metabolism;Amino acid metabolism	0	34	35	1	1
mmu00400	Phenylalanine, tyrosine and tryptophan biosynthesis	AAA synth.	Metabolism;Amino acid metabolism	0	4	35	1	1
mmu00410	beta-Alanine metabolism	beta-Ala	Metabolism;Metabolism of other amino acids	0	29	35	1	1
mmu00430	Taurine and hypotaurine metabolism	Taurine	Metabolism;Metabolism of other amino acids	0	10	35	1	1
mmu00450	Selenocompound metabolism	Selenocompound	Metabolism;Metabolism of other amino acids	0	15	35	1	1
mmu00460	Cyanoamino acid metabolism	Cyanoamino acid	Metabolism;Metabolism of other amino acids	0	4	35	1	1
mmu00471	D-Glutamine and D-glutamate metabolism	D-Gln	Metabolism;Metabolism of other amino acids	0	2	35	1	1
mmu00472	D-Arginine and D-ornithine metabolism	D-Arg	Metabolism;Metabolism of other amino acids	0	1	35	1	1
mmu00480	Glutathione metabolism	Glutathione	Metabolism;Metabolism of other amino acids	0	25	35	1	1
mmu00500	Starch and sucrose metabolism	Starch	Metabolism;Carbohydrate metabolism	0	25	35	1	1
mmu00510	N-Glycan biosynthesis	N-Glycan synth.	Metabolism;Glycan biosynthesis and metabolism	3	33	35	0.152779	1
mmu00511	Other glycan degradation	Other glycan degra.	Metabolism;Glycan biosynthesis and metabolism	0	9	35	1	1
mmu00512	Mucin type O-Glycan biosynthesis	Mucin type O-Glycan synth.	Metabolism;Glycan biosynthesis and metabolism	1	6	35	0.225241	1
mmu00514	Other types of O-glycan biosynthesis	Other types of O-glycan synth.	Metabolism;Glycan biosynthesis and metabolism	0	15	35	1	1
mmu00520	Amino sugar and nucleotide sugar metabolism	Amino sugar	Metabolism;Carbohydrate metabolism	1	38	35	0.807689	1
mmu00524	Butirosin and neomycin biosynthesis	Butirosin & neomycin synth.	Metabolism;Biosynthesis of other secondary metabolites	0	2	35	1	1
mmu00531	Glycosaminoglycan degradation	Glycosaminoglycan degra.	Metabolism;Glycan biosynthesis and metabolism	0	13	35	1	1
mmu00532	Glycosaminoglycan biosynthesis - chondroitin sulfate / dermatan sulfate	Glycosaminoglycan synth. - chondroitin sulfate / dermatan sulfate	Metabolism;Glycan biosynthesis and metabolism	0	12	35	1	1
mmu00533	Glycosaminoglycan biosynthesis - keratan sulfate	Glycosaminoglycan synth. - keratan sulfate	Metabolism;Glycan biosynthesis and metabolism	1	9	35	0.318533	1
mmu00534	Glycosaminoglycan biosynthesis - heparan sulfate / heparin	Glycosaminoglycan synth. - heparan sulfate / heparin	Metabolism;Glycan biosynthesis and metabolism	0	11	35	1	1
mmu00561	Glycerolipid metabolism	Glycerolipid	Metabolism;Lipid metabolism	0	23	35	1	1
mmu00562	Inositol phosphate metabolism	Inositol-P	Metabolism;Carbohydrate metabolism	1	34	35	0.770396	1
mmu00563	Glycosylphosphatidylinositol(GPI)-anchor biosynthesis	Glycosylphosphatidylinositol(GPI)-anchor synth.	Metabolism;Glycan biosynthesis and metabolism	0	3	35	1	1
mmu00564	Glycerophospholipid metabolism	Glycerophospholipid	Metabolism;Lipid metabolism	0	35	35	1	1
mmu00565	Ether lipid metabolism	Ether lipid	Metabolism;Lipid metabolism	0	16	35	1	1
mmu00590	Arachidonic acid metabolism	Arachidonate	Metabolism;Lipid metabolism	0	28	35	1	1
mmu00591	Linoleic acid metabolism	Linoleic acid	Metabolism;Lipid metabolism	0	5	35	1	1
mmu00592	alpha-Linolenic acid metabolism	alpha-Linolenate	Metabolism;Lipid metabolism	0	5	35	1	1
mmu00600	Sphingolipid metabolism	Sphingolipid	Metabolism;Lipid metabolism	0	20	35	1	1
mmu00601	Glycosphingolipid biosynthesis - lacto and neolacto series	Glycosphingolipid synth. - lacto & neolacto series	Metabolism;Glycan biosynthesis and metabolism	2	16	35	0.139693	1
mmu00603	Glycosphingolipid biosynthesis - globo series	Glycosphingolipid synth. - globo series	Metabolism;Glycan biosynthesis and metabolism	2	10	35	0.0611437	1
mmu00604	Glycosphingolipid biosynthesis - ganglio series	Glycosphingolipid synth. - ganglio series	Metabolism;Glycan biosynthesis and metabolism	1	8	35	0.288718	1
mmu00620	Pyruvate metabolism	Pyruvate	Metabolism;Carbohydrate metabolism	3	26	35	0.0885738	1
mmu00630	Glyoxylate and dicarboxylate metabolism	Glyoxylate	Metabolism;Carbohydrate metabolism	0	25	35	1	1
mmu00640	Propanoate metabolism	Propanoate	Metabolism;Carbohydrate metabolism	0	27	35	1	1
mmu00650	Butanoate metabolism	Butanoate	Metabolism;Carbohydrate metabolism	0	17	35	1	1
mmu00670	One carbon pool by folate		Metabolism;Metabolism of cofactors and vitamins	1	20	35	0.575998	1
mmu00730	Thiamine metabolism	Thiamine	Metabolism;Metabolism of cofactors and vitamins	0	4	35	1	1
mmu00740	Riboflavin metabolism	Riboflavin	Metabolism;Metabolism of cofactors and vitamins	0	5	35	1	1
mmu00750	Vitamin B6 metabolism	Vitamin B6	Metabolism;Metabolism of cofactors and vitamins	0	5	35	1	1
mmu00760	Nicotinate and nicotinamide metabolism	Nicotinate	Metabolism;Metabolism of cofactors and vitamins	1	19	35	0.557189	1
mmu00770	Pantothenate and CoA biosynthesis	Pantothenate & CoA synth.	Metabolism;Metabolism of cofactors and vitamins	0	14	35	1	1
mmu00780	Biotin metabolism	Biotin	Metabolism;Metabolism of cofactors and vitamins	0	6	35	1	1
mmu00785	Lipoic acid metabolism	Lipoic acid	Metabolism;Metabolism of cofactors and vitamins	0	2	35	1	1
mmu00790	Folate biosynthesis	Folate synth.	Metabolism;Metabolism of cofactors and vitamins	0	11	35	1	1
mmu00830	Retinol metabolism	Retinol	Metabolism;Metabolism of cofactors and vitamins	0	19	35	1	1
mmu00860	Porphyrin and chlorophyll metabolism	Porphyrin	Metabolism;Metabolism of cofactors and vitamins	0	18	35	1	1
mmu00900	Terpenoid backbone biosynthesis	Terpenoid backbone synth.	Metabolism;Metabolism of terpenoids and polyketides	0	18	35	1	1
mmu00910	Nitrogen metabolism	Nitrogen	Metabolism;Energy metabolism	0	4	35	1	1
mmu00920	Sulfur metabolism	Sulfur	Metabolism;Energy metabolism	0	8	35	1	1
mmu00980	Metabolism of xenobiotics by cytochrome P450		Metabolism;Xenobiotics biodegradation and metabolism	0	15	35	1	1
mmu00982	Drug metabolism - cytochrome P450	Drug - cytochrome P450	Metabolism;Xenobiotics biodegradation and metabolism	0	10	35	1	1
mmu00983	Drug metabolism - other enzymes	Drug - other enzymes	Metabolism;Xenobiotics biodegradation and metabolism	5	23	35	0.00180556	0.0547688
mmu01040	Biosynthesis of unsaturated fatty acids	Synth. of unsaturated FA	Metabolism;Lipid metabolism	0	13	35	1	1
mmu01100	Metabolic pathways	Metabolics	Metabolism;Global and overview maps	27	668	35	0.709681	1
mmu01200	Carbon metabolism	Carbon	Metabolism;Global and overview maps	3	80	35	0.663408	1
mmu01210	2-Oxocarboxylic acid metabolism	2-Oxocarboxylic acid	Metabolism;Global and overview maps	0	11	35	1	1
mmu01212	Fatty acid metabolism	FA	Metabolism;Global and overview maps	0	27	35	1	1
mmu01220	Degradation of aromatic compounds	Degra. of aromatic compounds	Metabolism;Global and overview maps	0	4	35	1	1
mmu01230	Biosynthesis of amino acids	Synth. of amino acids	Metabolism;Global and overview maps	2	50	35	0.628494	1

## Sheet: Nicotinamide in WT mice
				Number of reactions
KEGG Pathway ID	Name	Abbreviation	Class	In pathway and regulated by nicotinamide in wt mice	In pathway	regulated by Nicotinamide in WT mice	P value	Q value
mmu00010	Glycolysis / Gluconeogenesis	Glycolysis	Metabolism;Carbohydrate metabolism	0	35	7	1	1
mmu00020	Citrate cycle (TCA cycle)	TCA cycle	Metabolism;Carbohydrate metabolism	0	17	7	1	1
mmu00030	Pentose phosphate pathway	Pentose-P	Metabolism;Carbohydrate metabolism	0	20	7	1	1
mmu00040	Pentose and glucuronate interconversions	Pentose	Metabolism;Carbohydrate metabolism	0	14	7	1	1
mmu00051	Fructose and mannose metabolism	Fructose	Metabolism;Carbohydrate metabolism	0	17	7	1	1
mmu00052	Galactose metabolism	Galactose	Metabolism;Carbohydrate metabolism	0	23	7	1	1
mmu00053	Ascorbate and aldarate metabolism	Ascorbate	Metabolism;Carbohydrate metabolism	0	9	7	1	1
mmu00061	Fatty acid biosynthesis	FA synth.	Metabolism;Lipid metabolism	0	7	7	1	1
mmu00062	Fatty acid elongation	FA elong.	Metabolism;Lipid metabolism	0	12	7	1	1
mmu00071	Fatty acid degradation	FA degra.	Metabolism;Lipid metabolism	0	22	7	1	1
mmu00072	Synthesis and degradation of ketone bodies	Ketone body	Metabolism;Lipid metabolism	0	5	7	1	1
mmu00100	Steroid biosynthesis	Steroid synth.	Metabolism;Lipid metabolism	0	19	7	1	1
mmu00120	Primary bile acid biosynthesis	Primary bile acid synth.	Metabolism;Lipid metabolism	0	20	7	1	1
mmu00130	Ubiquinone and other terpenoid-quinone biosynthesis	Ubiquinone & other terpenoid-quinone synth.	Metabolism;Metabolism of cofactors and vitamins	0	9	7	1	1
mmu00140	Steroid hormone biosynthesis	Steroid hormone synth.	Metabolism;Lipid metabolism	0	28	7	1	1
mmu00190	Oxidative phosphorylation	OXPHOS	Metabolism;Energy metabolism	0	8	7	1	1
mmu00220	Arginine biosynthesis	Arg synth.	Metabolism;Amino acid metabolism	0	13	7	1	1
mmu00230	Purine metabolism	Purine	Metabolism;Nucleotide metabolism	2	66	7	0.0981405	1
mmu00232	Caffeine metabolism	Caffeine	Metabolism;Biosynthesis of other secondary metabolites	0	5	7	1	1
mmu00240	Pyrimidine metabolism	Pyrimidine	Metabolism;Nucleotide metabolism	1	36	7	0.26407	1
mmu00250	Alanine, aspartate and glutamate metabolism	Ala, Asp & Glu	Metabolism;Amino acid metabolism	0	34	7	1	1
mmu00260	Glycine, serine and threonine metabolism	Gly, Ser & Thr	Metabolism;Amino acid metabolism	0	41	7	1	1
mmu00270	Cysteine and methionine metabolism	Cys & Met	Metabolism;Amino acid metabolism	0	32	7	1	1
mmu00280	Valine, leucine and isoleucine degradation	BCAA degra.	Metabolism;Amino acid metabolism	0	38	7	1	1
mmu00290	Valine, leucine and isoleucine biosynthesis	BCAA synth.	Metabolism;Amino acid metabolism	0	3	7	1	1
mmu00300	Lysine biosynthesis	Lys synth.	Metabolism;Amino acid metabolism	0	5	7	1	1
mmu00310	Lysine degradation	Lys degra.	Metabolism;Amino acid metabolism	1	27	7	0.20443	1
mmu00330	Arginine and proline metabolism	Arg & Pro	Metabolism;Amino acid metabolism	0	34	7	1	1
mmu00340	Histidine metabolism	His	Metabolism;Amino acid metabolism	0	20	7	1	1
mmu00350	Tyrosine metabolism	Tyr	Metabolism;Amino acid metabolism	0	23	7	1	1
mmu00360	Phenylalanine metabolism	Phe	Metabolism;Amino acid metabolism	0	12	7	1	1
mmu00380	Tryptophan metabolism	Trp	Metabolism;Amino acid metabolism	0	34	7	1	1
mmu00400	Phenylalanine, tyrosine and tryptophan biosynthesis	AAA synth.	Metabolism;Amino acid metabolism	0	4	7	1	1
mmu00410	beta-Alanine metabolism	beta-Ala	Metabolism;Metabolism of other amino acids	0	29	7	1	1
mmu00430	Taurine and hypotaurine metabolism	Taurine	Metabolism;Metabolism of other amino acids	0	10	7	1	1
mmu00450	Selenocompound metabolism	Selenocompound	Metabolism;Metabolism of other amino acids	0	15	7	1	1
mmu00460	Cyanoamino acid metabolism	Cyanoamino acid	Metabolism;Metabolism of other amino acids	0	4	7	1	1
mmu00471	D-Glutamine and D-glutamate metabolism	D-Gln	Metabolism;Metabolism of other amino acids	0	2	7	1	1
mmu00472	D-Arginine and D-ornithine metabolism	D-Arg	Metabolism;Metabolism of other amino acids	0	1	7	1	1
mmu00480	Glutathione metabolism	Glutathione	Metabolism;Metabolism of other amino acids	0	25	7	1	1
mmu00500	Starch and sucrose metabolism	Starch	Metabolism;Carbohydrate metabolism	1	25	7	0.190629	1
mmu00510	N-Glycan biosynthesis	N-Glycan synth.	Metabolism;Glycan biosynthesis and metabolism	0	33	7	1	1
mmu00511	Other glycan degradation	Other glycan degra.	Metabolism;Glycan biosynthesis and metabolism	0	9	7	1	1
mmu00512	Mucin type O-Glycan biosynthesis	Mucin type O-Glycan synth.	Metabolism;Glycan biosynthesis and metabolism	0	6	7	1	1
mmu00514	Other types of O-glycan biosynthesis	Other types of O-glycan synth.	Metabolism;Glycan biosynthesis and metabolism	0	15	7	1	1
mmu00520	Amino sugar and nucleotide sugar metabolism	Amino sugar	Metabolism;Carbohydrate metabolism	0	38	7	1	1
mmu00524	Butirosin and neomycin biosynthesis	Butirosin & neomycin synth.	Metabolism;Biosynthesis of other secondary metabolites	0	2	7	1	1
mmu00531	Glycosaminoglycan degradation	Glycosaminoglycan degra.	Metabolism;Glycan biosynthesis and metabolism	0	13	7	1	1
mmu00532	Glycosaminoglycan biosynthesis - chondroitin sulfate / dermatan sulfate	Glycosaminoglycan synth. - chondroitin sulfate / dermatan sulfate	Metabolism;Glycan biosynthesis and metabolism	0	12	7	1	1
mmu00533	Glycosaminoglycan biosynthesis - keratan sulfate	Glycosaminoglycan synth. - keratan sulfate	Metabolism;Glycan biosynthesis and metabolism	0	9	7	1	1
mmu00534	Glycosaminoglycan biosynthesis - heparan sulfate / heparin	Glycosaminoglycan synth. - heparan sulfate / heparin	Metabolism;Glycan biosynthesis and metabolism	0	11	7	1	1
mmu00561	Glycerolipid metabolism	Glycerolipid	Metabolism;Lipid metabolism	0	23	7	1	1
mmu00562	Inositol phosphate metabolism	Inositol-P	Metabolism;Carbohydrate metabolism	0	34	7	1	1
mmu00563	Glycosylphosphatidylinositol(GPI)-anchor biosynthesis	Glycosylphosphatidylinositol(GPI)-anchor synth.	Metabolism;Glycan biosynthesis and metabolism	0	3	7	1	1
mmu00564	Glycerophospholipid metabolism	Glycerophospholipid	Metabolism;Lipid metabolism	0	35	7	1	1
mmu00565	Ether lipid metabolism	Ether lipid	Metabolism;Lipid metabolism	0	16	7	1	1
mmu00590	Arachidonic acid metabolism	Arachidonate	Metabolism;Lipid metabolism	0	28	7	1	1
mmu00591	Linoleic acid metabolism	Linoleic acid	Metabolism;Lipid metabolism	0	5	7	1	1
mmu00592	alpha-Linolenic acid metabolism	alpha-Linolenate	Metabolism;Lipid metabolism	0	5	7	1	1
mmu00600	Sphingolipid metabolism	Sphingolipid	Metabolism;Lipid metabolism	0	20	7	1	1
mmu00601	Glycosphingolipid biosynthesis - lacto and neolacto series	Glycosphingolipid synth. - lacto & neolacto series	Metabolism;Glycan biosynthesis and metabolism	0	16	7	1	1
mmu00603	Glycosphingolipid biosynthesis - globo series	Glycosphingolipid synth. - globo series	Metabolism;Glycan biosynthesis and metabolism	0	10	7	1	1
mmu00604	Glycosphingolipid biosynthesis - ganglio series	Glycosphingolipid synth. - ganglio series	Metabolism;Glycan biosynthesis and metabolism	0	8	7	1	1
mmu00620	Pyruvate metabolism	Pyruvate	Metabolism;Carbohydrate metabolism	0	26	7	1	1
mmu00630	Glyoxylate and dicarboxylate metabolism	Glyoxylate	Metabolism;Carbohydrate metabolism	0	25	7	1	1
mmu00640	Propanoate metabolism	Propanoate	Metabolism;Carbohydrate metabolism	0	27	7	1	1
mmu00650	Butanoate metabolism	Butanoate	Metabolism;Carbohydrate metabolism	0	17	7	1	1
mmu00670	One carbon pool by folate		Metabolism;Metabolism of cofactors and vitamins	0	20	7	1	1
mmu00730	Thiamine metabolism	Thiamine	Metabolism;Metabolism of cofactors and vitamins	0	4	7	1	1
mmu00740	Riboflavin metabolism	Riboflavin	Metabolism;Metabolism of cofactors and vitamins	0	5	7	1	1
mmu00750	Vitamin B6 metabolism	Vitamin B6	Metabolism;Metabolism of cofactors and vitamins	0	5	7	1	1
mmu00760	Nicotinate and nicotinamide metabolism	Nicotinate	Metabolism;Metabolism of cofactors and vitamins	6	19	7	3.82711e-10	3.48267e-08
mmu00770	Pantothenate and CoA biosynthesis	Pantothenate & CoA synth.	Metabolism;Metabolism of cofactors and vitamins	1	14	7	0.110993	1
mmu00780	Biotin metabolism	Biotin	Metabolism;Metabolism of cofactors and vitamins	0	6	7	1	1
mmu00785	Lipoic acid metabolism	Lipoic acid	Metabolism;Metabolism of cofactors and vitamins	0	2	7	1	1
mmu00790	Folate biosynthesis	Folate synth.	Metabolism;Metabolism of cofactors and vitamins	0	11	7	1	1
mmu00830	Retinol metabolism	Retinol	Metabolism;Metabolism of cofactors and vitamins	0	19	7	1	1
mmu00860	Porphyrin and chlorophyll metabolism	Porphyrin	Metabolism;Metabolism of cofactors and vitamins	0	18	7	1	1
mmu00900	Terpenoid backbone biosynthesis	Terpenoid backbone synth.	Metabolism;Metabolism of terpenoids and polyketides	0	18	7	1	1
mmu00910	Nitrogen metabolism	Nitrogen	Metabolism;Energy metabolism	0	4	7	1	1
mmu00920	Sulfur metabolism	Sulfur	Metabolism;Energy metabolism	0	8	7	1	1
mmu00980	Metabolism of xenobiotics by cytochrome P450		Metabolism;Xenobiotics biodegradation and metabolism	0	15	7	1	1
mmu00982	Drug metabolism - cytochrome P450	Drug - cytochrome P450	Metabolism;Xenobiotics biodegradation and metabolism	0	10	7	1	1
mmu00983	Drug metabolism - other enzymes	Drug - other enzymes	Metabolism;Xenobiotics biodegradation and metabolism	0	23	7	1	1
mmu01040	Biosynthesis of unsaturated fatty acids	Synth. of unsaturated FA	Metabolism;Lipid metabolism	0	13	7	1	1
mmu01100	Metabolic pathways	Metabolics	Metabolism;Global and overview maps	6	668	7	0.555527	1
mmu01200	Carbon metabolism	Carbon	Metabolism;Global and overview maps	0	80	7	1	1
mmu01210	2-Oxocarboxylic acid metabolism	2-Oxocarboxylic acid	Metabolism;Global and overview maps	0	11	7	1	1
mmu01212	Fatty acid metabolism	FA	Metabolism;Global and overview maps	0	27	7	1	1
mmu01220	Degradation of aromatic compounds	Degra. of aromatic compounds	Metabolism;Global and overview maps	0	4	7	1	1
mmu01230	Biosynthesis of amino acids	Synth. of amino acids	Metabolism;Global and overview maps	0	50	7	1	1

[truncated: 42 more sheets: Citrate in WT mice, Adenosine in WT mice, Taurine in WT mice, cis-Aconitate in WT mice, Malate in WT mice, 3-OH-butyrate in WT mice, 2-Hydroxyglutarate in WT mice, Dodecanoate in WT mice, Azelate in WT mice, Egr1 in WT mice, Spi1, Etv4, Elf4 in WT mice, Klf4 in WT mice, Glis2, Gli2 in WT mice, Hmga1b in WT mice, Homez in WT mice, Myog in WT mice, Ppara in WT mice, Pparg in WT mice, Rela in WT mice, Rfx1 in WT mice …]
